# Supplementary material for: Diverse regulatory factors associate with flowering time and yield responses in winter-type Brassica napus
Source: BMC Genomics. 2015 Sep 29;16:737. doi: 10.1186/s12864-015-1950-1 (PMC4589123; doi:10.1186/s12864-015-1950-1)
Supplement: Additional file 1: Table S1. — Pearson’s correlation coefficient (above diagonal) and p-values (below diagonal) for all phenotypic traits used in this study. Grey fields indicate correlations for the same environment. The environments are abbreviated as follows: Germany: Giessen (GI), Gross Gerau (GG), Rauischholzhausen (RH); Chile: Temuco (TE); China: Beibei, Chongqing (BB), with their respective year of harvest. (XLSX 26 kb) [file 12864_2015_1950_MOESM1_ESM.xlsx]

## Sheet: Table S1
	BOF													HEI													YIE
	GG2010	RH2010	GI2011	GG2011	RH2011	TE2011	GI2012	GG12012	GG22012	RH2012	CQ2012	TE2012		GG2010	RH2010	GI2011	GG2011	RH2011	TE2011	GI2012	GG12012	GG22012	RH2012	CQ2012	TE2012		GG2010	RH2010	GI2011	GG2011	RH2011	TE2011	GI2012	GG12012	GG22012	RH2012	CQ2012	TE2012
GG2010	1	0.798517	0.570548	0.759277	0.782769	0.556323	0.700839	0.702415	0.738416	0.792382	0.617902	0.479452		0.360099	0.666764	0.439687	0.431985	0.512583	0.402714	0.321092	0.586874	0.5675	0.570008	-	0.430208		-0.21406	-0.219398	-0.161536	-0.284982	-0.111603	-	-0.128955	-0.192249	-0.226858	-0.195652	-	-
RH2010	0	1	0.548257	0.701043	0.773428	0.494454	0.595274	0.634373	0.644979	0.74626	0.627649	0.460213		0.435232	0.562114	0.392944	0.388703	0.510086	0.461346	0.303682	0.56391	0.484125	0.475085	-	0.462334		-0.0994714	-0.123703	-0.0840735	-0.17011	-0.0352244	-	-0.0358554	-0.0740676	-0.16655	-0.13516	-	-
GI2011	4.88498e-15	8.88178e-14	1	0.675471	0.729541	0.306898	0.659182	0.625187	0.597339	0.674014	0.34166	0.327705		0.218668	0.407981	0.210217	0.373716	0.223097	0.118577	0.219922	0.359218	0.369449	0.281072	-	0.171761		0.0163213	-0.0241351	0.010532	-0.186238	-0.0724305	-	0.0556431	-0.0381317	-0.0830128	-0.104656	-	-
GG2011	0	0	0	1	0.785481	0.434927	0.685991	0.690325	0.669929	0.766122	0.565048	0.36872		0.364764	0.521148	0.412513	0.371329	0.486963	0.222274	0.283244	0.537905	0.461841	0.413045	-	0.321794		-0.146839	-0.220482	-0.138625	-0.34144	-0.100307	-	-0.0869933	-0.214394	-0.215941	-0.223018	-	-
RH2011	0	0	0	0	1	0.477156	0.751665	0.720095	0.724862	0.79681	0.537183	0.489843		0.376566	0.520377	0.282462	0.367579	0.439847	0.246482	0.371271	0.561691	0.526732	0.495889	-	0.289501		-0.0484831	-0.047794	-0.031263	-0.204326	-0.037493	-	-0.063571	-0.0724541	-0.134753	-0.0999098	-	-
TE2011	5.44453e-13	3.4646e-10	0.000192903	5.69944e-08	1.69021e-09	1	0.414908	0.44524	0.413474	0.512268	0.525108	0.589896		0.243112	0.428162	0.247886	0.262187	0.248962	0.29067	0.228709	0.393139	0.419756	0.445158	-	0.209671		-0.13498	0.0397009	-0.0469788	-0.0784475	-0.0606025	-	-0.0233793	0.0493006	0.0273344	-0.0992048	-	-
GI2012	0	2.22045e-16	0	0	0	3.13074e-07	1	0.784274	0.789174	0.834107	0.42849	0.451335		0.244056	0.493665	0.27115	0.313401	0.400129	0.264576	0.32449	0.517551	0.554937	0.375009	-	0.272572		-0.0912018	-0.170344	-0.0871623	-0.274003	-0.0884606	-	-0.107503	-0.183832	-0.197271	-0.237866	-	-
GG12012	0	0	0	0	0	2.52122e-08	0	1	0.859042	0.816084	0.376212	0.354291		0.258134	0.447736	0.232687	0.324625	0.416412	0.229579	0.308878	0.500622	0.515995	0.403807	-	0.229141		-0.136285	-0.202451	-0.0911518	-0.227132	0.00323746	-	-0.0542403	-0.181088	-0.235037	-0.196216	-	-
GG22012	0	0	0	0	0	3.14898e-07	0	0	1	0.811336	0.423658	0.338904		0.282625	0.507217	0.297495	0.33387	0.393759	0.205287	0.314842	0.489578	0.478194	0.4525	-	0.226055		-0.11008	-0.191299	-0.0652654	-0.165708	0.043239	-	-0.0550242	-0.174466	-0.210406	-0.16618	-	-
RH2012	0	0	0	0	0	6.15905e-11	0	0	0	1	0.503843	0.510841		0.333085	0.56325	0.32879	0.431159	0.462117	0.263558	0.335297	0.60587	0.593897	0.461879	-	0.266223		-0.147135	-0.174252	-0.12539	-0.234184	-0.0183923	-	-0.0654092	-0.129268	-0.206087	-0.21098	-	-
CQ2012	0	0	1.75939e-05	4.08562e-14	1.15286e-12	2.3141e-11	4.99119e-08	1.92981e-06	6.59244e-08	4.26037e-11	1	0.340617		0.350692	0.517747	0.391949	0.28179	0.43036	0.360995	0.275311	0.476089	0.361318	0.465342	-	0.403514		-0.205459	-0.131248	-0.144866	-0.285502	-0.0916367	-	-0.172674	-0.151576	-0.176495	-0.215412	-	-
TE2012	3.51839e-09	1.73077e-08	9.8407e-05	1.0011e-05	1.42724e-09	4.13003e-14	4.4199e-08	2.31967e-05	5.80151e-05	2.09644e-10	5.29145e-05	1		0.155025	0.339362	0.17606	0.225022	0.209655	0.18662	0.253264	0.406031	0.482242	0.392995	-	0.114447		0.0211227	0.0769182	-0.0409256	-0.00347841	-0.0230993	-	0.0179088	0.0655807	-0.0171987	-0.106354	-	-
GG2010	3.36296e-06	1.09823e-08	0.00577516	2.4531e-06	1.07984e-06	0.0034367	0.0021384	0.00105811	0.000335291	1.90003e-05	1.01202e-05	0.0715284		1	0.449435	0.379131	0.15052	0.333184	0.305325	0.331745	0.412546	0.338874	0.386225	-	0.260442		0.0329645	-0.1005	0.0412157	-0.220351	-0.0421915	-	-0.0739066	-0.139509	-0.201229	-0.25412	-	-
RH2010	0	1.53211e-14	1.03265e-07	2.21689e-12	2.41895e-12	9.5917e-08	5.82139e-11	3.66885e-09	1.20974e-11	1.33227e-14	9.91518e-12	5.30686e-05		3.15017e-09	1	0.450518	0.313484	0.469275	0.513645	0.417598	0.593088	0.525123	0.568542	-	0.481448		-0.1737	-0.0954491	-0.121441	-0.260381	-0.134004	-	-0.0685263	-0.175654	-0.118863	-0.132443	-	-
GI2011	7.4683e-09	3.27387e-07	0.0080231	7.2114e-08	0.000323383	0.00283582	0.000617535	0.00325998	0.000154418	2.46601e-05	6.45985e-07	0.0403369		8.99603e-07	2.85714e-09	1	0.411545	0.460981	0.376273	0.382833	0.408825	0.372588	0.541632	-	0.447379		-0.228308	-0.235009	-0.0287294	-0.278735	-0.0333679	-	-0.140442	-0.197948	-0.116719	-0.219371	-	-
GG2011	1.44946e-08	4.48729e-07	1.32046e-06	1.56036e-06	2.02304e-06	0.00155987	6.78404e-05	3.16391e-05	1.92675e-05	1.55481e-08	0.000456222	0.00844288		0.0590587	6.05349e-05	7.78954e-08	1	0.411963	0.289332	0.365562	0.391515	0.39724	0.306425	-	0.308241		-0.154091	-0.177903	-0.0419515	0.0118544	0.0196729	-	-0.0103234	-3.65058e-05	0.048686	-0.121887	-	-
RH2011	5.77938e-12	7.60325e-12	0.00483811	8.70481e-11	7.36536e-09	0.00271413	2.27566e-07	5.27204e-08	3.36067e-07	9.83073e-10	3.48221e-08	0.0142977		1.88855e-05	4.98757e-10	1.09326e-09	7.53444e-08	1	0.396036	0.483494	0.523792	0.454328	0.43253	-	0.446576		-0.26145	-0.256648	-0.0551087	-0.275958	0.0543271	-	-0.158015	-0.197294	-0.0937344	-0.184189	-	-
TE2011	5.61573e-07	5.90142e-09	0.156916	0.00741474	0.00290049	0.000428708	0.00146354	0.00563989	0.0139098	0.00141407	1.01716e-05	0.0296		0.000198255	4.58877e-11	3.35336e-06	0.00043603	8.94976e-07	1	0.279611	0.384233	0.323274	0.387455	-	0.784058		-0.122465	-0.231013	-0.0976046	-0.033428	-0.0826662	-	-0.022663	-0.0886885	-0.0233525	-0.0778568	-	-
GI2012	4.37092e-05	0.000116248	0.00580523	0.000339771	1.82813e-06	0.00637491	3.58577e-05	8.73674e-05	6.25364e-05	1.8799e-05	0.000678271	0.00315138		2.33055e-05	5.83666e-08	8.12481e-07	2.6975e-06	1.62256e-10	0.000751732	1	0.566665	0.458626	0.57989	-	0.386286		-0.0568165	-0.0561418	0.0855598	-0.143477	0.106372	-	-0.0974178	-0.0873406	0.0818302	-0.111738	-	-
GG12012	4.44089e-16	1.19904e-14	3.56753e-06	3.13971e-13	1.62093e-14	1.19165e-06	4.57057e-12	2.1084e-11	7.67009e-11	0	6.47399e-10	9.3743e-07		7.19201e-08	2.22045e-16	9.66224e-08	3.64265e-07	1.64002e-12	1.99021e-06	1.24345e-14	1	0.631844	0.587126	-	0.381902		-0.0936085	-0.132779	-0.113784	-0.267794	0.0115392	-	-0.0805889	-0.016369	-0.050432	-0.136354	-	-
GG22012	7.54952e-15	1.15968e-10	1.77803e-06	1.00886e-09	1.16973e-12	1.8029e-07	5.59552e-14	3.95795e-12	2.39182e-10	2.22045e-16	5.1644e-06	2.7697e-09		1.32867e-05	1.40776e-12	1.42912e-06	2.36825e-07	2.02147e-09	7.74574e-05	1.73424e-09	0	1	0.557427	-	0.302105		-0.0718863	-0.121921	-0.0366172	-0.265416	0.0149362	-	-0.0736602	-0.192883	0.0685712	-0.0946254	-	-
RH2012	5.32907e-15	2.84178e-10	0.000347078	6.91092e-08	3.47087e-11	2.5379e-08	1.41132e-06	1.43071e-07	2.6858e-09	1.00528e-09	1.74225e-09	2.2166e-06		5.38424e-07	6.66134e-15	2.00284e-13	9.01271e-05	1.38386e-08	1.60506e-06	2.22045e-15	4.44089e-16	2.79776e-14	1	-	0.359324		-0.120318	-0.0179406	0.0304628	-0.186247	0.135525	-	-0.0250114	-0.0107259	0.116794	0.0927056	-	-
CQ2012	-	-	-	-	-	-	-	-	-	-	-	-		-	-	-	-	-	-	-	-	-	-	-	-		-	-	-	-	-	-	-	-	-	-	-	-
TE2012	1.54735e-07	1.28906e-08	0.0447573	0.000125824	0.000600782	0.0142899	0.00138224	0.00707311	0.00813911	0.00166392	1.11008e-06	0.184604		0.00211426	2.58987e-09	4.23247e-08	0.000247874	4.50413e-08	0	3.70258e-06	4.12743e-06	0.0003334	1.61672e-05		1		-0.0892136	-0.222948	-0.061475	-0.0484187	0.0356314	-	-0.0692191	-0.158307	-0.040259	-0.133925	-	-
GG2010	0.00691933	0.213686	0.838713	0.0656101	0.545219	0.107983	0.257504	0.0877392	0.169925	0.065063	0.0113802	0.807166		0.680941	0.0290605	0.00391159	0.0532261	0.000906024	0.143665	0.481122	0.242054	0.369407	0.132108	-	0.299866		1	0.477439	0.24498	0.459157	0.280462	-	0.387933	0.420332	0.292184	0.409199	-	-
RH2010	0.00561042	0.121495	0.763408	0.00537346	0.550953	0.637803	0.0334992	0.0107404	0.0163942	0.0285455	0.108196	0.373438		0.208964	0.232879	0.00295579	0.0253305	0.00113355	0.00533994	0.486353	0.0962876	0.126997	0.822962	-	0.0088273		2.25594e-10	1	0.34004	0.487399	0.273416	-	0.490349	0.467096	0.372626	0.495943	-	-
GI2011	0.0425916	0.2936	0.895508	0.0823774	0.696578	0.577416	0.279269	0.254688	0.416732	0.116458	0.0759425	0.636168		0.607127	0.128512	0.720097	0.600719	0.491624	0.244493	0.288238	0.154586	0.647836	0.703976	-	0.475457		0.00192015	1.23525e-05	1	0.453111	0.405927	-	0.488834	0.305442	0.252383	0.473004	-	-
GG2011	0.000284219	0.0326082	0.0191335	1.13127e-05	0.0100189	0.351699	0.000537665	0.0041055	0.0380716	0.0030607	0.000380273	0.967941		0.00540156	0.000952719	0.000390579	0.882477	0.000448797	0.690813	0.0739582	0.000669594	0.000750618	0.0191277	-	0.574209		1.2956e-09	8.32783e-11	2.25864e-09	1	0.478286	-	0.558257	0.487987	0.404222	0.522041	-	-
RH2011	0.162699	0.660383	0.365785	0.209846	0.639998	0.47214	0.272143	0.967797	0.590781	0.818581	0.263119	0.789522		0.598636	0.0932292	0.677254	0.80619	0.497797	0.324607	0.186285	0.88558	0.852238	0.0895379	-	0.679339		0.000357987	0.000509013	1.21298e-07	2.07524e-10	1	-	0.40557	0.34174	0.348188	0.419657	-	-
TE2011	-	-	-	-	-	-	-	-	-	-	-	-		-	-	-	-	-		-	-	-	-	-	-		-	-	-	-	-	-	-	-	-	-	-	-
GI2012	0.114552	0.662055	0.497393	0.288179	0.438064	0.786254	0.188896	0.508314	0.502196	0.424907	0.0384898	0.839732		0.367128	0.403126	0.0854367	0.899886	0.0526509	0.791901	0.234056	0.32528	0.368731	0.760489	-	0.432102		8.58766e-07	1.64914e-10	1.91273e-10	9.50351e-14	2.39054e-07	-	1	0.444138	0.415389	0.699271	-	-
GG12012	0.0158581	0.356573	0.635398	0.00701119	0.367174	0.560131	0.0220377	0.0232263	0.0293844	0.106623	0.0640834	0.449825		0.0814027	0.0277723	0.0129512	0.999638	0.0132596	0.29219	0.279854	0.838762	0.0155088	0.893937	-	0.065658		4.23685e-08	6.96768e-10	0.000100256	9.01403e-11	1.18468e-05	-	1.24761e-08	1	0.466439	0.477048	-	-
GG22012	0.00427448	0.0370899	0.301313	0.00660288	0.0924448	0.746765	0.01388	0.00304561	0.00837874	0.00961178	0.0307324	0.843055		0.0114994	0.13815	0.145454	0.544835	0.242937	0.781901	0.311428	0.530488	0.393475	0.145194	-	0.64168		0.000204687	1.54047e-06	0.0014283	1.51914e-07	7.8751e-06	-	1.25214e-07	8.40751e-10	1	0.534983	-	-
RH2012	0.0143752	0.092511	0.193529	0.00513515	0.214626	0.240149	0.00297273	0.0140908	0.0387753	0.00819877	0.00833123	0.219554		0.00136883	0.0993152	0.00593224	0.129574	0.0213491	0.355348	0.167693	0.0896388	0.239993	0.249707	-	0.120084		1.13371e-07	4.60574e-11	4.51142e-10	2.77023e-12	4.94578e-08	-	0	3.48559e-10	7.4496e-13	1	-	-
CQ2012	-	-	-	-	-	-	-	-	-	-	-	-		-	-	-	-	-	-	-	-	-	-	-	-		-	-	-	-	-	-	-	-	-	-	-	-
TE2012	-	-	-	-	-	-	-	-	-	-	-	-		-	-	-	-	-	-	-	-	-	-	-	-		-	-	-	-	-	-	-	-	-	-	-	-
