# Supplementary material for: Diverse regulatory factors associate with flowering time and yield responses in winter-type Brassica napus
Source: BMC Genomics. 2015 Sep 29;16:737. doi: 10.1186/s12864-015-1950-1 (PMC4589123; doi:10.1186/s12864-015-1950-1)
Supplement: Additional file 3: Table S2. — Candidate genes for associating regions for BOF-ABS, BOF-REL, HEI-ABS, YIE-ABS and COMP. Each gene has a unique identifier according to [20] and a short sequence description. The table names the highest associating marker in the defined region in its LD block with r 2 > 0.5 as well as the SNP marker most closely linked to the respective gene with its r 2 value to the highest associating SNP marker, and the closest markers distance from the gene. It also gives the value of the highest association among the respective region. The next columns show the strength of association in the respective environment; * stands for –log10(p) > 2, ** for -log10(p) > 3 and *** for –log10(p) > 4, and the last columns show the absolute effect of the highest associating marker on the respective trait. (XLSX 553 kb) [file 12864_2015_1950_MOESM3_ESM.xlsx]

## Sheet: BOF ABS
Candidate gene	Chromosome	Highest associating marker among region	-log10(p) of highest associating marker	Closest associated marker to candidate gene	r2 closest to highest	distance [kbp]	Gene description	Significance of highest marker												Effect of highest marker
								GG2010	RH2010	GI2011	GG2011	RH2011	TE2011	GI2012	GG12012	GG22012	RH2012	CQ2012	TE2012	GG2010	RH2010	GI2011	GG2011	RH2011	TE2011	GI2012	GG12012	GG22012	RH2012	CQ2012	TE2012
BnaA01g28050D	chrA01	Bn-A01-p23020726	3.27909	Bn-A01-p23020726	identical	65.933	jacalin lectin family protein	*	*					*			**			1.24755	0.81986	0.278759	1.43981	0.699902	1.0922	1.23252	1.25939	1.21713	2.04834	1.34894	1.67885
BnaA01g28070D	chrA01	Bn-A01-p23020726	3.27909	Bn-A01-p23020726	identical	83.053	myrosinase binding protein 2	*	*					*			**			1.24755	0.81986	0.278759	1.43981	0.699902	1.0922	1.23252	1.25939	1.21713	2.04834	1.34894	1.67885
BnaA01g29530D	chrA01	Bn-A01-p24575679	4.37927	Bn-A01-p24575679	identical	76.485	At3g14190	*	*			**				***	*			1.53526	1.17115	0.0203956	1.43324	1.47893	2.04417	1.32379	1.69801	2.82488	1.96559	0.994122	3.31617
BnaA02g20680D	chrA02	Bn-A05-p9078281	5.548	Bn-A05-p9076153	1	10.792	luminidependens						***							0.750063	0.227942	0.486311	0.955265	0.358773	4.2572	0.471656	0.556119	0.881822	0.384073	1.08849	1.50463
BnaA02g20770D	chrA02	Bn-A05-p9078281	5.548	Bn-A05-p9076153	1	74.699	ap2 b3 like transcriptional factor family protein						***							0.750063	0.227942	0.486311	0.955265	0.358773	4.2572	0.471656	0.556119	0.881822	0.384073	1.08849	1.50463
BnaA02g20920D	chrA02	Bn-A05-p9078281	5.548	Bn-A05-p8943009	0.819892	77.066	auxin signaling f box 1						***							0.750063	0.227942	0.486311	0.955265	0.358773	4.2572	0.471656	0.556119	0.881822	0.384073	1.08849	1.50463
BnaA02g21000D	chrA02	Bn-A05-p9078281	5.548	Bn-A05-p8943009	0.819892	144.47	homeobox leucine zipper protein meristem l1						***							0.750063	0.227942	0.486311	0.955265	0.358773	4.2572	0.471656	0.556119	0.881822	0.384073	1.08849	1.50463
BnaA02g21010D	chrA02	Bn-A05-p9078281	5.548	Bn-A05-p8943009	0.819892	145.123	NA						***							0.750063	0.227942	0.486311	0.955265	0.358773	4.2572	0.471656	0.556119	0.881822	0.384073	1.08849	1.50463
BnaA02g21780D	chrA02	Bn-A05-p9078281	5.548	Bn-A02-p17381818	0.820106	367.168	respiratory burst oxidase						***							0.750063	0.227942	0.486311	0.955265	0.358773	4.2572	0.471656	0.556119	0.881822	0.384073	1.08849	1.50463
BnaA02g21800D	chrA02	Bn-A05-p9078281	5.548	Bn-A02-p17381818	0.820106	331.478	translation initiation factor if 2						***							0.750063	0.227942	0.486311	0.955265	0.358773	4.2572	0.471656	0.556119	0.881822	0.384073	1.08849	1.50463
BnaA02g21930D	chrA02	Bn-A05-p9078281	5.548	Bn-A02-p17381818	0.820106	225.575	agenet domain containing protein						***							0.750063	0.227942	0.486311	0.955265	0.358773	4.2572	0.471656	0.556119	0.881822	0.384073	1.08849	1.50463
BnaA02g21990D	chrA02	Bn-A05-p9078281	5.548	Bn-A02-p17381818	0.820106	167.956	probable methyltransferase pmt18 like						***							0.750063	0.227942	0.486311	0.955265	0.358773	4.2572	0.471656	0.556119	0.881822	0.384073	1.08849	1.50463
BnaA02g22150D	chrA02	Bn-A05-p9078281	5.548	Bn-A02-p17381818	0.820106	111.362	casein kinase i						***							0.750063	0.227942	0.486311	0.955265	0.358773	4.2572	0.471656	0.556119	0.881822	0.384073	1.08849	1.50463
BnaA02g22260D	chrA02	Bn-A05-p9078281	5.548	Bn-A02-p17381818	0.820106	201.037	actin related protein 9						***							0.750063	0.227942	0.486311	0.955265	0.358773	4.2572	0.471656	0.556119	0.881822	0.384073	1.08849	1.50463
BnaA02g22450D	chrA02	Bn-A05-p9078281	5.548	Bn-A02-p17381818	0.820106	413.002	SET DOMAIN PROTEIN 18						***							0.750063	0.227942	0.486311	0.955265	0.358773	4.2572	0.471656	0.556119	0.881822	0.384073	1.08849	1.50463
BnaA02g22520D	chrA02	Bn-A05-p9078281	5.548	Bn-A02-p17381818	0.820106	498.691	zinc finger family protein						***							0.750063	0.227942	0.486311	0.955265	0.358773	4.2572	0.471656	0.556119	0.881822	0.384073	1.08849	1.50463
BnaA02g22550D	chrA02	Bn-A05-p9078281	5.548	Bn-A02-p17381818	0.820106	542.945	transcription activator glk1 like						***							0.750063	0.227942	0.486311	0.955265	0.358773	4.2572	0.471656	0.556119	0.881822	0.384073	1.08849	1.50463
BnaA02g23890D	chrA02	Bn-A05-p9078281	5.548	Bn-A02-p18101171	0.314024	42.241	NA						***							0.750063	0.227942	0.486311	0.955265	0.358773	4.2572	0.471656	0.556119	0.881822	0.384073	1.08849	1.50463
BnaA02g24120D	chrA02	Bn-A05-p9078281	5.548	Bn-A02-p18101171	0.314024	198.611	leucine rich repeat protein kinase family protein						***							0.750063	0.227942	0.486311	0.955265	0.358773	4.2572	0.471656	0.556119	0.881822	0.384073	1.08849	1.50463
BnaA02g24210D	chrA02	Bn-A05-p9078281	5.548	Bn-A02-p18101171	0.314024	323.991	wuschel related homeobox 9 like						***							0.750063	0.227942	0.486311	0.955265	0.358773	4.2572	0.471656	0.556119	0.881822	0.384073	1.08849	1.50463
BnaA02g25090D	chrA02	Bn-A05-p9078281	5.548	Bn-A02-p19451380	0.732143	15.67	ras related small gtp binding protein						***							0.750063	0.227942	0.486311	0.955265	0.358773	4.2572	0.471656	0.556119	0.881822	0.384073	1.08849	1.50463
BnaA02g25480D	chrA02	Bn-A05-p9078281	5.548	Bn-A02-p19602796	0.715981	16.147	auxin induced protein 5ng4 like						***							0.750063	0.227942	0.486311	0.955265	0.358773	4.2572	0.471656	0.556119	0.881822	0.384073	1.08849	1.50463
BnaA02g25760D	chrA02	Bn-A05-p9078281	5.548	Bn-A02-p19602796	0.715981	138.019	ring u box protein with c6hc type zinc finger						***							0.750063	0.227942	0.486311	0.955265	0.358773	4.2572	0.471656	0.556119	0.881822	0.384073	1.08849	1.50463
BnaA02g25970D	chrA02	Bn-A05-p9078281	5.548	Bn-A02-p21009288	0.582827	64.46	probable receptor protein kinase tmk1 like						***							0.750063	0.227942	0.486311	0.955265	0.358773	4.2572	0.471656	0.556119	0.881822	0.384073	1.08849	1.50463
BnaA02g26000D	chrA02	Bn-A05-p9078281	5.548	Bn-scaff 18360 1-p915949	0.56446	28.28	probable xyloglucan endotransglucosylase hydrolase protein 28 like						***							0.750063	0.227942	0.486311	0.955265	0.358773	4.2572	0.471656	0.556119	0.881822	0.384073	1.08849	1.50463
BnaA02g26090D	chrA02	Bn-A05-p9078281	5.548	Bn-A02-p20832528	0.564681	10.023	65 kda microtubule associated protein 6 like						***							0.750063	0.227942	0.486311	0.955265	0.358773	4.2572	0.471656	0.556119	0.881822	0.384073	1.08849	1.50463
BnaA02g26430D	chrA02	Bn-A05-p9078281	5.548	Bn-A02-p20678898	0.645669	196.997	protein stichel						***							0.750063	0.227942	0.486311	0.955265	0.358773	4.2572	0.471656	0.556119	0.881822	0.384073	1.08849	1.50463
BnaA02g26440D	chrA02	Bn-A05-p9078281	5.548	Bn-A02-p20678898	0.645669	197.324	aaa type atpase family protein						***							0.750063	0.227942	0.486311	0.955265	0.358773	4.2572	0.471656	0.556119	0.881822	0.384073	1.08849	1.50463
BnaA02g26680D	chrA02	Bn-A02-p20242753	5.548	Bn-A02-p20242753	identical	48.342	signal peptide peptidase like	**		*	*	*		*	*	*				1.38145	0.560169	0.816955	1.53164	0.870422	1.02989	1.10412	1.25529	1.37958	1.4149	0.217656	1.75779
BnaA02g26730D	chrA02	Bn-A02-p20242753	5.548	Bn-A02-p20242753	identical	2.038	dna polymerase alpha catalytic subunit like	**		*	*	*		*	*	*				1.38145	0.560169	0.816955	1.53164	0.870422	1.02989	1.10412	1.25529	1.37958	1.4149	0.217656	1.75779
BnaA02g27010D	chrA02	Bn-A05-p9078281	5.548	Bn-A08-p1611335	0.582077	20.578	probable ribose 5 phosphate isomerase like						***							0.750063	0.227942	0.486311	0.955265	0.358773	4.2572	0.471656	0.556119	0.881822	0.384073	1.08849	1.50463
BnaA02g27150D	chrA02	Bn-A05-p9078281	5.548	Bn-A08-p1514861	0.732143	22.982	origin recognition complex subunit 4 like						***							0.750063	0.227942	0.486311	0.955265	0.358773	4.2572	0.471656	0.556119	0.881822	0.384073	1.08849	1.50463
BnaA02g27250D	chrA02	Bn-A05-p9078281	5.548	Bn-A08-p1514861	0.732143	68.371	SEPALLATA 4						***							0.750063	0.227942	0.486311	0.955265	0.358773	4.2572	0.471656	0.556119	0.881822	0.384073	1.08849	1.50463
BnaA03g12530D	chrA03	Bn-A03-p6388604	3.1902	Bn-A03-p6388604	identical	12.514	tryptophanyl trna synthetase	*	**		*				*		*			1.94275	1.5348	0.699184	2.38738	0.967294	0.785421	1.37926	2.03159	1.58216	2.33452	1.22092	2.55747
BnaA03g14600D	chrA03	Bn-A03-p7382887	3.50748	Bn-A03-p7382887	identical	21.077	NA	*	*			*						**		1.14216	0.741561	0.0977163	1.22366	0.946234	1.40726	0.418011	0.926204	0.854678	1.14591	1.87352	2.12245
BnaA03g17510D	chrA03	Bn-A03-p8915240	3.12167	Bn-A03-p8915240	identical	0.382	ring fyve phd zinc finger containing protein	*	*							**	*			1.69408	1.23912	0.777214	1.72591	1.13564	0.785676	1.15069	1.82841	2.40306	2.09562	1.36439	2.34523
BnaA03g17540D	chrA03	Bn-A03-p8915240	3.12167	Bn-A03-p8915240	identical	14.041	ribosome biogenesis regulatory protein homolog	*	*							**	*			1.69408	1.23912	0.777214	1.72591	1.13564	0.785676	1.15069	1.82841	2.40306	2.09562	1.36439	2.34523
BnaA03g17550D	chrA03	Bn-A03-p8915240	3.12167	Bn-A03-p8915240	identical	19.948	vacuolar protein sorting associated protein 16 homolog	*	*							**	*			1.69408	1.23912	0.777214	1.72591	1.13564	0.785676	1.15069	1.82841	2.40306	2.09562	1.36439	2.34523
BnaA03g19960D	chrA03	Bn-A03-p10321416	3.10334	Bn-A03-p10321416	identical	1.602	JUNGBRUNNEN 1					*						**		-1.82641	-1.33845	-0.424798	-1.73525	-1.85835	-1.96298	-0.443736	-0.342793	-1.32045	-2.30547	-4.01103	0.864207
BnaA03g19970D	chrA03	Bn-A03-p10321416	3.10334	Bn-A03-p10321416	identical	8.857	PHYTOCHROME INTERACTING FACTOR 4					*						**		-1.82641	-1.33845	-0.424798	-1.73525	-1.85835	-1.96298	-0.443736	-0.342793	-1.32045	-2.30547	-4.01103	0.864207
BnaA03g29420D	chrA03	Bn-A03-p15265791	3.02735	Bn-A03-p15265791	identical	11.47	Zinc finger C x8 C x5 C x3 H type family protein	*	*			*				**				1.04547	0.625542	0.374738	0.969103	0.776718	0.622602	0.546271	0.965518	1.34973	1.10601	0.946573	0.662579
BnaA03g38700D	chrA03	Bn-A03-p20361721	3.43733	Bn-A03-p20361721	identical	0.049	RING/U box superfamily protein	*	*			*				**	*			1.19767	0.751082	0.376704	1.06574	0.816599	-0.0881817	0.777897	0.946792	1.61568	1.38913	0.306162	0.750501
BnaA03g40220D	chrA03	Bn-A03-p21357849	3.12905	Bn-A03-p21357849	identical	28.503	protein agamous like 71	**								*		*		-0.993259	-0.486917	-0.262393	-1.00408	-0.507806	-0.311929	-0.740912	-0.697304	-0.967246	-0.87722	-1.19436	-1.0117
BnaA03g40230D	chrA03	Bn-A03-p21357849	3.12905	Bn-A03-p21357849	identical	21.578	structural maintenance of chromosomes protein 6 like	**								*		*		-0.993259	-0.486917	-0.262393	-1.00408	-0.507806	-0.311929	-0.740912	-0.697304	-0.967246	-0.87722	-1.19436	-1.0117
BnaA03g40260D	chrA03	Bn-A03-p21357849	3.12905	Bn-A03-p21357849	identical	1	leucine rich repeat receptor like protein kinase tdr like	**								*		*		-0.993259	-0.486917	-0.262393	-1.00408	-0.507806	-0.311929	-0.740912	-0.697304	-0.967246	-0.87722	-1.19436	-1.0117
BnaA04g14020D	chrA04	Bn-A04-p10718521	3.03886	Bn-A04-p10718521	identical	22.856	probable lrr receptor like serine threonine protein kinase at2g23950 like	*	**		*				*		*			2.29554	1.67039	0.710581	2.9711	1.14162	0.738177	1.18663	2.55948	1.91799	2.54788	2.19113	0.670642
BnaA04g14070D	chrA04	Bn-A04-p10718521	3.03886	Bn-A04-p10719331	1	10.052	leu rich receptor serine threonine protein kinase bak1	*	**		*				*		*			2.29554	1.67039	0.710581	2.9711	1.14162	0.738177	1.18663	2.55948	1.91799	2.54788	2.19113	0.670642
BnaA04g14200D	chrA04	Bn-scaff 15852 1-p404286	3.68798	Bn-scaff 15852 1-p404286	identical	21.902	LJRHL1 LIKE 1	**	**		**	*			**	*	**			3.20849	2.39839	1.11204	4.44448	1.92995	0.0807433	2.00309	3.82485	2.98522	4.40366	2.15484	-0.854885
BnaA04g14210D	chrA04	Bn-scaff 15852 1-p404286	3.68798	Bn-A04-p10833713	0.415873	8.68	LJRHL1 LIKE 1	**	**		**	*			**	*	**			3.20849	2.39839	1.11204	4.44448	1.92995	0.0807433	2.00309	3.82485	2.98522	4.40366	2.15484	-0.854885
BnaA05g19820D	chrA05	Bn-A05-p16553141	3.4388	Bn-A05-p16588569	0.703545	27.109	NA							*						-0.89653	-0.0317082	-1.51359	-1.80654	-0.890934	-1.15578	-1.4766	-1.07102	-0.973294	-1.33885	-0.117708	-0.626459
BnaA05g19830D	chrA05	Bn-A05-p16553141	3.4388	Bn-A05-p16588569	0.703545	31.111	calcium transporting atpase plasma membrane type like							*						-0.89653	-0.0317082	-1.51359	-1.80654	-0.890934	-1.15578	-1.4766	-1.07102	-0.973294	-1.33885	-0.117708	-0.626459
BnaA05g19900D	chrA05	Bn-A05-p16553141	3.4388	Bn-A05-p16588569	0.703545	79.348	zinc finger b box type family protein							*						-0.89653	-0.0317082	-1.51359	-1.80654	-0.890934	-1.15578	-1.4766	-1.07102	-0.973294	-1.33885	-0.117708	-0.626459
BnaA06g05230D	chrA06	Bn-A06-p3090078	3.32012	Bn-A06-p3090078	identical	1.691	HEME ACTIVATED PROTEIN	*			*	*	*		**	*	*			1.15396	0.646369	0.217734	1.52202	0.82349	2.02331	0.88498	1.57697	1.18566	1.32052	0.653757	0.0675185
BnaA06g34860D	chrA06	Bn-A06-p24236385	4.03105	Bn-A06-p24099288	0.226773	45.917	MLP LIKE PROTEIN 329	*					**		*	*	**		*	0.667443	0.281887	0.321169	0.457471	0.148121	3.35327	0.264184	1.18574	1.11151	1.31284	-0.107362	2.81246
BnaA06g34900D	chrA06	Bn-A06-p24236385	4.03105	Bn-A06-p24099288	0.226773	1.243	NA	*					**		*	*	**		*	0.667443	0.281887	0.321169	0.457471	0.148121	3.35327	0.264184	1.18574	1.11151	1.31284	-0.107362	2.81246
BnaA06g35020D	chrA06	Bn-A06-p24236385	4.03105	Bn-A06-p24156940	0.577594	6.187	probable ribose 5 phosphate isomerase like	*					**		*	*	**		*	0.667443	0.281887	0.321169	0.457471	0.148121	3.35327	0.264184	1.18574	1.11151	1.31284	-0.107362	2.81246
BnaA06g35080D	chrA06	Bn-A06-p24236385	4.03105	Bn-A06-p24204030	0.814387	37.224	indole 3 acetic acid inducible 32	*					**		*	*	**		*	0.667443	0.281887	0.321169	0.457471	0.148121	3.35327	0.264184	1.18574	1.11151	1.31284	-0.107362	2.81246
BnaA06g35100D	chrA06	Bn-A06-p24236385	4.03105	Bn-A06-p24204030	0.814387	15.15	lipid phosphate phosphatase 1	*					**		*	*	**		*	0.667443	0.281887	0.321169	0.457471	0.148121	3.35327	0.264184	1.18574	1.11151	1.31284	-0.107362	2.81246
BnaA06g35140D	chrA06	Bn-A06-p24236385	4.03105	Bn-A06-p24210014	0.607198	1.393	origin recognition complex subunit 4 like						**				*			0.667443	0.281887	0.321169	0.457471	0.148121	3.35327	0.264184	1.18574	1.11151	1.31284	-0.107362	2.81246
BnaA06g35200D	chrA06	Bn-A06-p24236385	4.03105	Bn-A06-p24236385	identical	4.881	c2 and gram domain containing protein at1g03370 like						***				*		*	0.667443	0.281887	0.321169	0.457471	0.148121	3.35327	0.264184	1.18574	1.11151	1.31284	-0.107362	2.81246
BnaA06g35310D	chrA06	Bn-A06-p24236385	4.03105	Bn-A06-p24236385	identical	29.197	protein pair1 like						***				*		*	0.667443	0.281887	0.321169	0.457471	0.148121	3.35327	0.264184	1.18574	1.11151	1.31284	-0.107362	2.81246
BnaA06g35670D	chrA06	Bn-A06-p24467652	3.40124	Bn-A06-p24467652	identical	20.662	peroxidase 65						**	*	*		**		*	0.760377	0.520106	0.445753	0.477383	0.629675	2.1228	0.906883	1.11175	0.955819	1.51596	0.450803	2.37342
BnaA06g37240D	chrA06	Bn-A06-p26083498	5.14423	Bn-A06-p26083498	identical	11.471	B BOX DOMAIN PROTEIN 19	**	***			*			*	*	**			3.0701	2.84619	0.0806007	2.2446	1.9663	2.43197	1.71968	3.35755	2.83246	4.17681	2.61259	3.74969
BnaA07g08300D	chrA07	Bn-A07-p6541352	4.20454	Bn-A07-p6541352	identical	5.039	ras related protein raba1f like	*	***			*					*			2.24283	1.97257	0.598086	1.98811	1.559	3.04454	1.13928	1.83919	2.00023	2.98963	2.14393	3.32944
BnaA07g21350D	chrA07	Bn-A07-p14705901	3.59599	Bn-A07-p14705901	identical	26.447	dna binding protein escarola	*	*					*		**	*			1.46039	1.13706	-0.251902	1.02902	1.02222	0.679149	1.37873	1.44225	2.33719	2.23647	0.997481	1.12702
BnaA07g21410D	chrA07	Bn-A07-p14705901	3.59599	Bn-A07-p14705901	identical	4.97	serine threonine protein kinase pbs1 like	*	*					*		**	*			1.46039	1.13706	-0.251902	1.02902	1.02222	0.679149	1.37873	1.44225	2.33719	2.23647	0.997481	1.12702
BnaA08g06050D	chrA08	Bn-A08-p7018554	3.24485	Bn-A08-p7018554	identical	1.937	NA						*						**	0.304836	0.175919	0.24239	0.0528217	0.382888	1.68005	0.30478	0.248697	0.666712	0.496763	0.498517	2.72882
BnaA08g06080D	chrA08	Bn-A08-p7018554	3.24485	Bn-A08-p7018554	identical	23.739	NUCLEAR FACTOR Y SUBUNIT A8						*						**	0.304836	0.175919	0.24239	0.0528217	0.382888	1.68005	0.30478	0.248697	0.666712	0.496763	0.498517	2.72882
BnaA09g05050D	chrA09	Bn-A01-p9004629	5.8207	Bn-A01-p9080359	0.817836	28.807	acidic endochitinase	*										***		0.683134	0.282952	-0.013053	0.761844	0.240145	1.08496	0.23154	0.289049	0.41644	0.531695	2.07135	0.793963
BnaA09g05200D	chrA09	Bn-A01-p9004629	5.8207	Bn-A01-p9080359	0.817836	48.529	probable cation transporting atpase like	*										***		0.683134	0.282952	-0.013053	0.761844	0.240145	1.08496	0.23154	0.289049	0.41644	0.531695	2.07135	0.793963
BnaA09g05270D	chrA09	Bn-A01-p9004629	5.8207	Bn-A01-p9004629	identical	0.296	probable carboxylesterase 18 like											***		0.683134	0.282952	-0.013053	0.761844	0.240145	1.08496	0.23154	0.289049	0.41644	0.531695	2.07135	0.793963
BnaA09g05290D	chrA09	Bn-A01-p9004629	5.8207	Bn-A01-p9004629	identical	18.259	lorelei like gpi anchored protein 1											***		0.683134	0.282952	-0.013053	0.761844	0.240145	1.08496	0.23154	0.289049	0.41644	0.531695	2.07135	0.793963
BnaA09g05300D	chrA09	Bn-A01-p9004629	5.8207	Bn-A01-p9004629	identical	19.326	gpi anchored protein											***		0.683134	0.282952	-0.013053	0.761844	0.240145	1.08496	0.23154	0.289049	0.41644	0.531695	2.07135	0.793963
BnaA09g05410D	chrA09	Bn-A01-p9004629	5.8207	Bn-A01-p9004629	identical	61.457	AGAMOUS LIKE 32											***		0.683134	0.282952	-0.013053	0.761844	0.240145	1.08496	0.23154	0.289049	0.41644	0.531695	2.07135	0.793963
BnaA09g05500D	chrA09	Bn-A01-p9004629	5.8207	Bn-A09-p2733282	0.848743	41.257	FRUITFULL	*										***		0.683134	0.282952	-0.013053	0.761844	0.240145	1.08496	0.23154	0.289049	0.41644	0.531695	2.07135	0.793963
BnaA09g05560D	chrA09	Bn-A01-p9004629	5.8207	Bn-A09-p2733282	0.848743	62.681	replication protein a 70 kda dna binding subunit like	*										***		0.683134	0.282952	-0.013053	0.761844	0.240145	1.08496	0.23154	0.289049	0.41644	0.531695	2.07135	0.793963
BnaA09g05570D	chrA09	Bn-A01-p9004629	5.8207	Bn-A09-p2733282	0.848743	66.082	glycine rich rna binding protein 3	*										***		0.683134	0.282952	-0.013053	0.761844	0.240145	1.08496	0.23154	0.289049	0.41644	0.531695	2.07135	0.793963
BnaA09g05610D	chrA09	Bn-A01-p9004629	5.8207	Bn-A09-p2733282	0.848743	79.352	leo1 like family protein	*										***		0.683134	0.282952	-0.013053	0.761844	0.240145	1.08496	0.23154	0.289049	0.41644	0.531695	2.07135	0.793963
BnaA09g05650D	chrA09	Bn-A01-p9004629	5.8207	Bn-A09-p2733282	0.848743	90.404	leucine rich repeat containing protein	*										***		0.683134	0.282952	-0.013053	0.761844	0.240145	1.08496	0.23154	0.289049	0.41644	0.531695	2.07135	0.793963
BnaA09g05750D	chrA09	Bn-A01-p9004629	5.8207	Bn-A09-p2733282	0.848743	137.28	splicing factor 3b subunit 3 like	*										***		0.683134	0.282952	-0.013053	0.761844	0.240145	1.08496	0.23154	0.289049	0.41644	0.531695	2.07135	0.793963
BnaA09g05790D	chrA09	Bn-A01-p9004629	5.8207	Bn-A09-p2733282	0.848743	148.485	inositol polyphosphate multikinase alpha	*										***		0.683134	0.282952	-0.013053	0.761844	0.240145	1.08496	0.23154	0.289049	0.41644	0.531695	2.07135	0.793963
BnaA09g05840D	chrA09	Bn-A01-p9004629	5.8207	Bn-A09-p2733283	0.848743	172.717	auxin response factor 2	*										***		0.683134	0.282952	-0.013053	0.761844	0.240145	1.08496	0.23154	0.289049	0.41644	0.531695	2.07135	0.793963
BnaA09g05900D	chrA09	Bn-A01-p9004629	5.8207	Bn-A09-p2733284	0.848743	199.428	FOREVER YOUNG FLOWER	*										***		0.683134	0.282952	-0.013053	0.761844	0.240145	1.08496	0.23154	0.289049	0.41644	0.531695	2.07135	0.793963
BnaA09g17890D	chrA09	Bn-A09-p16600344	3.12377	Bn-A09-p16600344	identical	12.016	cullin 4	*	**	*	*				*		*			1.57108	1.20961	1.16784	1.88286	0.918191	1.12516	0.962651	1.69163	1.31509	2.20125	0.977124	1.87208
BnaA09g35990D	chrA09	Bn-A09-p28212233	3.7727	Bn-A09-p28212233	identical	6.878	nac domain containing protein 18	*	*		*	**			*	*				-1.21105	-0.756586	-0.421777	-1.41212	-1.21721	-0.941222	-0.870518	-1.44897	-1.43148	-1.21455	-0.276511	-0.180186
BnaA09g44920D	chrA09	Bn-A09-p33006858	3.03251	Bn-A09-p33006858	identical	9.886	NUCLEAR FACTOR Y SUBUNIT A8	*	**		*				*		*			2.87344	2.07328	1.34763	3.70299	1.53275	-0.427806	1.53501	3.05123	2.41967	3.76269	1.50969	1.22581
BnaA09g49410D	chrA09	Bn-A09-p35753486	3.01809	Bn-A09-p35753486	identical	0.058	Transcription factor IIA alpha/beta subunit	*	**								*			1.46649	1.19557	0.00321607	1.07296	0.710638	1.27496	0.676741	1.2647	1.10918	1.97498	1.49425	2.03305
BnaA09g49730D	chrA09	Bn-A09-p35914702	5.00069	Bn-A09-p35914702	identical	3.526	Glutaredoxin family protein	**	***		*	*		*	*	*	***		*	2.91049	2.24431	0.508124	2.94534	1.81156	3.41416	1.97259	2.71846	2.76231	4.07962	2.48912	6.04721
BnaA09g49770D	chrA09	Bn-A09-p35914702	5.00069	Bn-A09-p35914702	identical	16.761	p loop containing nucleoside triphosphate hydrolases superfamily protein	**	***		*	*		*	*	*	***		*	2.91049	2.24431	0.508124	2.94534	1.81156	3.41416	1.97259	2.71846	2.76231	4.07962	2.48912	6.04721
BnaA09g49920D	chrA09	Bn-A09-p35914702	5.00069	Bn-A09-p35914702	identical	93.735	ac068143 12 contains a weak similarity to an erythrocyte membrane protein 1 sd105r from plasmodium falciparum gb	**	***		*	*		*	*	*	***		*	2.91049	2.24431	0.508124	2.94534	1.81156	3.41416	1.97259	2.71846	2.76231	4.07962	2.48912	6.04721
BnaA09g49930D	chrA09	Bn-A09-p35914702	5.00069	Bn-A09-p35914702	identical	95.13	ras related protein rab11d like	**	***		*	*		*	*	*	***		*	2.91049	2.24431	0.508124	2.94534	1.81156	3.41416	1.97259	2.71846	2.76231	4.07962	2.48912	6.04721
BnaA09g50140D	chrA09	Bn-A09-p35914702	5.00069	Bn-A09-p35914702	identical	196.261	dna helicase	**	***		*	*		*	*	*	***		*	2.91049	2.24431	0.508124	2.94534	1.81156	3.41416	1.97259	2.71846	2.76231	4.07962	2.48912	6.04721
BnaA09g50150D	chrA09	Bn-A09-p35914702	5.00069	Bn-A09-p35914702	identical	198.742	dna helicase	**	***		*	*		*	*	*	***		*	2.91049	2.24431	0.508124	2.94534	1.81156	3.41416	1.97259	2.71846	2.76231	4.07962	2.48912	6.04721
BnaA09g50160D	chrA09	Bn-A09-p35914702	5.00069	Bn-A09-p35914702	identical	201.59	uncharacterized protein	**	***		*	*		*	*	*	***		*	2.91049	2.24431	0.508124	2.94534	1.81156	3.41416	1.97259	2.71846	2.76231	4.07962	2.48912	6.04721
BnaA10g02590D	chrA10	Bn-A10-p2500523	4.28282	Bn-A10-p2500523	identical	5.545	casein kinase i									***				1.87107	1.53	-0.936296	-1.07658	1.75951	1.62084	1.97605	1.78091	5.04924	2.51752	0.91262	2.36528
BnaA10g02600D	chrA10	Bn-A10-p2500523	4.28282	Bn-A10-p2500523	identical	1.33	est gb									***				1.87107	1.53	-0.936296	-1.07658	1.75951	1.62084	1.97605	1.78091	5.04924	2.51752	0.91262	2.36528
BnaA10g02630D	chrA10	Bn-A10-p2500523	4.28282	Bn-A10-p2500523	identical	13.362	cct motif containing protein									***				1.87107	1.53	-0.936296	-1.07658	1.75951	1.62084	1.97605	1.78091	5.04924	2.51752	0.91262	2.36528
BnaA10g12840D	chrA10	Bn-A10-p9065520	3.51232	Bn-A10-p9065082	0.959158	3.079	HISTONE H2A 6								*	**	*			0.587019	0.341378	0.360427	0.820956	0.314247	0.259845	0.83006	1.18109	1.35969	1.15316	0.439077	-0.258494
BnaA10g12870D	chrA10	Bn-A10-p9065520	3.51232	Bn-A10-p9065520	identical	4.473	HISTONE HTB4								*	**	*			0.587019	0.341378	0.360427	0.820956	0.314247	0.259845	0.83006	1.18109	1.35969	1.15316	0.439077	-0.258494
BnaA10g23820D	chrA10	Bn-A10-p15885356	4.82562	Bn-A10-p15894501	0.346805	0.025	inositol polyphosphate multikinase alpha	*	**		***			**	**	*	***			2.23322	1.54267	1.22144	3.93849	1.3791	1.5101	2.32287	2.91069	2.67239	3.84066	1.49145	3.09466
BnaA10g23860D	chrA10	Bn-A10-p15885356	4.82562	Bn-A10-p15885356	identical	0.604	pectinesterase family protein	*	**		***			**	**	*	***			2.23322	1.54267	1.22144	3.93849	1.3791	1.5101	2.32287	2.91069	2.67239	3.84066	1.49145	3.09466
BnaC01g06720D	chrC01	Bn-scaff 15838 5-p672971	3.32778	Bn-scaff 15838 5-p672971	identical	14.298	adp ribosylation factor 3	**	*											1.96056	1.13074	0.154057	1.13904	1.05224	1.96975	1.29879	1.3619	1.01354	1.68063	1.3002	1.57747
BnaC02g28570D	chrC02	Bn-A05-p9224719	3.19223	Bn-A05-p9224719	identical	913.762	NA			*	*			**	**	*	*			0.783232	0.273987	0.799655	1.56746	0.560334	0.211367	1.32613	1.58482	1.32133	1.45956	-0.459152	0.421734
BnaC02g28690D	chrC02	Bn-A05-p9224719	3.19223	Bn-A05-p9224719	identical	1188.2	concanavalin a like lectin kinase like protein			*	*			**	**	*	*			0.783232	0.273987	0.799655	1.56746	0.560334	0.211367	1.32613	1.58482	1.32133	1.45956	-0.459152	0.421734
BnaC02g28790D	chrC02	Bn-A05-p9224719	3.19223	Bn-A05-p9224719	identical	1557.24	NA			*	*			**	**	*	*			0.783232	0.273987	0.799655	1.56746	0.560334	0.211367	1.32613	1.58482	1.32133	1.45956	-0.459152	0.421734
BnaC02g28870D	chrC02	Bn-A05-p9224719	3.19223	Bn-A05-p9224719	identical	1765.75	translation initiation factor if 2			*	*			**	**	*	*			0.783232	0.273987	0.799655	1.56746	0.560334	0.211367	1.32613	1.58482	1.32133	1.45956	-0.459152	0.421734
BnaC02g29050D	chrC02	Bn-A05-p9224719	3.19223	Bn-A05-p9224719	identical	2154.27	agenet domain containing protein			*	*			**	**	*	*			0.783232	0.273987	0.799655	1.56746	0.560334	0.211367	1.32613	1.58482	1.32133	1.45956	-0.459152	0.421734
BnaC02g29060D	chrC02	Bn-A05-p9224719	3.19223	Bn-A05-p9224719	identical	2175.23	agenet domain containing protein			*	*			**	**	*	*			0.783232	0.273987	0.799655	1.56746	0.560334	0.211367	1.32613	1.58482	1.32133	1.45956	-0.459152	0.421734
BnaC02g32930D	chrC02	Bn-scaff 17289 1-p18657	3.6123	Bn-scaff 17289 1-p18657	identical	346.61	heat shock protein							*		**				0.915261	0.471951	0.919822	1.46458	0.777488	-0.371548	2.14534	1.67897	3.66095	2.23155	0.312734	-2.61971
BnaC02g33280D	chrC02	Bn-scaff 17289 1-p18657	3.6123	Bn-scaff 17289 1-p18657	identical	78.755	ras related small gtp binding protein							*		**				0.915261	0.471951	0.919822	1.46458	0.777488	-0.371548	2.14534	1.67897	3.66095	2.23155	0.312734	-2.61971
BnaC03g45660D	chrC03	Bn-scaff 26320 1-p220425	3.73487	Bn-scaff 15695 1-p383012	0.572524	195.228	disease resistance protein	*	*	**		*		*	**	*	**			0.861111	0.599913	0.788135	1.03987	0.80666	0.712168	0.995136	1.46025	1.24177	1.47482	0.409425	0.845101
BnaC03g45950D	chrC03	Bn-scaff 26320 1-p220425	3.73487	Bn-scaff 26320 1-p220462	1	4.695	leucine rich repeat family protein	*	*	**		*		*	**	*	**			0.861111	0.599913	0.788135	1.03987	0.80666	0.712168	0.995136	1.46025	1.24177	1.47482	0.409425	0.845101
BnaC03g46060D	chrC03	Bn-scaff 26320 1-p220425	3.73487	Bn-scaff 26320 1-p220425	identical	60.133	gamma aminobutyrate transaminase pop2	*	*	**		*		*	**	*	**			0.861111	0.599913	0.788135	1.03987	0.80666	0.712168	0.995136	1.46025	1.24177	1.47482	0.409425	0.845101
BnaC03g46110D	chrC03	Bn-scaff 26320 1-p220425	3.73487	Bn-scaff 26320 1-p220425	identical	77.449	probable lrr receptor like serine threonine protein kinase at2g16250 like	*	*	**		*		*	**	*	**			0.861111	0.599913	0.788135	1.03987	0.80666	0.712168	0.995136	1.46025	1.24177	1.47482	0.409425	0.845101
BnaC03g46150D	chrC03	Bn-scaff 26320 1-p220425	3.73487	Bn-scaff 26320 1-p220425	identical	110.697	NA	*	*	**		*		*	**	*	**			0.861111	0.599913	0.788135	1.03987	0.80666	0.712168	0.995136	1.46025	1.24177	1.47482	0.409425	0.845101
BnaC03g46230D	chrC03	Bn-scaff 26320 1-p220425	3.73487	Bn-scaff 26320 1-p220425	identical	185.674	sec14p like phosphatidylinositol transfer family protein	*	*	**		*		*	**	*	**			0.861111	0.599913	0.788135	1.03987	0.80666	0.712168	0.995136	1.46025	1.24177	1.47482	0.409425	0.845101
BnaC03g46240D	chrC03	Bn-scaff 26320 1-p220425	3.73487	Bn-scaff 26320 1-p220425	identical	194.239	snf2 domain containing protein helicase domain containing isoform 1	*	*	**		*		*	**	*	**			0.861111	0.599913	0.788135	1.03987	0.80666	0.712168	0.995136	1.46025	1.24177	1.47482	0.409425	0.845101
BnaC03g47980D	chrC03	Bn-scaff 17044 1-p526219	3.41128	Bn-scaff 25094 1-p305972	0.772133	59.404	f box protein			*				*	**	*	*			0.814931	0.456476	0.637253	0.841373	0.588586	0.272451	0.967759	1.36482	1.11648	1.33429	0.574375	0.968634
BnaC03g48060D	chrC03	Bn-scaff 17044 1-p526219	3.41128	Bn-scaff 25094 1-p305972	0.772133	16.349	ras related small gtp binding protein			*				*	**	*	*			0.814931	0.456476	0.637253	0.841373	0.588586	0.272451	0.967759	1.36482	1.11648	1.33429	0.574375	0.968634
BnaC03g48150D	chrC03	Bn-scaff 17044 1-p526219	3.41128	Bn-scaff 25094 1-p345039	0.738425	11.606	phosphotransferases inositol or phosphatidylinositol kinases			*				*	**	*	*			0.814931	0.456476	0.637253	0.841373	0.588586	0.272451	0.967759	1.36482	1.11648	1.33429	0.574375	0.968634
BnaC03g48160D	chrC03	Bn-scaff 17044 1-p526219	3.41128	Bn-scaff 25094 1-p345039	0.738425	2.272	phosphotransferases inositol or phosphatidylinositol kinases			*				*	**	*	*			0.814931	0.456476	0.637253	0.841373	0.588586	0.272451	0.967759	1.36482	1.11648	1.33429	0.574375	0.968634
BnaC03g48540D	chrC03	Bn-scaff 17044 1-p526219	3.41128	Bn-scaff 17044 1-p531625	0.16377	9.39	BTB AND TAZ DOMAIN PROTEIN 4			*				*	**	*	*			0.814931	0.456476	0.637253	0.841373	0.588586	0.272451	0.967759	1.36482	1.11648	1.33429	0.574375	0.968634
BnaC03g48730D	chrC03	Bn-scaff 17044 1-p526219	3.41128	Bn-scaff 17044 1-p522803	0.612055	48.478	dead box atp dependent rna helicase 51 like			*				*	**	*	*			0.814931	0.456476	0.637253	0.841373	0.588586	0.272451	0.967759	1.36482	1.11648	1.33429	0.574375	0.968634
BnaC03g49370D	chrC03	Bn-scaff 17044 1-p526219	3.41128	Bn-scaff 17044 1-p522803	0.612055	752.022	protein cpr 5 like			*				*	**	*	*			0.814931	0.456476	0.637253	0.841373	0.588586	0.272451	0.967759	1.36482	1.11648	1.33429	0.574375	0.968634
BnaC03g59130D	chrC03	Bn-scaff 16665 1-p128193	3.04609	Bn-scaff 16665 1-p128193	identical	3.678	NA		*		*	**								0.685153	0.629341	0.238367	1.11333	0.773826	0.262215	0.500385	0.628053	0.782464	0.841202	0.802273	0.782634
BnaC03g62700D	chrC03	Bn-scaff 16182 1-p296671	3.56265	Bn-scaff 16182 1-p296671	identical	83.665	NA			**	**	*								-0.853418	-0.521746	-0.787904	-1.6864	-0.943234	-1.20873	-0.615176	-0.768312	-0.744798	-1.24026	-0.517973	-1.23965
BnaC03g62750D	chrC03	Bn-scaff 16182 1-p296671	3.56265	Bn-scaff 16182 1-p296671	identical	2.573	pollen ole e 1 allergen and extensin family protein			**	**	*								-0.853418	-0.521746	-0.787904	-1.6864	-0.943234	-1.20873	-0.615176	-0.768312	-0.744798	-1.24026	-0.517973	-1.23965
BnaC03g62800D	chrC03	Bn-scaff 16182 1-p296671	3.56265	Bn-scaff 16182 1-p296671	identical	93.833	protein kinase			**	**	*								-0.853418	-0.521746	-0.787904	-1.6864	-0.943234	-1.20873	-0.615176	-0.768312	-0.744798	-1.24026	-0.517973	-1.23965
BnaC03g62830D	chrC03	Bn-scaff 16182 1-p296671	3.56265	Bn-scaff 16182 1-p296671	identical	147.451	transcription factor myb98 like			**	**	*								-0.853418	-0.521746	-0.787904	-1.6864	-0.943234	-1.20873	-0.615176	-0.768312	-0.744798	-1.24026	-0.517973	-1.23965
BnaC03g62970D	chrC03	Bn-scaff 16182 1-p296671	3.56265	Bn-scaff 16182 1-p296671	identical	287.721	AGAMOUS			**	**	*								-0.853418	-0.521746	-0.787904	-1.6864	-0.943234	-1.20873	-0.615176	-0.768312	-0.744798	-1.24026	-0.517973	-1.23965
BnaC03g63000D	chrC03	Bn-scaff 16182 1-p296671	3.56265	Bn-scaff 16182 1-p296671	identical	356.179	disease resistance protein			**	**	*								-0.853418	-0.521746	-0.787904	-1.6864	-0.943234	-1.20873	-0.615176	-0.768312	-0.744798	-1.24026	-0.517973	-1.23965
BnaC03g63590D	chrC03	Bn-scaff 16182 1-p296671	3.56265	Bn-scaff 26642 1-p141501	0.747323	0.385	cyclin family protein			**	**	*								-0.853418	-0.521746	-0.787904	-1.6864	-0.943234	-1.20873	-0.615176	-0.768312	-0.744798	-1.24026	-0.517973	-1.23965
BnaC03g63630D	chrC03	Bn-scaff 16182 1-p296671	3.56265	Bn-scaff 17042 1-p51248	0.737724	11.281	multiple organellar rna editing factor 1			**	**	*								-0.853418	-0.521746	-0.787904	-1.6864	-0.943234	-1.20873	-0.615176	-0.768312	-0.744798	-1.24026	-0.517973	-1.23965
BnaC03g64080D	chrC03	Bn-scaff 16182 1-p296671	3.56265	Bn-scaff 17042 1-p468781	0.586374	31.162	endonuclease 3			**	**	*								-0.853418	-0.521746	-0.787904	-1.6864	-0.943234	-1.20873	-0.615176	-0.768312	-0.744798	-1.24026	-0.517973	-1.23965
BnaC03g64100D	chrC03	Bn-scaff 16182 1-p296671	3.56265	Bn-scaff 17042 1-p468781	0.586374	24.161	NA			**	**	*								-0.853418	-0.521746	-0.787904	-1.6864	-0.943234	-1.20873	-0.615176	-0.768312	-0.744798	-1.24026	-0.517973	-1.23965
BnaC03g64410D	chrC03	Bn-scaff 16182 1-p296671	3.56265	Bn-scaff 17042 1-p642311	0.721032	1.528	uv damaged dna binding			**	**	*								-0.853418	-0.521746	-0.787904	-1.6864	-0.943234	-1.20873	-0.615176	-0.768312	-0.744798	-1.24026	-0.517973	-1.23965
BnaC03g64420D	chrC03	Bn-scaff 16182 1-p296671	3.56265	Bn-scaff 17042 1-p642311	0.721032	6.65	ferredoxin 2			**	**	*								-0.853418	-0.521746	-0.787904	-1.6864	-0.943234	-1.20873	-0.615176	-0.768312	-0.744798	-1.24026	-0.517973	-1.23965
BnaC03g64560D	chrC03	Bn-scaff 16182 1-p296671	3.56265	Bn-scaff 17042 1-p642311	0.721032	143.119	terminal flowering 1 protein 1			**	**	*								-0.853418	-0.521746	-0.787904	-1.6864	-0.943234	-1.20873	-0.615176	-0.768312	-0.744798	-1.24026	-0.517973	-1.23965
BnaC03g64570D	chrC03	Bn-scaff 16182 1-p296671	3.56265	Bn-scaff 17457 1-p505494	0.690534	2.16	homeobox leucine zipper protein meristem l1			**	**	*								-0.853418	-0.521746	-0.787904	-1.6864	-0.943234	-1.20873	-0.615176	-0.768312	-0.744798	-1.24026	-0.517973	-1.23965
BnaC03g64690D	chrC03	Bn-scaff 16182 1-p296671	3.56265	Bn-scaff 17457 1-p505494	0.690534	108.559	NA			**	**	*								-0.853418	-0.521746	-0.787904	-1.6864	-0.943234	-1.20873	-0.615176	-0.768312	-0.744798	-1.24026	-0.517973	-1.23965
BnaC03g64850D	chrC03	Bn-scaff 16182 1-p296671	3.56265	Bn-scaff 17457 1-p505494	0.690534	340.717	phd finger and bromo adjacent homology domain containing protein			**	**	*								-0.853418	-0.521746	-0.787904	-1.6864	-0.943234	-1.20873	-0.615176	-0.768312	-0.744798	-1.24026	-0.517973	-1.23965
BnaC04g01300D	chrC04	Bn-A05-p822087	3.37144	Bn-A05-p822087	identical	13.453	btb poz domain containing protein	**	**			*	*	*			**			1.91666	1.2903	0.428581	1.53178	1.13377	2.76495	1.63569	1.41159	1.27718	2.59607	1.02972	5.15591
BnaC04g01320D	chrC04	Bn-A05-p822087	3.37144	Bn-A05-p822087	identical	25.179	btb poz domain containing protein	**	**			*	*	*			**			1.91666	1.2903	0.428581	1.53178	1.13377	2.76495	1.63569	1.41159	1.27718	2.59607	1.02972	5.15591
BnaC04g01390D	chrC04	Bn-A05-p822087	3.37144	Bn-A05-p822087	identical	53.976	nac domain ipr003441	**	**			*	*	*			**			1.91666	1.2903	0.428581	1.53178	1.13377	2.76495	1.63569	1.41159	1.27718	2.59607	1.02972	5.15591
BnaC04g01450D	chrC04	Bn-A05-p822087	3.37144	Bn-A05-p822087	identical	84.588	4 protein	**	**			*	*	*			**			1.91666	1.2903	0.428581	1.53178	1.13377	2.76495	1.63569	1.41159	1.27718	2.59607	1.02972	5.15591
BnaC04g01490D	chrC04	Bn-A05-p822087	3.37144	Bn-A05-p822087	identical	98.708	probable methionine trna ligase like	**	**			*	*	*			**			1.91666	1.2903	0.428581	1.53178	1.13377	2.76495	1.63569	1.41159	1.27718	2.59607	1.02972	5.15591
BnaC04g03410D	chrC04	Bn-scaff 16214 1-p300788	3.01997	Bn-scaff 16214 1-p300788	identical	46.198	hypothetical protein CARUB v10023133mg	*	**							*				-2.86083	-2.53246	-1.941	-2.22564	-1.71039	-3.68193	-2.58739	-3.21994	-3.62728	-3.0059	-1.40341	-0.961432
BnaC04g06500D	chrC04	Bn-scaff 16534 1-p2222544	3.18336	Bn-scaff 16534 1-p2222544	identical	56.87	pre mrna processing splicing factor 8 like	*	*			*	*					**		-0.83752	-0.514513	-0.29657	-0.760906	-0.61354	-1.55514	-0.203011	-0.476285	-0.244143	-0.477017	-1.31737	-1.29926
BnaC04g06510D	chrC04	Bn-scaff 16534 1-p2222544	3.18336	Bn-scaff 16534 1-p2222544	identical	50.967	pre mrna processing splicing factor 8 like	*	*			*	*					**		-0.83752	-0.514513	-0.29657	-0.760906	-0.61354	-1.55514	-0.203011	-0.476285	-0.244143	-0.477017	-1.31737	-1.29926
BnaC04g06520D	chrC04	Bn-scaff 16534 1-p2222544	3.18336	Bn-scaff 16534 1-p2222544	identical	45.79	NA	*	*			*	*					**		-0.83752	-0.514513	-0.29657	-0.760906	-0.61354	-1.55514	-0.203011	-0.476285	-0.244143	-0.477017	-1.31737	-1.29926
BnaC04g06670D	chrC04	Bn-scaff 16534 1-p2222544	3.18336	Bn-scaff 16534 1-p2222544	identical	14.033	probable galacturonosyltransferase 7 like	*	*			*	*					**		-0.83752	-0.514513	-0.29657	-0.760906	-0.61354	-1.55514	-0.203011	-0.476285	-0.244143	-0.477017	-1.31737	-1.29926
BnaC04g06710D	chrC04	Bn-scaff 16534 1-p2222544	3.18336	Bn-scaff 16534 1-p2222544	identical	39.929	elongation factor	*	*			*	*					**		-0.83752	-0.514513	-0.29657	-0.760906	-0.61354	-1.55514	-0.203011	-0.476285	-0.244143	-0.477017	-1.31737	-1.29926
BnaC05g21200D	chrC05	Bn-scaff 17869 1-p926723	3.36775	Bn-scaff 17869 1-p926723	identical	26.503	SEPALLATA3							*	*	**				0.631931	0.636468	0.404366	0.869101	0.7331	0.926701	1.01527	1.24721	1.66242	1.00251	1.06312	0.496431
BnaC05g45440D	chrC05	Bn-scaff 16526 1-p28879	3.57998	Bn-scaff 16526 1-p28879	identical	131.679	agenet domain containing protein							*	*	**				0.614802	0.411887	0.505135	0.68062	0.541813	0.402807	0.703238	0.877681	1.20727	0.811756	0.952218	0.25133
BnaC05g45620D	chrC05	Bn-scaff 16526 1-p28879	3.57998	Bn-scaff 16526 1-p28769	1	28.222	binding protein							*	*	**				0.614802	0.411887	0.505135	0.68062	0.541813	0.402807	0.703238	0.877681	1.20727	0.811756	0.952218	0.25133
BnaC05g45670D	chrC05	Bn-scaff 16526 1-p28879	3.57998	Bn-scaff 16526 1-p28769	1	43.946	dna topoisomerase 2							*	*	**				0.614802	0.411887	0.505135	0.68062	0.541813	0.402807	0.703238	0.877681	1.20727	0.811756	0.952218	0.25133
BnaC06g23610D	chrC06	Bn-scaff 18360 1-p134193	3.90545	Bn-scaff 18360 1-p134193	identical	5.016	homeobox leucine zipper protein hdg11 like	**	*	*		**								0.995532	0.503294	0.605513	0.944101	0.856373	0.35306	0.526563	0.661048	0.799359	0.767807	0.3203	0.543561
BnaC06g24140D	chrC06	Bn-scaff 15892 1-p561526	3.19691	Bn-scaff 15892 1-p561526	identical	535.007	myb family transcription factor trfl6	*		**	*	*								0.879057	0.378299	0.694374	1.10417	0.743352	0.365233	0.438478	0.407092	0.631848	0.793933	0.627	0.505144
BnaC06g24150D	chrC06	Bn-scaff 15892 1-p561526	3.19691	Bn-scaff 15892 1-p561526	identical	530.019	protein elf4 like 4	*		**	*	*								0.879057	0.378299	0.694374	1.10417	0.743352	0.365233	0.438478	0.407092	0.631848	0.793933	0.627	0.505144
BnaC06g24200D	chrC06	Bn-scaff 15892 1-p561526	3.19691	Bn-scaff 15892 1-p561526	identical	436.362	leucine rich receptor like protein kinase	*		**	*	*								0.879057	0.378299	0.694374	1.10417	0.743352	0.365233	0.438478	0.407092	0.631848	0.793933	0.627	0.505144
BnaC06g24620D	chrC06	Bn-scaff 15892 1-p561526	3.19691	Bn-scaff 15892 1-p561526	identical	129.474	60s ribosomal protein l27a	*		**	*	*								0.879057	0.378299	0.694374	1.10417	0.743352	0.365233	0.438478	0.407092	0.631848	0.793933	0.627	0.505144
BnaC06g24650D	chrC06	Bn-scaff 15892 1-p561526	3.19691	Bn-scaff 15892 1-p561526	identical	117.884	NA	*		**	*	*								0.879057	0.378299	0.694374	1.10417	0.743352	0.365233	0.438478	0.407092	0.631848	0.793933	0.627	0.505144
BnaC06g24660D	chrC06	Bn-scaff 15892 1-p561526	3.19691	Bn-scaff 15892 1-p561526	identical	107.739	NA	*		**	*	*								0.879057	0.378299	0.694374	1.10417	0.743352	0.365233	0.438478	0.407092	0.631848	0.793933	0.627	0.505144
BnaC06g24700D	chrC06	Bn-scaff 15892 1-p561526	3.19691	Bn-scaff 15892 1-p561526	identical	88.191	POLYGALACTURONASE 2	*		**	*	*								0.879057	0.378299	0.694374	1.10417	0.743352	0.365233	0.438478	0.407092	0.631848	0.793933	0.627	0.505144
BnaC06g25820D	chrC06	Bn-scaff 16116 1-p379570	4.09495	Bn-scaff 15892 1-p1676940	0.807553	2.842	tetraketide alpha pyrone reductase 2	**			*	**		*						1.20655	0.518394	0.704151	1.2876	1.05173	0.660464	0.920334	1.05744	1.00689	1.30826	0.490279	1.58586
BnaC06g25830D	chrC06	Bn-scaff 16116 1-p379570	4.09495	Bn-scaff 15892 1-p1682924	0.845649	0.729	3 ketoacyl synthase 6	**			*	**		*						1.20655	0.518394	0.704151	1.2876	1.05173	0.660464	0.920334	1.05744	1.00689	1.30826	0.490279	1.58586
BnaC06g26340D	chrC06	Bn-scaff 16116 1-p379570	4.09495	Bn-scaff 16116 1-p198599	0.81167	57.093	disease resistance protein	**			*	**		*						1.20655	0.518394	0.704151	1.2876	1.05173	0.660464	0.920334	1.05744	1.00689	1.30826	0.490279	1.58586
BnaC06g26610D	chrC06	Bn-scaff 16116 1-p379570	4.09495	Bn-scaff 16116 1-p265025	0.779297	11.961	zincin like metalloproteases like protein	**			*	**		*						1.20655	0.518394	0.704151	1.2876	1.05173	0.660464	0.920334	1.05744	1.00689	1.30826	0.490279	1.58586
BnaC06g26640D	chrC06	Bn-scaff 16116 1-p379570	4.09495	Bn-scaff 16116 1-p265025	0.779297	21.969	protein	**			*	**		*						1.20655	0.518394	0.704151	1.2876	1.05173	0.660464	0.920334	1.05744	1.00689	1.30826	0.490279	1.58586
BnaC06g26660D	chrC06	Bn-scaff 16116 1-p379570	4.09495	Bn-scaff 16116 1-p265025	0.779297	36.718	u3 small nucleolar rna interacting protein 2 like	**			*	**		*						1.20655	0.518394	0.704151	1.2876	1.05173	0.660464	0.920334	1.05744	1.00689	1.30826	0.490279	1.58586
BnaC06g26680D	chrC06	Bn-scaff 16116 1-p379570	4.09495	Bn-scaff 16116 1-p379570	identical	36.037	e3 ubiquitin protein ligase orthrus 2	**		*	*	***		*	*		*			1.20655	0.518394	0.704151	1.2876	1.05173	0.660464	0.920334	1.05744	1.00689	1.30826	0.490279	1.58586
BnaC06g26720D	chrC06	Bn-scaff 16116 1-p379570	4.09495	Bn-scaff 16116 1-p379570	identical	1.597	alpha glucosidase i	**		*	*	***		*	*		*			1.20655	0.518394	0.704151	1.2876	1.05173	0.660464	0.920334	1.05744	1.00689	1.30826	0.490279	1.58586
BnaC06g28530D	chrC06	Bn-scaff 16547 1-p366161	3.27905	Bn-scaff 16547 1-p366161	identical	66.945	protein	**	*		*	*		***	**	*	**			2.61838	2.64031	1.10199	3.79721	1.70311	2.99764	0.438933	2.52425	2.23383	3.78528	1.32167	5.41378
BnaC06g28600D	chrC06	Bn-scaff 16547 1-p366161	3.27905	Bn-scaff 16547 1-p366161	identical	17.977	protein	**	*		*	*		***	**	*	**			2.61838	2.64031	1.10199	3.79721	1.70311	2.99764	0.438933	2.52425	2.23383	3.78528	1.32167	5.41378
BnaC06g28770D	chrC06	Bn-scaff 23821 1-p21725	3.27905	Bn-scaff 23821 1-p21725	identical	1.149	zincin like metalloproteases like protein	**	*		*	*		***	**	*	**			2.61838	2.64031	1.10199	3.79721	1.70311	2.99764	0.438933	2.52425	2.23383	3.78528	1.32167	5.41378
BnaC07g16490D	chrC07	Bn-scaff 18202 1-p1017501	3.41954	Bn-scaff 18202 1-p1017501	identical	195.496	lob domain containing protein 36 like			*	*	*		*	*	*	**			1.3521	1.0746	1.61882	3.08341	1.78165	1.28055	2.07244	2.72211	2.74582	3.45649	1.40556	2.54864
BnaC07g16530D	chrC07	Bn-scaff 18202 1-p1017501	3.41954	Bn-scaff 18202 1-p1017501	identical	160.277	uncharacterized loc101218779			*	*	*		*	*	*	**			1.3521	1.0746	1.61882	3.08341	1.78165	1.28055	2.07244	2.72211	2.74582	3.45649	1.40556	2.54864
BnaC07g16580D	chrC07	Bn-scaff 18202 1-p1017501	3.41954	Bn-scaff 18202 1-p1017501	identical	134.881	spindle assembly abnormal protein 6			*	*	*		*	*	*	**			1.3521	1.0746	1.61882	3.08341	1.78165	1.28055	2.07244	2.72211	2.74582	3.45649	1.40556	2.54864
BnaC08g15330D	chrC08	Bn-scaff 16962 1-p441134	4.3328	Bn-scaff 16962 1-p542817	0.857436	1.311	rho gdp dissociation inhibitor family protein	*	**			*	**	*		*	**		***	1.1236	0.795627	0.40943	1.09068	0.725501	2.47821	1.06335	0.960563	1.2102	1.62004	1.17245	3.55932
BnaC08g28000D	chrC08	Bn-scaff 16361 1-p1324039	3.24786	Bn-scaff 16361 1-p1324039	identical	0.319	Glutaredoxin family protein													0.511753	0.339488	0.203816	0.205509	0.42848	2.5874	0.52105	0.591557	0.524101	0.803563	0.547856	2.47781
BnaC09g36550D	chrC09	Bn-scaff 17799 1-p2773426	3.11074	Bn-scaff 17799 1-p2773426	identical	3.936	pollen ole e 1 allergen and extensin family protein	*	*	*		**			*	*	*			-1.51659	-1.0574	-1.17327	-1.74473	-1.46018	-2.05296	-1.23491	-1.7541	-2.0073	-2.12533	-1.27955	-0.846664

## Sheet: BOF REL
Candidate gene	Chromosome	Highest associating marker among region	-log10(p) of highest associating marker	Closest associated marker to candidate gene	r2 closest to highest	distance [kbp]	Gene description	Significance of highest marker												Effects of highest marker
								GG2010	RH2010	GI2011	GG2011	RH2011	TE2011	GI2012	GG12012	GG22012	RH2012	CQ2012	TE2012	GG2010	RH2010	GI2011	GG2011	RH2011	TE2011	GI2012	GG12012	GG22012	RH2012	CQ2012	TE2012
BnaA01g06550D	chrA01	Bn-A01-p3378332	3.01278	Bn-A01-p3378332	identical	11.292	probable lrr receptor-like serine threonine-protein kinase at2g23950-like	*	*	*		**								2.03632	2.24262	2.3248	1.78675	2.6413	-0.424889	1.82842	2.12301	1.90258	1.4217	0.985718	2.49029
BnaA01g06680D	chrA01	Bn-A01-p3378332	3.01278	Bn-A01-p3378332	identical	58.18	double clp-n motif-containing p-loop nucleoside triphosphate hydrolases superfamily protein	*	*	*		**								2.03632	2.24262	2.3248	1.78675	2.6413	-0.424889	1.82842	2.12301	1.90258	1.4217	0.985718	2.49029
BnaA01g06690D	chrA01	Bn-A01-p3378332	3.01278	Bn-A01-p3378332	identical	60.852	double clp-n motif-containing p-loop nucleoside triphosphate hydrolases superfamily protein	*	*	*		**								2.03632	2.24262	2.3248	1.78675	2.6413	-0.424889	1.82842	2.12301	1.90258	1.4217	0.985718	2.49029
BnaA01g06700D	chrA01	Bn-A01-p3378332	3.01278	Bn-A01-p3378332	identical	67.753	diacylglycerol kinase 7	*	*	*		**								2.03632	2.24262	2.3248	1.78675	2.6413	-0.424889	1.82842	2.12301	1.90258	1.4217	0.985718	2.49029
BnaA02g15540D	chrA02	Bn-A02-p12415095	3.29748	Bn-A02-p12295682	0.834862	10.016	somatic embryogenesis receptor kinase 1	*	*			*		*	*	*	**			1.08421	1.13403	0.639569	0.990207	1.03539	0.742278	1.17557	1.18924	1.2904	1.37095	1.09775	1.33664
BnaA02g15620D	chrA02	Bn-A02-p12415095	3.29748	Bn-A02-p12363140	0.834862	10.185	sucrose transport protein suc2	*	*			*		*	*	*	**			1.08421	1.13403	0.639569	0.990207	1.03539	0.742278	1.17557	1.18924	1.2904	1.37095	1.09775	1.33664
BnaA02g15820D	chrA02	Bn-A02-p12415095	3.29748	Bn-A02-p12550795	0.793651	21.029	cytosolic factor	*	*			*		*	*	*	**			1.08421	1.13403	0.639569	0.990207	1.03539	0.742278	1.17557	1.18924	1.2904	1.37095	1.09775	1.33664
BnaA02g15880D	chrA02	Bn-A02-p12415095	3.29748	Bn-A02-p12554865	0.538544	63.222	di-glucose binding protein with kinesin motor domain	*	*			*		*	*	*	**			1.08421	1.13403	0.639569	0.990207	1.03539	0.742278	1.17557	1.18924	1.2904	1.37095	1.09775	1.33664
BnaA02g16020D	chrA02	Bn-A02-p12415095	3.29748	Bn-A02-p12688495	0.756757	31.859	lipoxygenase 3	*	*			*		*	*	*	**			1.08421	1.13403	0.639569	0.990207	1.03539	0.742278	1.17557	1.18924	1.2904	1.37095	1.09775	1.33664
BnaA02g16040D	chrA02	Bn-A02-p12415095	3.29748	Bn-A02-p12688495	0.756757	58.473	exportin-t	*	*			*		*	*	*	**			1.08421	1.13403	0.639569	0.990207	1.03539	0.742278	1.17557	1.18924	1.2904	1.37095	1.09775	1.33664
BnaA02g16060D	chrA02	Bn-A02-p12415095	3.29748	Bn-A02-p12688495	0.756757	82.473	protein elf4-like 4	*	*			*		*	*	*	**			1.08421	1.13403	0.639569	0.990207	1.03539	0.742278	1.17557	1.18924	1.2904	1.37095	1.09775	1.33664
BnaA02g20680D	chrA02	Bn-A02-p20678898	5.26684	Bn-A05-p8943009	0.787597	138.892	luminidependens						***							0.459988	0.981094	0.587372	0.0351222	0.582484	-3.92054	0.398426	0.476671	-0.0554507	0.290186	0.724537	-1.2673
BnaA02g20770D	chrA02	Bn-A02-p20678898	5.26684	Bn-A05-p8943009	0.787597	74.985	ap2 b3-like transcriptional factor family protein						***							0.459988	0.981094	0.587372	0.0351222	0.582484	-3.92054	0.398426	0.476671	-0.0554507	0.290186	0.724537	-1.2673
BnaA02g20810D	chrA02	Bn-A02-p20678898	5.26684	Bn-A05-p8943009	0.787597	46.72	phenazine biosynthesis protein						***							0.459988	0.981094	0.587372	0.0351222	0.582484	-3.92054	0.398426	0.476671	-0.0554507	0.290186	0.724537	-1.2673
BnaA02g20920D	chrA02	Bn-scaff_18507_1-p1252081	3.67764	Bn-scaff_18507_1-p1252081	identical	543.419	auxin signaling f-box 1	*	*	*	*	**		*	*	**	*			5.4145	5.95138	6.24957	6.71232	6.35414	0	5.55346	6.54598	7.80307	5.51192	0	0
BnaA02g21000D	chrA02	Bn-scaff_18507_1-p1252081	3.67764	Bn-scaff_18507_1-p1252081	identical	476.015	homeobox-leucine zipper protein meristem l1	*	*	*	*	**		*	*	**	*			5.4145	5.95138	6.24957	6.71232	6.35414	0	5.55346	6.54598	7.80307	5.51192	0	0
BnaA02g21010D	chrA02	Bn-scaff_18507_1-p1252081	3.67764	Bn-scaff_18507_1-p1252081	identical	475.362	pcf11p-similar protein 4	*	*	*	*	**		*	*	**	*			5.4145	5.95138	6.24957	6.71232	6.35414	0	5.55346	6.54598	7.80307	5.51192	0	0
BnaA02g21680D	chrA02	Bn-A02-p20678898	5.26684	Bn-A02-p17381818	0.787786	472.688	glutathione peroxidase						***							0.459988	0.981094	0.587372	0.0351222	0.582484	-3.92054	0.398426	0.476671	-0.0554507	0.290186	0.724537	-1.2673
BnaA02g21780D	chrA02	Bn-A02-p20678898	5.26684	Bn-A02-p17381818	0.787786	372.385	respiratory burst oxidase						***							0.459988	0.981094	0.587372	0.0351222	0.582484	-3.92054	0.398426	0.476671	-0.0554507	0.290186	0.724537	-1.2673
BnaA02g21800D	chrA02	Bn-A02-p20678898	5.26684	Bn-A02-p17381818	0.787786	335.093	translation initiation factor if-2						***							0.459988	0.981094	0.587372	0.0351222	0.582484	-3.92054	0.398426	0.476671	-0.0554507	0.290186	0.724537	-1.2673
BnaA02g21930D	chrA02	Bn-A02-p20678898	5.26684	Bn-A02-p17381818	0.787786	227.945	agenet domain-containing protein						***							0.459988	0.981094	0.587372	0.0351222	0.582484	-3.92054	0.398426	0.476671	-0.0554507	0.290186	0.724537	-1.2673
BnaA02g21990D	chrA02	Bn-A02-p20678898	5.26684	Bn-A02-p17381818	0.787786	170.182	probable methyltransferase pmt18-like						***							0.459988	0.981094	0.587372	0.0351222	0.582484	-3.92054	0.398426	0.476671	-0.0554507	0.290186	0.724537	-1.2673
BnaA02g22150D	chrA02	Bn-A02-p20678898	5.26684	Bn-A02-p17381818	0.787786	111.362	casein kinase i						***							0.459988	0.981094	0.587372	0.0351222	0.582484	-3.92054	0.398426	0.476671	-0.0554507	0.290186	0.724537	-1.2673
BnaA02g22260D	chrA02	Bn-A02-p20678898	5.26684	Bn-A02-p17381818	0.787786	201.037	actin-related protein 9						***							0.459988	0.981094	0.587372	0.0351222	0.582484	-3.92054	0.398426	0.476671	-0.0554507	0.290186	0.724537	-1.2673
BnaA02g22450D	chrA02	Bn-A02-p20678898	5.26684	Bn-A02-p17381818	0.787786	413.002	SET DOMAIN PROTEIN 18						***							0.459988	0.981094	0.587372	0.0351222	0.582484	-3.92054	0.398426	0.476671	-0.0554507	0.290186	0.724537	-1.2673
BnaA02g22520D	chrA02	Bn-A02-p20678898	5.26684	Bn-A02-p17381818	0.787786	498.691	zinc finger family protein						***							0.459988	0.981094	0.587372	0.0351222	0.582484	-3.92054	0.398426	0.476671	-0.0554507	0.290186	0.724537	-1.2673
BnaA02g22550D	chrA02	Bn-A02-p20678898	5.26684	Bn-A02-p17381818	0.787786	542.945	transcription activator glk1-like						***							0.459988	0.981094	0.587372	0.0351222	0.582484	-3.92054	0.398426	0.476671	-0.0554507	0.290186	0.724537	-1.2673
BnaA02g23890D	chrA02	Bn-A02-p20678898	5.26684	Bn-A02-p18101171	0.181099	43.235	atp-dependent clp protease-like protein						***							0.459988	0.981094	0.587372	0.0351222	0.582484	-3.92054	0.398426	0.476671	-0.0554507	0.290186	0.724537	-1.2673
BnaA02g24120D	chrA02	Bn-A02-p20678898	5.26684	Bn-A02-p18101171	0.181099	198.611	leucine-rich repeat protein kinase family protein						***							0.459988	0.981094	0.587372	0.0351222	0.582484	-3.92054	0.398426	0.476671	-0.0554507	0.290186	0.724537	-1.2673
BnaA02g24210D	chrA02	Bn-A02-p20678898	5.26684	Bn-A02-p18101171	0.181099	323.991	wuschel-related homeobox 9-like						***							0.459988	0.981094	0.587372	0.0351222	0.582484	-3.92054	0.398426	0.476671	-0.0554507	0.290186	0.724537	-1.2673
BnaA02g24660D	chrA02	Bn-A02-p20678898	5.26684	Bn-A02-p18966918	0.155449	13.067	at5g46770 mza15 19						***							0.459988	0.981094	0.587372	0.0351222	0.582484	-3.92054	0.398426	0.476671	-0.0554507	0.290186	0.724537	-1.2673
BnaA02g24720D	chrA02	Bn-A02-p20678898	5.26684	Bn-A02-p19049506	0.161184	80.416	protein tplate-like						***							0.459988	0.981094	0.587372	0.0351222	0.582484	-3.92054	0.398426	0.476671	-0.0554507	0.290186	0.724537	-1.2673
BnaA02g24880D	chrA02	Bn-A02-p20678898	5.26684	Bn-A02-p19175402	0.155449	16.702	peroxidase 65						***							0.459988	0.981094	0.587372	0.0351222	0.582484	-3.92054	0.398426	0.476671	-0.0554507	0.290186	0.724537	-1.2673
BnaA02g25090D	chrA02	Bn-A02-p20678898	5.26684	Bn-A02-p19451380	0.882103	15.67	ras-related small gtp-binding protein						***							0.459988	0.981094	0.587372	0.0351222	0.582484	-3.92054	0.398426	0.476671	-0.0554507	0.290186	0.724537	-1.2673
BnaA02g25480D	chrA02	Bn-A02-p20678898	5.26684	Bn-A02-p19602796	0.881998	16.147	auxin-induced protein 5ng4-like						***							0.459988	0.981094	0.587372	0.0351222	0.582484	-3.92054	0.398426	0.476671	-0.0554507	0.290186	0.724537	-1.2673
BnaA02g25760D	chrA02	Bn-A02-p20678898	5.26684	Bn-A02-p21062857	0.786777	51.85	ring u-box protein with c6hc-type zinc finger						***							0.459988	0.981094	0.587372	0.0351222	0.582484	-3.92054	0.398426	0.476671	-0.0554507	0.290186	0.724537	-1.2673
BnaA02g25970D	chrA02	Bn-A02-p20678898	5.26684	Bn-A02-p21009288	0.787786	64.46	probable receptor protein kinase tmk1-like						***							0.459988	0.981094	0.587372	0.0351222	0.582484	-3.92054	0.398426	0.476671	-0.0554507	0.290186	0.724537	-1.2673
BnaA02g26000D	chrA02	Bn-A02-p20678898	5.26684	Bn-scaff_18360_1-p915949	0.882103	28.28	probable xyloglucan endotransglucosylase hydrolase protein 28-like						***							0.459988	0.981094	0.587372	0.0351222	0.582484	-3.92054	0.398426	0.476671	-0.0554507	0.290186	0.724537	-1.2673
BnaA02g26070D	chrA02	Bn-A02-p20678898	5.26684	Bn-A02-p20882001	1	8.221	purple acid phosphatase						***							0.459988	0.981094	0.587372	0.0351222	0.582484	-3.92054	0.398426	0.476671	-0.0554507	0.290186	0.724537	-1.2673
BnaA02g26090D	chrA02	Bn-A02-p20678898	5.26684	Bn-A02-p20832528	1	17.292	65-kda microtubule-associated protein 6-like						***							0.459988	0.981094	0.587372	0.0351222	0.582484	-3.92054	0.398426	0.476671	-0.0554507	0.290186	0.724537	-1.2673
BnaA02g26430D	chrA02	Bn-A02-p20678898	5.26684	Bn-A02-p20678898	identical	196.997	protein stichel						***							0.459988	0.981094	0.587372	0.0351222	0.582484	-3.92054	0.398426	0.476671	-0.0554507	0.290186	0.724537	-1.2673
BnaA02g26440D	chrA02	Bn-A02-p20678898	5.26684	Bn-A02-p20678898	identical	197.324	aaa-type atpase family protein						***							0.459988	0.981094	0.587372	0.0351222	0.582484	-3.92054	0.398426	0.476671	-0.0554507	0.290186	0.724537	-1.2673
BnaA02g26510D	chrA02	Bn-A02-p20678898	5.26684	Bn-A02-p20371774	0.191048	76.683	cullin-associated nedd8-dissociated protein 1-like						***							0.459988	0.981094	0.587372	0.0351222	0.582484	-3.92054	0.398426	0.476671	-0.0554507	0.290186	0.724537	-1.2673
BnaA02g26550D	chrA02	Bn-A02-p20678898	5.26684	Bn-A02-p20371774	0.191048	44.381	ubiquitin-conjugating enzyme e2 2-like						***							0.459988	0.981094	0.587372	0.0351222	0.582484	-3.92054	0.398426	0.476671	-0.0554507	0.290186	0.724537	-1.2673
BnaA02g26570D	chrA02	Bn-A02-p20678898	5.26684	Bn-A02-p20371774	0.191048	27.662	udp-galactose transporter 3						***							0.459988	0.981094	0.587372	0.0351222	0.582484	-3.92054	0.398426	0.476671	-0.0554507	0.290186	0.724537	-1.2673
BnaA02g26590D	chrA02	Bn-A02-p20678898	5.26684	Bn-A02-p20371774	0.191048	1.358	basic blue						***							0.459988	0.981094	0.587372	0.0351222	0.582484	-3.92054	0.398426	0.476671	-0.0554507	0.290186	0.724537	-1.2673
BnaA02g26680D	chrA02	Bn-A02-p20678898	5.26684	Bn-A02-p20371774	0.191048	52.557	signal peptide peptidase-like						***							0.459988	0.981094	0.587372	0.0351222	0.582484	-3.92054	0.398426	0.476671	-0.0554507	0.290186	0.724537	-1.2673
BnaA02g26730D	chrA02	Bn-A02-p20678898	5.26684	Bn-A02-p20371774	0.191048	99.063	dna polymerase alpha catalytic subunit-like						***							0.459988	0.981094	0.587372	0.0351222	0.582484	-3.92054	0.398426	0.476671	-0.0554507	0.290186	0.724537	-1.2673
BnaA02g27010D	chrA02	Bn-A02-p20678898	5.26684	Bn-A08-p1611335	0.560897	20.578	probable ribose-5-phosphate isomerase-like						***							0.459988	0.981094	0.587372	0.0351222	0.582484	-3.92054	0.398426	0.476671	-0.0554507	0.290186	0.724537	-1.2673
BnaA02g27150D	chrA02	Bn-A02-p20678898	5.26684	Bn-A08-p1514861	0.882103	22.982	origin recognition complex subunit 4-like						***							0.459988	0.981094	0.587372	0.0351222	0.582484	-3.92054	0.398426	0.476671	-0.0554507	0.290186	0.724537	-1.2673
BnaA02g27250D	chrA02	Bn-A02-p20678898	5.26684	Bn-A08-p1514861	0.882103	68.371	SEPALLATA 4						***							0.459988	0.981094	0.587372	0.0351222	0.582484	-3.92054	0.398426	0.476671	-0.0554507	0.290186	0.724537	-1.2673
BnaA03g13220D	chrA03	Bn-A03-p6710651	4.45987	Bn-A03-p6710651	identical	12.529	polycomb group protein embryonic flower 2											***		-0.899256	-0.641264	-0.122496	-0.65416	-0.376314	-0.434178	-0.586656	-0.329643	-0.392073	-0.318082	-2.80735	0.23701
BnaA03g13310D	chrA03	Bn-A03-p6710651	4.45987	Bn-A03-p6771876	0.562739	1.275	superoxide dismutase											***		-0.899256	-0.641264	-0.122496	-0.65416	-0.376314	-0.434178	-0.586656	-0.329643	-0.392073	-0.318082	-2.80735	0.23701
BnaA03g13320D	chrA03	Bn-A03-p6710651	4.45987	Bn-A03-p6772326	0.562739	0.632	frigida											***		-0.899256	-0.641264	-0.122496	-0.65416	-0.376314	-0.434178	-0.586656	-0.329643	-0.392073	-0.318082	-2.80735	0.23701
BnaA04g00800D	chrA04	Bn-A04-p716889	3.95852	Bn-A04-p716889	identical	46.158	transcription repressor myb6-like	*	*	**								*	*	2.72001	2.93193	4.73504	3.36007	2.81609	-2.2539	2.34515	1.82729	1.7418	1.45504	3.80342	-6.76248
BnaA04g14020D	chrA04	Bn-scaff_15852_1-p404286	3.08909	Bn-A04-p10718521	0.591176	26.303	LJRHL1 LIKE 1			**		*		*						1.90188	2.8022	4.09925	0.491559	3.36722	1.92344	3.05909	1.35344	1.94848	0.97011	2.97399	2.85992
BnaA04g14070D	chrA04	Bn-scaff_15852_1-p404286	3.08909	Bn-A04-p10719331	0.591111	10.052	LJRHL1 LIKE 1			**		*		*						1.90188	2.8022	4.09925	0.491559	3.36722	1.92344	3.05909	1.35344	1.94848	0.97011	2.97399	2.85992
BnaA04g15170D	chrA04	Bn-A04-p11633209	4.21568	Bn-A04-p11633209	identical	44.629	protein ovule abortion 4	*	*	*		*		*			**	***		3.30757	3.8577	4.62533	3.35364	4.2493	0	3.70228	2.43325	2.93787	4.67329	6.84929	0
BnaA04g15180D	chrA04	Bn-A04-p11633209	4.21568	Bn-A04-p11633209	identical	42.356	protein ovule abortion 4	*	*	*		*		*			**	***		3.30757	3.8577	4.62533	3.35364	4.2493	0	3.70228	2.43325	2.93787	4.67329	6.84929	0
BnaA07g05400D	chrA07	Bn-A07-p3595423	3.44799	Bn-A07-p3921656	0.860656	88.245	protein	**			*									1.59874	1.17557	0.814894	2.13601	1.20064	-0.143515	1.22994	1.27345	1.09304	1.16354	1.34423	-0.0449427
BnaA07g05420D	chrA07	Bn-A07-p3595423	3.44799	Bn-A07-p3921656	0.860656	72.934	inositol hexakisphosphate and diphosphoinositol-pentakisphosphate kinase 1-like	**			*									1.59874	1.17557	0.814894	2.13601	1.20064	-0.143515	1.22994	1.27345	1.09304	1.16354	1.34423	-0.0449427
BnaA07g05670D	chrA07	Bn-A07-p3595423	3.44799	Bn-A07-p4095559	0.451071	13.516	chromatin remodeling 40	**			*									1.59874	1.17557	0.814894	2.13601	1.20064	-0.143515	1.22994	1.27345	1.09304	1.16354	1.34423	-0.0449427
BnaA07g05680D	chrA07	Bn-A07-p3595423	3.44799	Bn-A07-p4095559	0.451071	12.27	chromatin remodeling 40	**			*									1.59874	1.17557	0.814894	2.13601	1.20064	-0.143515	1.22994	1.27345	1.09304	1.16354	1.34423	-0.0449427
BnaA07g05700D	chrA07	Bn-A07-p3595423	3.44799	Bn-A07-p4095559	0.451071	1.465	dna mismatch repair protein	**			*									1.59874	1.17557	0.814894	2.13601	1.20064	-0.143515	1.22994	1.27345	1.09304	1.16354	1.34423	-0.0449427
BnaA07g05810D	chrA07	Bn-A07-p3595423	3.44799	Bn-A07-p4208528	0.59172	11.115	dihydroxy-acid dehydratase-like	**			*									1.59874	1.17557	0.814894	2.13601	1.20064	-0.143515	1.22994	1.27345	1.09304	1.16354	1.34423	-0.0449427
BnaA07g05840D	chrA07	Bn-A07-p3595423	3.44799	Bn-A07-p4208528	0.59172	30.759	protein blister	**			*									1.59874	1.17557	0.814894	2.13601	1.20064	-0.143515	1.22994	1.27345	1.09304	1.16354	1.34423	-0.0449427
BnaA07g05860D	chrA07	Bn-A07-p3595423	3.44799	Bn-A07-p4208528	0.59172	48.275	protein blister	**			*									1.59874	1.17557	0.814894	2.13601	1.20064	-0.143515	1.22994	1.27345	1.09304	1.16354	1.34423	-0.0449427
BnaA07g05890D	chrA07	Bn-A07-p3595423	3.44799	Bn-A07-p4208528	0.59172	60.237	parallel spindle 1 protein	**			*									1.59874	1.17557	0.814894	2.13601	1.20064	-0.143515	1.22994	1.27345	1.09304	1.16354	1.34423	-0.0449427
BnaA07g05970D	chrA07	Bn-A07-p3595423	3.44799	Bn-A07-p4307671	0.106514	1.58	myb family transcription factor	**			*									1.59874	1.17557	0.814894	2.13601	1.20064	-0.143515	1.22994	1.27345	1.09304	1.16354	1.34423	-0.0449427
BnaA07g06100D	chrA07	Bn-A07-p3595423	3.44799	Bn-A07-p4522519	0.685424	40.455	receptor-like protein kinase 2-like	**			*									1.59874	1.17557	0.814894	2.13601	1.20064	-0.143515	1.22994	1.27345	1.09304	1.16354	1.34423	-0.0449427
BnaA07g06170D	chrA07	Bn-A07-p3595423	3.44799	Bn-A07-p4522573	0.685424	1.497	rna recognition motif -containing protein	**			*									1.59874	1.17557	0.814894	2.13601	1.20064	-0.143515	1.22994	1.27345	1.09304	1.16354	1.34423	-0.0449427
BnaA07g06240D	chrA07	Bn-A07-p3595423	3.44799	Bn-A07-p4568148	0.685714	30.643	selenium-binding protein	**			*									1.59874	1.17557	0.814894	2.13601	1.20064	-0.143515	1.22994	1.27345	1.09304	1.16354	1.34423	-0.0449427
BnaA07g06290D	chrA07	Bn-A07-p3595423	3.44799	Bn-A07-p4709589	0.559799	3.05	kinesin-like protein kin12b	**			*									1.59874	1.17557	0.814894	2.13601	1.20064	-0.143515	1.22994	1.27345	1.09304	1.16354	1.34423	-0.0449427
BnaA07g06300D	chrA07	Bn-A07-p3595423	3.44799	Bn-A07-p4941605	0.530904	149.132	cytokinin synthase	**			*									1.59874	1.17557	0.814894	2.13601	1.20064	-0.143515	1.22994	1.27345	1.09304	1.16354	1.34423	-0.0449427
BnaA07g06380D	chrA07	Bn-A07-p3595423	3.44799	Bn-A07-p4825210	0.107728	15.849	alpha beta-hydrolases superfamily protein	**			*									1.59874	1.17557	0.814894	2.13601	1.20064	-0.143515	1.22994	1.27345	1.09304	1.16354	1.34423	-0.0449427
BnaA07g06500D	chrA07	Bn-A07-p3595423	3.44799	Bn-A07-p4937244	0.736736	2.204	cycloartenol synthase	**			*									1.59874	1.17557	0.814894	2.13601	1.20064	-0.143515	1.22994	1.27345	1.09304	1.16354	1.34423	-0.0449427
BnaA09g07590D	chrA09	Bn-A09-p4286317	3.60323	Bn-A09-p4288843	0.685096	43.975	bhlh transcription factor	*										**		-1.04916	-0.708739	-0.526604	-1.16714	-0.473671	-0.222605	-0.296117	-0.131081	-0.41305	-0.42228	-1.90887	0.128175
BnaA09g07740D	chrA09	Bn-A09-p4286317	3.60323	Bn-A09-p4286317	identical	2.294	lob domain-containing protein 36-like	*										**		-1.04916	-0.708739	-0.526604	-1.16714	-0.473671	-0.222605	-0.296117	-0.131081	-0.41305	-0.42228	-1.90887	0.128175
BnaA09g07750D	chrA09	Bn-A09-p4286317	3.60323	Bn-A09-p4286317	identical	0.298	lob domain-containing protein 36 (asymmetric leaves 2-like protein 1)	*										**		-1.04916	-0.708739	-0.526604	-1.16714	-0.473671	-0.222605	-0.296117	-0.131081	-0.41305	-0.42228	-1.90887	0.128175
BnaA09g08010D	chrA09	Bn-A09-p4286317	3.60323	Bn-A09-p4286317	identical	101.213	chalcone-flavanone isomerase family protein	*										**		-1.04916	-0.708739	-0.526604	-1.16714	-0.473671	-0.222605	-0.296117	-0.131081	-0.41305	-0.42228	-1.90887	0.128175
BnaA09g08810D	chrA09	Bn-A09-p4475636	4.3718	Bn-A09-p4475636	identical	5.513	nodulin family protein													-0.825306	-0.653466	-0.392911	-0.739019	-0.320188	-0.140378	-0.468262	-0.245682	-0.449595	-0.206454	-2.2596	0.732602
BnaA09g08880D	chrA09	Bn-A09-p4475636	4.3718	Bn-A09-p4475636	identical	28.047	wd-40 repeat protein													-0.825306	-0.653466	-0.392911	-0.739019	-0.320188	-0.140378	-0.468262	-0.245682	-0.449595	-0.206454	-2.2596	0.732602
BnaA09g08910D	chrA09	Bn-A09-p4475636	4.3718	Bn-A09-p4509627	0.619784	4.126	transportin 1													-0.825306	-0.653466	-0.392911	-0.739019	-0.320188	-0.140378	-0.468262	-0.245682	-0.449595	-0.206454	-2.2596	0.732602
BnaA09g09040D	chrA09	Bn-A09-p4475636	4.3718	Bn-A09-p4509627	0.619784	77.712	u3 ribonucleoprotein family protein													-0.825306	-0.653466	-0.392911	-0.739019	-0.320188	-0.140378	-0.468262	-0.245682	-0.449595	-0.206454	-2.2596	0.732602
BnaA09g09100D	chrA09	Bn-A09-p4475636	4.3718	Bn-A09-p4509627	0.619784	102.379	thioredoxin reductase													-0.825306	-0.653466	-0.392911	-0.739019	-0.320188	-0.140378	-0.468262	-0.245682	-0.449595	-0.206454	-2.2596	0.732602
BnaA09g09110D	chrA09	Bn-A09-p4475636	4.3718	Bn-A09-p4509627	0.619784	105.859	thioredoxin reductase													-0.825306	-0.653466	-0.392911	-0.739019	-0.320188	-0.140378	-0.468262	-0.245682	-0.449595	-0.206454	-2.2596	0.732602
BnaA10g03090D	chrA10	Bn-A10-p2113222	3.4559	Bn-A10-p2113222	identical	21.621	tata box associated factor ii 59		*	*		**		*				*		1.20368	1.89008	2.18176	0.651752	2.36491	0.875902	2.00289	1.15584	1.66801	1.06608	2.50024	-0.499533
BnaA10g03140D	chrA10	Bn-A10-p2113222	3.4559	Bn-A10-p2113222	identical	5.067	ubiquitin-conjugating enzyme e2-17 kda		*	*		**		*				*		1.20368	1.89008	2.18176	0.651752	2.36491	0.875902	2.00289	1.15584	1.66801	1.06608	2.50024	-0.499533
BnaA10g03210D	chrA10	Bn-A10-p2113222	3.4559	Bn-A10-p2113222	identical	23.942	nedd8-activating enzyme e1 regulatory subunit-like		*	*		**		*				*		1.20368	1.89008	2.18176	0.651752	2.36491	0.875902	2.00289	1.15584	1.66801	1.06608	2.50024	-0.499533
BnaC01g05930D	chrC01	Bn-scaff_15838_5-p329539	4.24814	Bn-scaff_15838_5-p304302	0.793	4.648	transcriptional corepressor leunig						***							0.203805	0.146531	0.282569	0.365879	0.0581539	-2.72086	0.0603158	0.498514	0.418474	-0.140965	0.360987	-1.16529
BnaC01g05950D	chrC01	Bn-scaff_15838_5-p329539	4.24814	Bn-scaff_15838_5-p329539	identical	16.671	flavine-containing monoxygenase						***							0.203805	0.146531	0.282569	0.365879	0.0581539	-2.72086	0.0603158	0.498514	0.418474	-0.140965	0.360987	-1.16529
BnaC01g06020D	chrC01	Bn-scaff_15838_5-p329539	4.24814	Bn-scaff_15838_5-p335984	1	8.733	potassium channel						***							0.203805	0.146531	0.282569	0.365879	0.0581539	-2.72086	0.0603158	0.498514	0.418474	-0.140965	0.360987	-1.16529
BnaC01g17330D	chrC01	Bn-scaff_16874_2-p29251	4.01371	Bn-scaff_17369_1-p83617	0.724276	382.582	radical-induced cell death 1											***		-0.732386	-0.561011	-0.226723	-0.774328	-0.398636	0.245906	-0.0466026	-0.286782	-0.346617	-0.121561	-1.67479	1.1323
BnaC01g17360D	chrC01	Bn-scaff_16874_2-p29251	4.01371	Bn-scaff_17369_1-p83617	0.724276	378.249	actin 4											***		-0.732386	-0.561011	-0.226723	-0.774328	-0.398636	0.245906	-0.0466026	-0.286782	-0.346617	-0.121561	-1.67479	1.1323
BnaC01g17380D	chrC01	Bn-scaff_16874_2-p29251	4.01371	Bn-scaff_17369_1-p83617	0.724276	372.198	gibberellin 20-oxidase											***		-0.732386	-0.561011	-0.226723	-0.774328	-0.398636	0.245906	-0.0466026	-0.286782	-0.346617	-0.121561	-1.67479	1.1323
BnaC01g17400D	chrC01	Bn-scaff_16874_2-p29251	4.01371	Bn-scaff_17369_1-p83617	0.724276	350.529	protein agamous-like 71											***		-0.732386	-0.561011	-0.226723	-0.774328	-0.398636	0.245906	-0.0466026	-0.286782	-0.346617	-0.121561	-1.67479	1.1323
BnaC01g17410D	chrC01	Bn-scaff_16874_2-p29251	4.01371	Bn-scaff_17369_1-p83617	0.724276	272.473	FLOWERING WAGENINGEN											***		-0.732386	-0.561011	-0.226723	-0.774328	-0.398636	0.245906	-0.0466026	-0.286782	-0.346617	-0.121561	-1.67479	1.1323
BnaC01g17520D	chrC01	Bn-scaff_16874_2-p29251	4.01371	Bn-scaff_17369_1-p83617	0.724276	220.604	protein transparent testa 12-like											***		-0.732386	-0.561011	-0.226723	-0.774328	-0.398636	0.245906	-0.0466026	-0.286782	-0.346617	-0.121561	-1.67479	1.1323
BnaC01g17890D	chrC01	Bn-scaff_16874_2-p29251	4.01371	Bn-scaff_17369_1-p83617	0.724276	68.597	abc transporter b family member 2-like											***		-0.732386	-0.561011	-0.226723	-0.774328	-0.398636	0.245906	-0.0466026	-0.286782	-0.346617	-0.121561	-1.67479	1.1323
BnaC01g18190D	chrC01	Bn-scaff_16874_2-p29251	4.01371	Bn-scaff_16874_2-p29251	identical	164.115	gata transcription factor 22-like											***		-0.732386	-0.561011	-0.226723	-0.774328	-0.398636	0.245906	-0.0466026	-0.286782	-0.346617	-0.121561	-1.67479	1.1323
BnaC01g18370D	chrC01	Bn-scaff_16874_2-p29251	4.01371	Bn-scaff_16874_2-p29251	identical	12.887	26s proteasome non-atpase regulatory subunit 4-like											***		-0.732386	-0.561011	-0.226723	-0.774328	-0.398636	0.245906	-0.0466026	-0.286782	-0.346617	-0.121561	-1.67479	1.1323
BnaC01g18490D	chrC01	Bn-scaff_16874_2-p29251	4.01371	Bn-scaff_16874_2-p29251	identical	68.445	wrky transcription factor 34											***		-0.732386	-0.561011	-0.226723	-0.774328	-0.398636	0.245906	-0.0466026	-0.286782	-0.346617	-0.121561	-1.67479	1.1323
BnaC01g18570D	chrC01	Bn-scaff_16874_2-p29251	4.01371	Bn-scaff_16874_2-p29251	identical	103.451	calcium-binding protein cml21											***		-0.732386	-0.561011	-0.226723	-0.774328	-0.398636	0.245906	-0.0466026	-0.286782	-0.346617	-0.121561	-1.67479	1.1323
BnaC01g18630D	chrC01	Bn-scaff_16874_2-p29251	4.01371	Bn-scaff_16874_2-p29251	identical	155.117	protein											***		-0.732386	-0.561011	-0.226723	-0.774328	-0.398636	0.245906	-0.0466026	-0.286782	-0.346617	-0.121561	-1.67479	1.1323
BnaC02g26390D	chrC02	Bn-A05-p8798628	3.69149	Bn-A05-p8798628	identical	15.516	methionine aminopeptidase 2b	*	*	*	*	**		*	*	**	*			5.41817	5.94997	6.23351	6.72219	6.34255	0	5.54606	6.56643	7.82092	5.51448	0	0
BnaC02g26420D	chrC02	Bn-A05-p8798628	3.69149	Bn-A05-p8798628	identical	139.317	g-type lectin s-receptor-like serine threonine-protein kinase	*	*	*	*	**		*	*	**	*			5.41817	5.94997	6.23351	6.72219	6.34255	0	5.54606	6.56643	7.82092	5.51448	0	0
BnaC02g26950D	chrC02	Bn-A05-p8798628	3.69149	Bn-A05-p8798628	identical	862.952	receptor-like serine threonine protein kinase ark3	*	*	*	*	**		*	*	**	*			5.41817	5.94997	6.23351	6.72219	6.34255	0	5.54606	6.56643	7.82092	5.51448	0	0
BnaC02g27000D	chrC02	Bn-A05-p8798628	3.69149	Bn-A05-p8798628	identical	1006.78	luminidependens	*	*	*	*	**		*	*	**	*			5.41817	5.94997	6.23351	6.72219	6.34255	0	5.54606	6.56643	7.82092	5.51448	0	0
BnaC02g27020D	chrC02	Bn-A05-p8798628	3.69149	Bn-A05-p8798628	identical	1019.87	cullin 1	*	*	*	*	**		*	*	**	*			5.41817	5.94997	6.23351	6.72219	6.34255	0	5.54606	6.56643	7.82092	5.51448	0	0
BnaC02g27110D	chrC02	Bn-A05-p8798628	3.69149	Bn-A05-p8798628	identical	1072.39	paired amphipathic helix protein sin3-like 1	*	*	*	*	**		*	*	**	*			5.41817	5.94997	6.23351	6.72219	6.34255	0	5.54606	6.56643	7.82092	5.51448	0	0
BnaC02g27210D	chrC02	Bn-A05-p8798628	3.69149	Bn-A05-p8798628	identical	1176.45	kinesin hinkel	*	*	*	*	**		*	*	**	*			5.41817	5.94997	6.23351	6.72219	6.34255	0	5.54606	6.56643	7.82092	5.51448	0	0
BnaC02g27260D	chrC02	Bn-A05-p8798628	3.69149	Bn-A05-p8798628	identical	1199.06	ap2 b3-like transcriptional factor family protein	*	*	*	*	**		*	*	**	*			5.41817	5.94997	6.23351	6.72219	6.34255	0	5.54606	6.56643	7.82092	5.51448	0	0
BnaC02g27290D	chrC02	Bn-A05-p8798628	3.69149	Bn-A05-p8798628	identical	1229.76	mismatch repair endonuclease pms2-like	*	*	*	*	**		*	*	**	*			5.41817	5.94997	6.23351	6.72219	6.34255	0	5.54606	6.56643	7.82092	5.51448	0	0
BnaC02g27300D	chrC02	Bn-A05-p8798628	3.69149	Bn-A05-p8798628	identical	1247.07	pre-mrna-splicing factor sf2	*	*	*	*	**		*	*	**	*			5.41817	5.94997	6.23351	6.72219	6.34255	0	5.54606	6.56643	7.82092	5.51448	0	0
BnaC02g29160D	chrC02	Bn-scaff_16298_1-p158107	4.54466	Bn-scaff_18245_1-p231640	0.496324	1614.92	probable methyltransferase pmt18-like	**	***	***	*	***		**	*	**	*			4.52922	5.57998	5.86329	4.55893	5.4716	0	4.64346	4.62791	5.64582	4.35447	5.80166	0
BnaC02g29170D	chrC02	Bn-scaff_16298_1-p158107	4.54466	Bn-scaff_18245_1-p231640	0.496324	1608.23	dehydration-responsive family protein	**	***	***	*	***		**	*	**	*			4.52922	5.57998	5.86329	4.55893	5.4716	0	4.64346	4.62791	5.64582	4.35447	5.80166	0
BnaC02g29380D	chrC02	Bn-scaff_16298_1-p158107	4.54466	Bn-scaff_18245_1-p231640	0.496324	858.867	protein kinase family protein	**	***	***	*	***		**	*	**	*			4.52922	5.57998	5.86329	4.55893	5.4716	0	4.64346	4.62791	5.64582	4.35447	5.80166	0
BnaC02g29390D	chrC02	Bn-scaff_16298_1-p158107	4.54466	Bn-scaff_18245_1-p231640	0.496324	856.708	protein kinase family protein	**	***	***	*	***		**	*	**	*			4.52922	5.57998	5.86329	4.55893	5.4716	0	4.64346	4.62791	5.64582	4.35447	5.80166	0
BnaC02g29440D	chrC02	Bn-scaff_16298_1-p158107	4.54466	Bn-scaff_18245_1-p231640	0.496324	584.181	non-specific lipid-transfer protein	**	***	***	*	***		**	*	**	*			4.52922	5.57998	5.86329	4.55893	5.4716	0	4.64346	4.62791	5.64582	4.35447	5.80166	0
BnaC02g29450D	chrC02	Bn-scaff_16298_1-p158107	4.54466	Bn-scaff_18245_1-p231640	0.496324	547.839	hypothetical protein EUTSA v10028904mg	**	***	***	*	***		**	*	**	*			4.52922	5.57998	5.86329	4.55893	5.4716	0	4.64346	4.62791	5.64582	4.35447	5.80166	0
BnaC02g29770D	chrC02	Bn-scaff_16298_1-p158107	4.54466	Bn-scaff_17683_1-p164404	0.496324	341.84	exocyst complex component 3-like	**	***	***	*	***		**	*	**	*			4.52922	5.57998	5.86329	4.55893	5.4716	0	4.64346	4.62791	5.64582	4.35447	5.80166	0
BnaC02g30280D	chrC02	Bn-scaff_16298_1-p158107	4.54466	Bn-scaff_16545_1-p727149	0.496377	256.237	actin-related protein 9-like	**	***	***	*	***		**	*	**	*			4.52922	5.57998	5.86329	4.55893	5.4716	0	4.64346	4.62791	5.64582	4.35447	5.80166	0
BnaC02g30730D	chrC02	Bn-scaff_16298_1-p158107	4.54466	Bn-scaff_16545_1-p652026	0.496377	167.252	histone-lysine n-methyltransferase suvr2	**	***	***	*	***		**	*	**	*			4.52922	5.57998	5.86329	4.55893	5.4716	0	4.64346	4.62791	5.64582	4.35447	5.80166	0
BnaC02g30780D	chrC02	Bn-scaff_16298_1-p158107	4.54466	Bn-scaff_16545_1-p417759	0.496377	15.039	zinc finger protein magpie-like	**	***	***	*	***		**	*	**	*			4.52922	5.57998	5.86329	4.55893	5.4716	0	4.64346	4.62791	5.64582	4.35447	5.80166	0
BnaC02g30790D	chrC02	Bn-scaff_16298_1-p158107	4.54466	Bn-scaff_16545_1-p417759	0.496377	24.22	zinc finger protein magpie	**	***	***	*	***		**	*	**	*			4.52922	5.57998	5.86329	4.55893	5.4716	0	4.64346	4.62791	5.64582	4.35447	5.80166	0
BnaC02g30900D	chrC02	Bn-scaff_16298_1-p158107	4.54466	Bn-scaff_23104_1-p431086	1	89.209	transcription activator glk1-like	**	***	***	*	***		**	*	**	*			4.52922	5.57998	5.86329	4.55893	5.4716	0	4.64346	4.62791	5.64582	4.35447	5.80166	0
BnaC02g31070D	chrC02	Bn-scaff_16298_1-p158107	4.54466	Bn-scaff_23104_1-p29181	0.661728	153.961	epithiospecifier protein	**	***	***	*	***		**	*	**	*			4.52922	5.57998	5.86329	4.55893	5.4716	0	4.64346	4.62791	5.64582	4.35447	5.80166	0
BnaC03g13730D	chrC03	Bn-scaff_18322_1-p2602773	4.92429	Bn-scaff_18322_1-p2602773	identical	12.098	wrky transcription factor 2	*	**	*	**	**		**	***	*	***			1.2237	1.42539	1.19988	1.77393	1.4967	0.425608	1.71729	2.07397	1.5761	1.82815	0.230542	-0.975626
BnaC03g13790D	chrC03	Bn-scaff_18322_1-p2602773	4.92429	Bn-scaff_18322_1-p2588405	1	16.972	gpi-anchored protein lorelei	*	**	*	**	**		**	***	*	***			1.2237	1.42539	1.19988	1.77393	1.4967	0.425608	1.71729	2.07397	1.5761	1.82815	0.230542	-0.975626
BnaC03g13820D	chrC03	Bn-scaff_18322_1-p2602773	4.92429	Bn-scaff_18322_1-p2588405	1	28.142	gpi-anchored protein lorelei	*	**	*	**	**		**	***	*	***			1.2237	1.42539	1.19988	1.77393	1.4967	0.425608	1.71729	2.07397	1.5761	1.82815	0.230542	-0.975626
BnaC03g13830D	chrC03	Bn-scaff_18322_1-p2602773	4.92429	Bn-scaff_18322_1-p2588405	1	29.874	sec14p-like phosphatidylinositol transfer family protein	*	**	*	**	**		**	***	*	***			1.2237	1.42539	1.19988	1.77393	1.4967	0.425608	1.71729	2.07397	1.5761	1.82815	0.230542	-0.975626
BnaC03g13870D	chrC03	Bn-scaff_18322_1-p2602773	4.92429	Bn-scaff_18322_1-p2588405	1	40.241	heat shock protein 90	*	**	*	**	**		**	***	*	***			1.2237	1.42539	1.19988	1.77393	1.4967	0.425608	1.71729	2.07397	1.5761	1.82815	0.230542	-0.975626
BnaC03g13880D	chrC03	Bn-scaff_18322_1-p2602773	4.92429	Bn-scaff_18322_1-p2588405	1	42.013	heat shock protein 90	*	**	*	**	**		**	***	*	***			1.2237	1.42539	1.19988	1.77393	1.4967	0.425608	1.71729	2.07397	1.5761	1.82815	0.230542	-0.975626
BnaC03g13930D	chrC03	Bn-scaff_18322_1-p2602773	4.92429	Bn-scaff_18322_1-p2518158	0.859813	5.877	heat shock protein 90	*	**	*	**	**		**	***	*	***			1.2237	1.42539	1.19988	1.77393	1.4967	0.425608	1.71729	2.07397	1.5761	1.82815	0.230542	-0.975626
BnaC03g13980D	chrC03	Bn-scaff_18322_1-p2602773	4.92429	Bn-scaff_18322_1-p2514095	0.859813	10.953	protein kinase	*	**	*	**	**		**	***	*	***			1.2237	1.42539	1.19988	1.77393	1.4967	0.425608	1.71729	2.07397	1.5761	1.82815	0.230542	-0.975626
BnaC03g14030D	chrC03	Bn-scaff_18322_1-p2602773	4.92429	Bn-scaff_18322_1-p2514095	0.859813	23.088	at5g55820-like partial	*	**	*	**	**		**	***	*	***			1.2237	1.42539	1.19988	1.77393	1.4967	0.425608	1.71729	2.07397	1.5761	1.82815	0.230542	-0.975626
BnaC03g14040D	chrC03	Bn-scaff_18322_1-p2602773	4.92429	Bn-scaff_18322_1-p2514095	0.859813	30.14	nicotinamide mononucleotide adenylyltransferase 1-like	*	**	*	**	**		**	***	*	***			1.2237	1.42539	1.19988	1.77393	1.4967	0.425608	1.71729	2.07397	1.5761	1.82815	0.230542	-0.975626
BnaC03g14170D	chrC03	Bn-scaff_18322_1-p2602773	4.92429	Bn-scaff_18322_1-p2385043	0.495895	13.009	mitochondrial import inner membrane translocase subunit tim17 tim22 tim23 family protein	*	**	*	**	**		**	***	*	***			1.2237	1.42539	1.19988	1.77393	1.4967	0.425608	1.71729	2.07397	1.5761	1.82815	0.230542	-0.975626
BnaC03g14190D	chrC03	Bn-scaff_18322_1-p2602773	4.92429	Bn-scaff_18322_1-p2385043	0.495895	7.456	protein gamete expressed 1-like	*	**	*	**	**		**	***	*	***			1.2237	1.42539	1.19988	1.77393	1.4967	0.425608	1.71729	2.07397	1.5761	1.82815	0.230542	-0.975626
BnaC03g14250D	chrC03	Bn-scaff_18322_1-p1794782	5.37102	Bn-scaff_18322_1-p2360410	0.767154	2.678	fimbrin 1	**	*	*	***	*		***	***	***	**			2.12533	1.82714	1.85215	2.89206	1.94943	0.923666	2.57941	2.97622	2.70145	2.23005	0.648719	0.249957
BnaC03g14320D	chrC03	Bn-scaff_18322_1-p1794782	5.37102	Bn-scaff_18322_1-p2327100	0.767154	4.392	microtubule-associated protein 65-1	**	*	*	***	*		***	***	***	**			2.12533	1.82714	1.85215	2.89206	1.94943	0.923666	2.57941	2.97622	2.70145	2.23005	0.648719	0.249957
BnaC03g14980D	chrC03	Bn-scaff_18322_1-p1794782	5.37102	Bn-scaff_18322_1-p1794782	identical	4.467	oligopeptide transporter 6-like	**	*	*	***	*		***	***	***	**			2.12533	1.82714	1.85215	2.89206	1.94943	0.923666	2.57941	2.97622	2.70145	2.23005	0.648719	0.249957
BnaC03g14990D	chrC03	Bn-scaff_18322_1-p1794782	5.37102	Bn-scaff_18322_1-p1794782	identical	16.091	oligopeptide transporter 6-like	**	*	*	***	*		***	***	***	**			2.12533	1.82714	1.85215	2.89206	1.94943	0.923666	2.57941	2.97622	2.70145	2.23005	0.648719	0.249957
BnaC03g15000D	chrC03	Bn-scaff_18322_1-p1794782	5.37102	Bn-scaff_18322_1-p1794782	identical	16.624	oligopeptide transporter 6-like	**	*	*	***	*		***	***	***	**			2.12533	1.82714	1.85215	2.89206	1.94943	0.923666	2.57941	2.97622	2.70145	2.23005	0.648719	0.249957
BnaC03g15410D	chrC03	Bn-scaff_18322_1-p1364310	3.89883	Bn-scaff_18322_1-p1364310	identical	6.072	tryptophanyl-trna synthetase				*			*	**	*	*			0.716371	0.757687	0.849706	1.34344	0.867121	-0.118767	1.01435	1.50537	1.19034	1.16344	0.088491	0.393893
BnaC03g15760D	chrC03	Bn-scaff_28774_1-p25229	3.50667	Bn-scaff_18322_1-p1103619	1	15.476	glucose-methanol-choline oxidoreductase family protein	**	*		*	*		**	**	**	*			1.42426	1.17802	1.15734	1.47858	1.25833	0.231727	1.62066	1.72532	1.64281	1.32254	0.880048	-0.561971
BnaC03g15770D	chrC03	Bn-scaff_28774_1-p25229	3.50667	Bn-scaff_18322_1-p1103619	1	11.946	glucose-methanol-choline oxidoreductase family protein	**	*		*	*		**	**	**	*			1.42426	1.17802	1.15734	1.47858	1.25833	0.231727	1.62066	1.72532	1.64281	1.32254	0.880048	-0.561971
BnaC03g15790D	chrC03	Bn-scaff_28774_1-p25229	3.50667	Bn-scaff_18322_1-p1103619	1	8.893	glucose-methanol-choline oxidoreductase family protein	**	*		*	*		**	**	**	*			1.42426	1.17802	1.15734	1.47858	1.25833	0.231727	1.62066	1.72532	1.64281	1.32254	0.880048	-0.561971
BnaC03g15810D	chrC03	Bn-scaff_28774_1-p25229	3.50667	Bn-scaff_18322_1-p1097859	1	3.139	protein agamous-like 71	**	*		*	*		**	**	**	*			1.42426	1.17802	1.15734	1.47858	1.25833	0.231727	1.62066	1.72532	1.64281	1.32254	0.880048	-0.561971
BnaC03g15820D	chrC03	Bn-scaff_28774_1-p25229	3.50667	Bn-scaff_18322_1-p1097859	1	10.965	protein agamous-like 71	**	*		*	*		**	**	**	*			1.42426	1.17802	1.15734	1.47858	1.25833	0.231727	1.62066	1.72532	1.64281	1.32254	0.880048	-0.561971
BnaC03g15830D	chrC03	Bn-scaff_28774_1-p25229	3.50667	Bn-scaff_18322_1-p1097859	1	21.08	protein agamous-like 42	**	*		*	*		**	**	**	*			1.42426	1.17802	1.15734	1.47858	1.25833	0.231727	1.62066	1.72532	1.64281	1.32254	0.880048	-0.561971
BnaC03g15880D	chrC03	Bn-scaff_28774_1-p25229	3.50667	Bn-scaff_28774_1-p25229	identical	2.852	probable protein phosphatase 2c 75-like	**	*		*	*		**	**	**	*			1.42426	1.17802	1.15734	1.47858	1.25833	0.231727	1.62066	1.72532	1.64281	1.32254	0.880048	-0.561971
BnaC03g66310D	chrC03	Bn-scaff_16996_1-p283285	4.6667	Bn-scaff_16996_1-p283285	identical	271.026	transcription factor bhlh84	*	*			*					*	***		3.45666	4.26103	3.50438	3.75726	3.89159	0	3.59989	3.09359	2.83638	4.31573	7.25726	0
BnaC03g66320D	chrC03	Bn-scaff_16996_1-p283285	4.6667	Bn-scaff_16996_1-p283285	identical	267.44	arginine methyltransferase	*	*			*					*	***		3.45666	4.26103	3.50438	3.75726	3.89159	0	3.59989	3.09359	2.83638	4.31573	7.25726	0
BnaC03g66450D	chrC03	Bn-scaff_16996_1-p283285	4.6667	Bn-scaff_16996_1-p283285	identical	123.912	dynamin-related protein 3a	*	*			*					*	***		3.45666	4.26103	3.50438	3.75726	3.89159	0	3.59989	3.09359	2.83638	4.31573	7.25726	0
BnaC03g66860D	chrC03	Bn-scaff_16996_1-p283285	4.6667	Bn-scaff_16996_1-p283285	identical	150.139	class iii hd-zip protein 8	*	*			*					*	***		3.45666	4.26103	3.50438	3.75726	3.89159	0	3.59989	3.09359	2.83638	4.31573	7.25726	0
BnaC04g01300D	chrC04	Bn-A05-p822087	4.89956	Bn-A05-p822087	identical	13.453	btb poz domain-containing protein	*	**	***		**		*	*	*		*		1.7229	2.4511	3.33705	1.93123	2.46337	-0.605812	1.91216	2.23294	2.27588	1.09847	2.54805	-2.91078
BnaC04g01320D	chrC04	Bn-A05-p822087	4.89956	Bn-A05-p822087	identical	25.179	btb poz domain-containing protein	*	**	***		**		*	*	*		*		1.7229	2.4511	3.33705	1.93123	2.46337	-0.605812	1.91216	2.23294	2.27588	1.09847	2.54805	-2.91078
BnaC04g01490D	chrC04	Bn-A05-p822087	4.89956	Bn-A05-p822087	identical	98.708	probable methionine--trna ligase-like	*	**	***		**		*	*	*		*		1.7229	2.4511	3.33705	1.93123	2.46337	-0.605812	1.91216	2.23294	2.27588	1.09847	2.54805	-2.91078
BnaC04g45200D	chrC04	Bn-scaff_16888_1-p1341139	3.46012	Bn-scaff_16888_1-p1036219	1	225.304	phenazine biosynthesis family protein	*	**	*		*		*	*		*	*		3.71771	4.77038	4.29762	3.22828	4.16865	0	3.8805	4.09563	3.34226	3.80113	4.95375	0
BnaC04g45360D	chrC04	Bn-scaff_16888_1-p1341139	3.46012	Bn-scaff_16888_1-p1341139	1	434.206	actin 1	*	**	*		*		*	*		*	*		3.71771	4.77038	4.29762	3.22828	4.16865	0	3.8805	4.09563	3.34226	3.80113	4.95375	0
BnaC04g45420D	chrC04	Bn-scaff_16888_1-p1341139	3.46012	Bn-scaff_16888_1-p1341139	1	405.475	phosphoribosylaminoimidazole chloroplastic-like	*	**	*		*		*	*		*	*		3.71771	4.77038	4.29762	3.22828	4.16865	0	3.8805	4.09563	3.34226	3.80113	4.95375	0
BnaC04g45450D	chrC04	Bn-scaff_16888_1-p1341139	3.46012	Bn-scaff_16888_1-p1341139	1	365.798	c2h2-type zinc finger protein	*	**	*		*		*	*		*	*		3.71771	4.77038	4.29762	3.22828	4.16865	0	3.8805	4.09563	3.34226	3.80113	4.95375	0
BnaC04g45570D	chrC04	Bn-scaff_16888_1-p1341139	3.46012	Bn-scaff_16888_1-p1341139	1	289.086	chalcone synthase family protein	*	**	*		*		*	*		*	*		3.71771	4.77038	4.29762	3.22828	4.16865	0	3.8805	4.09563	3.34226	3.80113	4.95375	0
BnaC04g45610D	chrC04	Bn-scaff_16888_1-p1341139	3.46012	Bn-scaff_16888_1-p1043329	1	1.611	ribosome biogenesis regulatory protein homolog	*	**	*		*		*	*		*	*		3.71771	4.77038	4.29762	3.22828	4.16865	0	3.8805	4.09563	3.34226	3.80113	4.95375	0
BnaC04g45690D	chrC04	Bn-scaff_16888_1-p1341139	3.46012	Bn-scaff_16888_1-p1043329	1	48.92	glycerol-3-phosphate acyltransferase 6	*	**	*		*		*	*		*	*		3.71771	4.77038	4.29762	3.22828	4.16865	0	3.8805	4.09563	3.34226	3.80113	4.95375	0
BnaC04g45840D	chrC04	Bn-scaff_16888_1-p1341139	3.46012	Bn-scaff_16888_1-p1341139	identical	8.549	probable galacturonosyltransferase 7-like	*	**	*		*		*	*		*	*		3.71771	4.77038	4.29762	3.22828	4.16865	0	3.8805	4.09563	3.34226	3.80113	4.95375	0
BnaC04g46030D	chrC04	Bn-scaff_16888_1-p1341139	3.46012	Bn-scaff_16888_1-p1043329	identical	328.95	calcium-dependent protein kinase 20	*	**	*		*		*	*		*	*		3.71771	4.77038	4.29762	3.22828	4.16865	0	3.8805	4.09563	3.34226	3.80113	4.95375	0
BnaC06g35180D	chrC06	Bn-scaff_17799_1-p2161244	3.7641	Bn-scaff_17799_1-p2221144	1	52.754	glycine-rich rna-binding protein 5		*	**		**		**	*	*				1.80128	2.25878	3.15292	1.89845	3.28176	-0.676146	3.18654	2.97294	2.92058	2.10791	0.444932	3.74207
BnaC06g35390D	chrC06	Bn-scaff_17799_1-p2161244	3.7641	Bn-scaff_17799_1-p2161244	identical	5.386	at1g18740 f6a14 15		*	**		**		**	*	*				1.80128	2.25878	3.15292	1.89845	3.28176	-0.676146	3.18654	2.97294	2.92058	2.10791	0.444932	3.74207
BnaC06g35430D	chrC06	Bn-scaff_17799_1-p2161244	3.7641	Bn-scaff_17799_1-p2161244	identical	19.676	transcription factor bhlh135-like		*	**		**		**	*	*				1.80128	2.25878	3.15292	1.89845	3.28176	-0.676146	3.18654	2.97294	2.92058	2.10791	0.444932	3.74207
BnaC06g35750D	chrC06	Bn-scaff_17799_1-p1960995	3.46857	Bn-scaff_17799_1-p1960995	identical	29.507	protein tify 10a							**		*				1.76029	1.54457	1.81829	0.646019	1.94272	-0.931168	4.13675	1.50216	3.53363	0.829077	1.23805	1.64862
BnaC06g36170D	chrC06	Bn-scaff_17799_1-p1960995	3.46857	Bn-scaff_17799_1-p1946333	0.551525	162.546	protein							**		*				1.76029	1.54457	1.81829	0.646019	1.94272	-0.931168	4.13675	1.50216	3.53363	0.829077	1.23805	1.64862
BnaC06g36180D	chrC06	Bn-scaff_17799_1-p1960995	3.46857	Bn-scaff_17799_1-p1946333	0.551525	166.96	at1g19700							**		*				1.76029	1.54457	1.81829	0.646019	1.94272	-0.931168	4.13675	1.50216	3.53363	0.829077	1.23805	1.64862
BnaC06g36800D	chrC06	Bn-scaff_17799_1-p1960995	3.46857	Bn-scaff_17799_1-p1399131	0.744485	13.674	probable folate-biopterin transporter 7-like							**		*				1.76029	1.54457	1.81829	0.646019	1.94272	-0.931168	4.13675	1.50216	3.53363	0.829077	1.23805	1.64862
BnaC07g16490D	chrC07	Bn-scaff_18202_1-p871410	3.40244	Bn-scaff_18202_1-p1017501	1	197.078	lob domain-containing protein 36-like	**	**			*								3.13565	3.1805	2.5381	1.76891	2.54794	1.21773	2.12559	1.61428	1.4812	0.790875	2.40921	0.174863
BnaC07g16530D	chrC07	Bn-scaff_18202_1-p871410	3.40244	Bn-scaff_18202_1-p1017501	1	162.391	uncharacterized loc101218779	**	**			*								3.13565	3.1805	2.5381	1.76891	2.54794	1.21773	2.12559	1.61428	1.4812	0.790875	2.40921	0.174863
BnaC07g16580D	chrC07	Bn-scaff_18202_1-p871410	3.40244	Bn-scaff_18202_1-p1017501	1	136.148	spindle assembly abnormal protein 6	**	**			*								3.13565	3.1805	2.5381	1.76891	2.54794	1.21773	2.12559	1.61428	1.4812	0.790875	2.40921	0.174863
BnaC07g42990D	chrC07	Bn-scaff_16110_1-p2612205	3.41542	Bn-scaff_16110_1-p2612205	identical	60.544	probable wrky transcription factor 32-like						*						**	0.0564327	0.119758	0.322587	0.153931	-0.0624573	-1.22716	0.234233	0.230063	0.0450268	-0.25902	-0.346408	-1.85434
BnaC07g43040D	chrC07	Bn-scaff_16110_1-p2612205	3.41542	Bn-scaff_16110_1-p2612205	identical	33.173	cbl-interacting serine threonine-protein kinase 6-like						*						**	0.0564327	0.119758	0.322587	0.153931	-0.0624573	-1.22716	0.234233	0.230063	0.0450268	-0.25902	-0.346408	-1.85434
BnaC07g43070D	chrC07	Bn-scaff_16110_1-p2612205	3.41542	Bn-scaff_16110_1-p2612205	identical	18.294	alpha beta-hydrolases superfamily protein						*						**	0.0564327	0.119758	0.322587	0.153931	-0.0624573	-1.22716	0.234233	0.230063	0.0450268	-0.25902	-0.346408	-1.85434
BnaC08g02110D	chrC08	Bn-scaff_15705_1-p2903089	3.90332	Bn-scaff_15705_1-p2909077	1	71.034	sugar transport protein 2	*	**	**		**		**	*	*	*			2.17689	2.44741	2.86579	2.18791	2.85352	-1.66609	2.70211	2.47612	2.66131	2.05293	1.4068	0.228785
BnaC08g03220D	chrC08	Bn-scaff_17807_1-p364572	5.10813	Bn-scaff_27765_1-p53066	0.55873	92.787	probable histone-arginine methyltransferase -like	**	***	***	*	***		***	**	**	***			2.52722	2.87639	3.4475	2.52025	3.20692	-1.04835	3.43118	3.04344	3.0253	3.09568	2.57423	2.40107
BnaC08g04750D	chrC08	Bn-scaff_16158_1-p299965	5.29021	Bn-scaff_16158_1-p212409	0.721764	28.619	s-ribonuclease binding protein 1	*	**	***	*	**		**	***	**				2.03467	2.4582	3.70989	2.47766	2.86427	-1.19691	2.70946	3.14685	2.7538	1.85021	1.64571	-3.71971
BnaC08g04850D	chrC08	Bn-scaff_16158_1-p299965	5.29021	Bn-scaff_16158_1-p279819	0.721764	2.244	golgin subfamily a member 3 isoform 2	*	**	***	*	**		**	***	**				2.03467	2.4582	3.70989	2.47766	2.86427	-1.19691	2.70946	3.14685	2.7538	1.85021	1.64571	-3.71971
BnaC08g05160D	chrC08	Bn-scaff_16158_1-p299965	5.29021	Bn-scaff_16158_1-p377774	0.55873	371.715	mitotic cyclin a2-type	*	**	***	*	**		**	***	**				2.03467	2.4582	3.70989	2.47766	2.86427	-1.19691	2.70946	3.14685	2.7538	1.85021	1.64571	-3.71971
BnaC08g15330D	chrC08	Bn-scaff_16962_1-p441134	3.63635	Bn-scaff_16962_1-p542817	0.857436	1.311	rho gdp-dissociation inhibitor family protein		*	**		*							*	0.927973	1.29614	1.70469	0.801021	1.27899	-0.863531	0.880787	1.04935	0.815433	0.338925	0.98759	-2.04581
BnaC08g25470D	chrC08	Bn-scaff_28637_1-p15131	3.11741	Bn-scaff_28637_1-p15131	identical	62.731	probable glutamate carboxypeptidase 2-like	*	*		*	*		*	**	*	*			2.88946	3.27262	3.02719	3.53103	3.1563	-1.08235	3.36995	4.04776	3.62065	2.9874	2.32607	-3.87466
BnaC08g25560D	chrC08	Bn-scaff_28637_1-p15131	3.11741	Bn-scaff_28637_1-p15131	identical	19.863	gata transcription factor 9-like	*	*		*	*		*	**	*	*			2.88946	3.27262	3.02719	3.53103	3.1563	-1.08235	3.36995	4.04776	3.62065	2.9874	2.32607	-3.87466
BnaC08g25880D	chrC08	Bn-scaff_23937_1-p22809	4.81077	Bn-scaff_23937_1-p22809	identical	34.104	cdp-diacylglycerol--glycerol-3-phosphate 3-phosphatidyltransferase-like	**	**	**	*	**		*		**	**	***		4.29378	5.09629	5.11	5.0988	5.23478	0	4.43007	3.66296	5.18425	4.89843	10.4018	0
BnaC08g26640D	chrC08	Bn-scaff_16361_1-p456356	4.5548	Bn-scaff_16361_1-p546503	1	36.286	low quality protein: uncharacterized loc101207651	**	***	***	*	***		**	*	**	*			4.53284	5.58646	5.86578	4.57295	5.47242	0	4.66006	4.64441	5.66222	4.3751	5.79854	0
BnaC08g26660D	chrC08	Bn-scaff_16361_1-p456356	4.5548	Bn-scaff_16361_1-p546503	1	33.899	myb transcription factor-like protein	**	***	***	*	***		**	*	**	*			4.53284	5.58646	5.86578	4.57295	5.47242	0	4.66006	4.64441	5.66222	4.3751	5.79854	0
BnaC08g26710D	chrC08	Bn-scaff_16361_1-p456356	4.5548	Bn-scaff_16361_1-p546503	1	1.566	actin bundler lim family protein wlim2b	**	***	***	*	***		**	*	**	*			4.53284	5.58646	5.86578	4.57295	5.47242	0	4.66006	4.64441	5.66222	4.3751	5.79854	0
BnaC08g26880D	chrC08	Bn-scaff_16361_1-p548780	3.41262	Bn-scaff_16361_1-p548780	identical	63.593	ctd small phosphatase-like protein 2-like	**	**			*		*		*	*			2.06532	2.28933	1.66945	1.96662	2.16716	-0.908978	1.92081	1.506	2.24508	1.931	1.88982	0.122355
BnaC08g26980D	chrC08	Bn-scaff_16361_1-p548780	3.41262	Bn-scaff_16361_1-p548780	identical	132.01	glucose-methanol-choline oxidoreductase family protein	**	**			*		*		*	*			2.06532	2.28933	1.66945	1.96662	2.16716	-0.908978	1.92081	1.506	2.24508	1.931	1.88982	0.122355
BnaC08g28210D	chrC08	Bn-scaff_16361_1-p1466598	3.44709	Bn-scaff_16361_1-p1466598	identical	31.724	eukaryotic translation initiation factor 3 subunit e-like	*	*	**	*	*		*	*	*	*			1.70709	1.84459	2.26091	2.03051	1.85652	-0.724312	1.54204	1.76863	2.03999	1.49312	0.923432	0.0386646
BnaC08g28240D	chrC08	Bn-scaff_16361_1-p1466598	3.44709	Bn-scaff_16361_1-p1466598	identical	26.917	dna helicase ino80-like	*	*	**	*	*		*	*	*	*			1.70709	1.84459	2.26091	2.03051	1.85652	-0.724312	1.54204	1.76863	2.03999	1.49312	0.923432	0.0386646
BnaC08g28270D	chrC08	Bn-scaff_16361_1-p1466598	3.44709	Bn-scaff_16361_1-p1466598	identical	6.655	nup93 nic96 nucleoporin interacting component-containing protein	*	*	**	*	*		*	*	*	*			1.70709	1.84459	2.26091	2.03051	1.85652	-0.724312	1.54204	1.76863	2.03999	1.49312	0.923432	0.0386646
BnaC08g28320D	chrC08	Bn-scaff_16361_1-p1466598	3.44709	Bn-scaff_16361_1-p1467945	1	10.943	agamous-like mads-box protein agl18	*	*	**	*	*		*	*	*	*			1.70709	1.84459	2.26091	2.03051	1.85652	-0.724312	1.54204	1.76863	2.03999	1.49312	0.923432	0.0386646
BnaC08g29520D	chrC08	Bn-scaff_16361_1-p2115007	5.58279	Bn-scaff_16361_1-p2115007	identical	41.993	shatterproof1	***	***	**	***	***		***	***	***	***			5.62129	6.17019	5.42215	7.4409	6.3086	0	6.01184	6.25961	7.02011	6.22552	0	0
BnaC08g29530D	chrC08	Bn-scaff_16361_1-p2115007	5.58279	Bn-scaff_16361_1-p2115007	identical	52.089	shatterproof1	***	***	**	***	***		***	***	***	***			5.62129	6.17019	5.42215	7.4409	6.3086	0	6.01184	6.25961	7.02011	6.22552	0	0
BnaC08g29560D	chrC08	Bn-scaff_16361_1-p2115007	5.58279	Bn-scaff_16361_1-p2115007	identical	76.584	phy rapidly regulated 2 protein	***	***	**	***	***		***	***	***	***			5.62129	6.17019	5.42215	7.4409	6.3086	0	6.01184	6.25961	7.02011	6.22552	0	0
BnaC08g29580D	chrC08	Bn-scaff_16361_1-p2115007	5.58279	Bn-scaff_16361_1-p2115007	identical	116.207	phytochrome interacting factor 4	***	***	**	***	***		***	***	***	***			5.62129	6.17019	5.42215	7.4409	6.3086	0	6.01184	6.25961	7.02011	6.22552	0	0
BnaC08g29680D	chrC08	Bn-scaff_16361_1-p2115007	5.58279	Bn-scaff_16361_1-p2115007	identical	232.705	receptor like protein 19	***	***	**	***	***		***	***	***	***			5.62129	6.17019	5.42215	7.4409	6.3086	0	6.01184	6.25961	7.02011	6.22552	0	0
BnaC09g12360D	chrC09	Bn-scaff_15701_1-p1015232	5.58279	Bn-scaff_15701_1-p1015232	identical	611.491	p-loop containing nucleoside triphosphate hydrolases superfamily protein	***	***	**	***	***		***	***	***	***			5.62129	6.17019	5.42215	7.4409	6.3086	0	6.01184	6.25961	7.02011	6.22552	0	0
BnaC09g12490D	chrC09	Bn-scaff_15701_1-p1015232	5.58279	Bn-scaff_15701_1-p1015232	identical	521.537	respiratory burst oxidase	***	***	**	***	***		***	***	***	***			5.62129	6.17019	5.42215	7.4409	6.3086	0	6.01184	6.25961	7.02011	6.22552	0	0
BnaC09g12820D	chrC09	Bn-scaff_15701_1-p1015232	5.58279	Bn-scaff_15701_1-p1015232	identical	64.142	transcription factor egl1	***	***	**	***	***		***	***	***	***			5.62129	6.17019	5.42215	7.4409	6.3086	0	6.01184	6.25961	7.02011	6.22552	0	0
BnaC09g25680D	chrC09	Bn-scaff_18326_1-p1144589	3.25261	Bn-scaff_18326_1-p1144589	identical	801.771	thioredoxin-dependent peroxidase 1	*	*			*			**					1.14618	1.41788	1.10798	1.36107	1.40408	-0.880508	1.06795	1.68735	1.23424	0.930369	0.598478	-1.60944
BnaC09g25720D	chrC09	Bn-scaff_18326_1-p1144589	3.25261	Bn-scaff_18326_1-p1144589	identical	715.306	dnaj heat shock n-terminal domain-containing protein	*	*			*			**					1.14618	1.41788	1.10798	1.36107	1.40408	-0.880508	1.06795	1.68735	1.23424	0.930369	0.598478	-1.60944
BnaC09g26000D	chrC09	Bn-scaff_18326_1-p1144589	3.25261	Bn-scaff_18326_1-p1144589	identical	278.041	nuclear transport factor 2 family protein	*	*			*			**					1.14618	1.41788	1.10798	1.36107	1.40408	-0.880508	1.06795	1.68735	1.23424	0.930369	0.598478	-1.60944
BnaC09g26130D	chrC09	Bn-scaff_18326_1-p1144589	3.25261	Bn-scaff_18326_1-p1144589	identical	101.482	serine threonine-protein kinase haspin-like	*	*			*			**					1.14618	1.41788	1.10798	1.36107	1.40408	-0.880508	1.06795	1.68735	1.23424	0.930369	0.598478	-1.60944
BnaC09g26170D	chrC09	Bn-scaff_18326_1-p1144589	3.25261	Bn-scaff_18326_1-p1144589	identical	24.239	probable beta- -xylosyltransferase irx9h	*	*			*			**					1.14618	1.41788	1.10798	1.36107	1.40408	-0.880508	1.06795	1.68735	1.23424	0.930369	0.598478	-1.60944
BnaC09g26220D	chrC09	Bn-scaff_18326_1-p1144589	3.25261	Bn-scaff_18326_1-p1144589	identical	66.65	abc transporter b family member	*	*			*			**					1.14618	1.41788	1.10798	1.36107	1.40408	-0.880508	1.06795	1.68735	1.23424	0.930369	0.598478	-1.60944
BnaC09g26430D	chrC09	Bn-scaff_18326_1-p1144589	3.25261	Bn-scaff_18326_1-p1144589	identical	936.777	receptor-like protein kinase hsl1-like	*	*			*			**					1.14618	1.41788	1.10798	1.36107	1.40408	-0.880508	1.06795	1.68735	1.23424	0.930369	0.598478	-1.60944
BnaC09g34850D	chrC09	Bn-scaff_17799_1-p3049743	3.5738	Bn-scaff_23622_1-p3989	0.38209	848.303	sensitivity to red light reduced protein	*		*		*		*		*	**			1.6124	1.54613	1.81088	1.72966	1.79907	0.249582	1.73122	1.4573	1.89923	2.2788	0.948377	-0.944282
BnaC09g34870D	chrC09	Bn-scaff_17799_1-p3049743	3.5738	Bn-scaff_23622_1-p3989	0.38209	831.456	udp-glucoronosyl udp-glucosyl transferase family protein	*		*		*		*		*	**			1.6124	1.54613	1.81088	1.72966	1.79907	0.249582	1.73122	1.4573	1.89923	2.2788	0.948377	-0.944282
BnaC09g34990D	chrC09	Bn-scaff_17799_1-p3049743	3.5738	Bn-scaff_23622_1-p3989	0.38209	738.978	feronia receptor-like kinase	*		*		*		*		*	**			1.6124	1.54613	1.81088	1.72966	1.79907	0.249582	1.73122	1.4573	1.89923	2.2788	0.948377	-0.944282
BnaC09g35000D	chrC09	Bn-scaff_17799_1-p3049743	3.5738	Bn-scaff_23622_1-p3989	0.38209	734.098	probable not transcription complex subunit vip2-like	*		*		*		*		*	**			1.6124	1.54613	1.81088	1.72966	1.79907	0.249582	1.73122	1.4573	1.89923	2.2788	0.948377	-0.944282
BnaC09g35310D	chrC09	Bn-scaff_17799_1-p3049743	3.5738	Bn-scaff_23622_1-p3989	0.38209	482.137	ribonuclease p subunit rpp30	*		*		*		*		*	**			1.6124	1.54613	1.81088	1.72966	1.79907	0.249582	1.73122	1.4573	1.89923	2.2788	0.948377	-0.944282
BnaC09g35390D	chrC09	Bn-scaff_17799_1-p3049743	3.5738	Bn-scaff_23622_1-p3989	0.38209	379.131	rna-dependent rna polymerase family protein	*		*		*		*		*	**			1.6124	1.54613	1.81088	1.72966	1.79907	0.249582	1.73122	1.4573	1.89923	2.2788	0.948377	-0.944282
BnaC09g35410D	chrC09	Bn-scaff_17799_1-p3049743	3.5738	Bn-scaff_23622_1-p3989	0.38209	375.119	pseudo-response regulator 3	*		*		*		*		*	**			1.6124	1.54613	1.81088	1.72966	1.79907	0.249582	1.73122	1.4573	1.89923	2.2788	0.948377	-0.944282
BnaC09g35430D	chrC09	Bn-scaff_17799_1-p3049743	3.5738	Bn-scaff_23622_1-p3989	0.38209	357.369	ap2-like ethylene-responsive transcription factor toe2	*		*		*		*		*	**			1.6124	1.54613	1.81088	1.72966	1.79907	0.249582	1.73122	1.4573	1.89923	2.2788	0.948377	-0.944282
BnaC09g35440D	chrC09	Bn-scaff_17799_1-p3049743	3.5738	Bn-scaff_23622_1-p3989	0.38209	353.573	ap2 b3-like transcriptional factor family protein	*		*		*		*		*	**			1.6124	1.54613	1.81088	1.72966	1.79907	0.249582	1.73122	1.4573	1.89923	2.2788	0.948377	-0.944282
BnaC09g35450D	chrC09	Bn-scaff_17799_1-p3049743	3.5738	Bn-scaff_23622_1-p3989	0.38209	351.005	ap2 b3-like transcriptional factor family protein	*		*		*		*		*	**			1.6124	1.54613	1.81088	1.72966	1.79907	0.249582	1.73122	1.4573	1.89923	2.2788	0.948377	-0.944282
BnaC09g35460D	chrC09	Bn-scaff_17799_1-p3049743	3.5738	Bn-scaff_23622_1-p3989	0.38209	349.369	serine-rich adhesin for platelets-like	*		*		*		*		*	**			1.6124	1.54613	1.81088	1.72966	1.79907	0.249582	1.73122	1.4573	1.89923	2.2788	0.948377	-0.944282
BnaC09g35470D	chrC09	Bn-scaff_17799_1-p3049743	3.5738	Bn-scaff_23622_1-p3989	0.38209	343.925	rna binding (rrm rbd rnp motifs) family protein	*		*		*		*		*	**			1.6124	1.54613	1.81088	1.72966	1.79907	0.249582	1.73122	1.4573	1.89923	2.2788	0.948377	-0.944282
BnaC09g35710D	chrC09	Bn-scaff_17799_1-p3049743	3.5738	Bn-scaff_23622_1-p3989	0.38209	51.684	erd (early-responsive to dehydration stress) family protein	*		*		*		*		*	**			1.6124	1.54613	1.81088	1.72966	1.79907	0.249582	1.73122	1.4573	1.89923	2.2788	0.948377	-0.944282
BnaC09g35720D	chrC09	Bn-scaff_17799_1-p3049743	3.5738	Bn-scaff_23622_1-p3989	0.38209	51.14	phosphatidylinositol-4-phosphate 5-kinase family protein	*		*		*		*		*	**			1.6124	1.54613	1.81088	1.72966	1.79907	0.249582	1.73122	1.4573	1.89923	2.2788	0.948377	-0.944282
BnaC09g36200D	chrC09	Bn-scaff_17799_1-p3049743	3.5738	Bn-scaff_17799_1-p3049743	identical	6.116	uncharacterized loc101222012	*		*		*		*		*	**			1.6124	1.54613	1.81088	1.72966	1.79907	0.249582	1.73122	1.4573	1.89923	2.2788	0.948377	-0.944282
BnaC09g36360D	chrC09	Bn-scaff_17799_1-p3049743	3.5738	Bn-scaff_17799_1-p2993406	0.500298	45.151	morn (membrane occupation and recognition nexus) repeat-containing protein	*		*		*		*		*	**			1.6124	1.54613	1.81088	1.72966	1.79907	0.249582	1.73122	1.4573	1.89923	2.2788	0.948377	-0.944282
BnaC09g36370D	chrC09	Bn-scaff_17799_1-p3049743	3.5738	Bn-scaff_17799_1-p2993406	0.500298	59.188	arogenate dehydratase prephenate dehydratase chloroplastic-like	*		*		*		*		*	**			1.6124	1.54613	1.81088	1.72966	1.79907	0.249582	1.73122	1.4573	1.89923	2.2788	0.948377	-0.944282
BnaC09g36490D	chrC09	Bn-scaff_17799_1-p3049743	3.5738	Bn-scaff_17799_1-p2856434	0.650465	0.966	acting on the ch-ch group of donors	*		*		*		*		*	**			1.6124	1.54613	1.81088	1.72966	1.79907	0.249582	1.73122	1.4573	1.89923	2.2788	0.948377	-0.944282

## Sheet: HEI ABS
Candidate gene	Chromosome	Highest associating marker among region	-log10(p) of highest associating marker	Closest associated marker to candidate gene	r2 closest to highest	distance [kbp]	Gene description	Significance of highest marker											Effects of highest marker
								GG2010	RH2010	GI2011	GG2011	RH2011	TE2011	GI2012	GG12012	GG22012	RH2012	TE2012	GG2010	RH2010	GI2011	GG2011	RH2011	TE2011	GI2012	GG12012	GG22012	RH2012	TE2012
BnaA02g03370D	chrA02	Bn-A02-p4220181	3.34838	Bn-A02-p4183553	0.855852	0.848	udp-glucose:flavonoid 3-o-glucosyltransferase				*	**			*				-1.6025	-1.88425	-1.48752	-3.78212	-4.08224	1.18248	-2.80791	-3.47969	-2.44232	-0.881122	-1.06776
BnaA02g03420D	chrA02	Bn-A02-p4220181	3.34838	Bn-A02-p4183553	0.855852	23.539	probable polygalacturonase at3g15720-like				*	**			*				-1.6025	-1.88425	-1.48752	-3.78212	-4.08224	1.18248	-2.80791	-3.47969	-2.44232	-0.881122	-1.06776
BnaA02g03450D	chrA02	Bn-A02-p4220181	3.34838	Bn-A02-p4183553	0.855852	23.498	phytoene synthase				*	**			*				-1.6025	-1.88425	-1.48752	-3.78212	-4.08224	1.18248	-2.80791	-3.47969	-2.44232	-0.881122	-1.06776
BnaA02g03530D	chrA02	Bn-A02-p4220181	3.34838	Bn-A02-p4201122	0.883117	5.871	glutamate decarboxylase 1				*	**			*				-1.6025	-1.88425	-1.48752	-3.78212	-4.08224	1.18248	-2.80791	-3.47969	-2.44232	-0.881122	-1.06776
BnaA02g03580D	chrA02	Bn-A02-p4220181	3.34838	Bn-A02-p4220181	identical	2.951	cellulose synthase a catalytic subunit 7				*	**			*				-1.6025	-1.88425	-1.48752	-3.78212	-4.08224	1.18248	-2.80791	-3.47969	-2.44232	-0.881122	-1.06776
BnaA02g08330D	chrA02	Bn-A02-p7012860	3.4246	Bn-A02-p7012860	identical	21.322	calcium-transporting atpase plasma membrane-type-like									**	**		-2.75086	-5.11867	-4.50875	-3.29602	-1.31114	-1.69016	-1.88934	-4.41166	-7.95191	-6.51542	-3.39799
BnaA02g08340D	chrA02	Bn-A02-p7012860	3.4246	Bn-A02-p7012860	identical	30.907	auxin efflux carrier component									**	**		-2.75086	-5.11867	-4.50875	-3.29602	-1.31114	-1.69016	-1.88934	-4.41166	-7.95191	-6.51542	-3.39799
BnaA02g08350D	chrA02	Bn-A02-p7012860	3.4246	Bn-A02-p7012860	identical	33.171	casein kinase i isoform delta-like									**	**		-2.75086	-5.11867	-4.50875	-3.29602	-1.31114	-1.69016	-1.88934	-4.41166	-7.95191	-6.51542	-3.39799
BnaA02g08360D	chrA02	Bn-A02-p7012860	3.4246	Bn-A02-p7012860	identical	30.628	cellular apoptosis susceptibility protein									**	**		-2.75086	-5.11867	-4.50875	-3.29602	-1.31114	-1.69016	-1.88934	-4.41166	-7.95191	-6.51542	-3.39799
BnaA02g08370D	chrA02	Bn-A02-p7012860	3.4246	Bn-A02-p7012860	identical	29.629	cellular apoptosis susceptibility protein importin-alpha re-exporter									**	**		-2.75086	-5.11867	-4.50875	-3.29602	-1.31114	-1.69016	-1.88934	-4.41166	-7.95191	-6.51542	-3.39799
BnaA02g08380D	chrA02	Bn-A02-p7012860	3.4246	Bn-A02-p7012860	identical	28.905	transducin wd40 domain-containing protein									**	**		-2.75086	-5.11867	-4.50875	-3.29602	-1.31114	-1.69016	-1.88934	-4.41166	-7.95191	-6.51542	-3.39799
BnaA03g14530D	chrA03	Bn-A03-p7382887	3.68754	Bn-A03-p7382887	identical	2.033	gdsl esterase lipase	**	*					*	**		**		6.02154	7.16109	1.72038	2.169	4.15368	5.14405	4.799	6.44383	3.87006	4.47996	5.0305
BnaA03g14660D	chrA03	Bn-A03-p7382887	3.68754	Bn-A03-p7382887	identical	43.993	ras superfamily gtp-binding protein	**	*					*	**		**		6.02154	7.16109	1.72038	2.169	4.15368	5.14405	4.799	6.44383	3.87006	4.47996	5.0305
BnaA03g14670D	chrA03	Bn-A03-p7382887	3.68754	Bn-A03-p7434950	0.114286	1.642	lipase class 3 family protein	**	*					*	**		**		6.02154	7.16109	1.72038	2.169	4.15368	5.14405	4.799	6.44383	3.87006	4.47996	5.0305
BnaA03g14700D	chrA03	Bn-A03-p7382887	3.68754	Bn-A03-p7491211	0.438134	16.018	udp-glucosyl transferase 74d1	**	*					*	**		**		6.02154	7.16109	1.72038	2.169	4.15368	5.14405	4.799	6.44383	3.87006	4.47996	5.0305
BnaA03g14730D	chrA03	Bn-A03-p7382887	3.68754	Bn-A03-p7491211	0.438134	11.849	act domain-containing small subunit of acetolactate synthase protein	**	*					*	**		**		6.02154	7.16109	1.72038	2.169	4.15368	5.14405	4.799	6.44383	3.87006	4.47996	5.0305
BnaA03g14790D	chrA03	Bn-A03-p7382887	3.68754	Bn-A03-p7493664	0.571422	7.336	cofactor of nitrate reductase and xanthine dehydrogenase 2	**	*					*	**		**		6.02154	7.16109	1.72038	2.169	4.15368	5.14405	4.799	6.44383	3.87006	4.47996	5.0305
BnaA03g23730D	chrA03	Bn-A03-p12331460	3.34139	Bn-A03-p12331460	identical	7.579	pollen-specific protein c13-like	*	**						*				4.81856	7.27558	1.32812	-0.16656	2.27226	5.17399	2.12776	5.00572	3.01173	3.06845	2.93608
BnaA03g23800D	chrA03	Bn-A03-p12331460	3.34139	Bn-A03-p12331460	identical	15.666	arginase	*	**						*				4.81856	7.27558	1.32812	-0.16656	2.27226	5.17399	2.12776	5.00572	3.01173	3.06845	2.93608
BnaA03g26350D	chrA03	Bn-A03-p13773583	3.19059	Bn-A03-p13773583	identical	0.349	gtp-binding protein sar1a-like	**						**					6.02087	1.37631	1.46059	0.00406328	3.15976	2.05109	5.5197	4.55899	1.79322	3.53205	1.5219
BnaA03g26360D	chrA03	Bn-A03-p13773583	3.19059	Bn-A03-p13773583	identical	0.768	dna mismatch repair protein msh6	**						**					6.02087	1.37631	1.46059	0.00406328	3.15976	2.05109	5.5197	4.55899	1.79322	3.53205	1.5219
BnaA03g31030D	chrA03	Bn-A03-p15957657	3.20919	Bn-A03-p15957657	identical	4.866	alanine--glyoxylate aminotransferase 2 homolog mitochondrial							*		*		**	-3.12854	-3.55527	-2.19467	-3.45502	-2.65405	-4.22	-3.32625	-2.07869	-3.11644	-2.30895	-5.50353
BnaA03g31040D	chrA03	Bn-A03-p15957657	3.20919	Bn-A03-p15957657	identical	16.318	d-alanine--d-alanine ligase family protein							*		*		**	-3.12854	-3.55527	-2.19467	-3.45502	-2.65405	-4.22	-3.32625	-2.07869	-3.11644	-2.30895	-5.50353
BnaA03g31070D	chrA03	Bn-A03-p15957657	3.20919	Bn-A03-p15957657	identical	13.442	thioredoxin h-type 9							*		*		**	-3.12854	-3.55527	-2.19467	-3.45502	-2.65405	-4.22	-3.32625	-2.07869	-3.11644	-2.30895	-5.50353
BnaA03g31080D	chrA03	Bn-A03-p15957657	3.20919	Bn-A03-p15957657	identical	11.596	protein							*		*		**	-3.12854	-3.55527	-2.19467	-3.45502	-2.65405	-4.22	-3.32625	-2.07869	-3.11644	-2.30895	-5.50353
BnaA03g31120D	chrA03	Bn-A03-p15957657	3.20919	Bn-A03-p15957657	identical	6.008	nadh dehydrogenase							*		*		**	-3.12854	-3.55527	-2.19467	-3.45502	-2.65405	-4.22	-3.32625	-2.07869	-3.11644	-2.30895	-5.50353
BnaA03g31130D	chrA03	Bn-A03-p15957657	3.20919	Bn-A03-p15957657	identical	8.565	at3g08600 f17o14 7							*		*		**	-3.12854	-3.55527	-2.19467	-3.45502	-2.65405	-4.22	-3.32625	-2.07869	-3.11644	-2.30895	-5.50353
BnaA03g31190D	chrA03	Bn-A03-p15983019	4.91873	Bn-A03-p15983019	identical	18.12	hypothetical protein ARALYDRAFT 478371					*			***	*			7.94504	11.2215	-2.45654	4.06668	12.6406	7.05901	6.45287	18.2916	12.2285	4.42891	2.67276
BnaA03g31250D	chrA03	Bn-A03-p15983019	4.91873	Bn-A03-p15983019	identical	32.375	f-box protein					*			***	*			7.94504	11.2215	-2.45654	4.06668	12.6406	7.05901	6.45287	18.2916	12.2285	4.42891	2.67276
BnaA03g31260D	chrA03	Bn-A03-p15983019	4.91873	Bn-A03-p15983019	identical	34.244	nac domain containing protein 50					*			***	*			7.94504	11.2215	-2.45654	4.06668	12.6406	7.05901	6.45287	18.2916	12.2285	4.42891	2.67276
BnaA03g38690D	chrA03	Bn-A03-p20361721	3.26339	Bn-A03-p20361721	identical	1.177	e3 ubiquitin-protein ligase rkp-like		*	*	*		**						1.84952	6.65321	3.69087	6.22039	3.6919	9.20839	2.88825	4.20644	3.65199	3.28919	4.25244
BnaA03g38700D	chrA03	Bn-A03-p20361721	3.26339	Bn-A03-p20361721	identical	0.049	ring u-box domain-containing protein		*	*	*		**						1.84952	6.65321	3.69087	6.22039	3.6919	9.20839	2.88825	4.20644	3.65199	3.28919	4.25244
BnaA03g38770D	chrA03	Bn-A03-p20361721	3.26339	Bn-A03-p20398340	0.510792	1.041	uncharacterized loc101204288		*	*	*		**						1.84952	6.65321	3.69087	6.22039	3.6919	9.20839	2.88825	4.20644	3.65199	3.28919	4.25244
BnaA03g38780D	chrA03	Bn-A03-p20361721	3.26339	Bn-A03-p20398711	0.53295	6.482	blackleg resistance protein variant partial		*	*	*		**						1.84952	6.65321	3.69087	6.22039	3.6919	9.20839	2.88825	4.20644	3.65199	3.28919	4.25244
BnaA03g38790D	chrA03	Bn-A03-p20361721	3.26339	Bn-A03-p20398711	0.53295	7.378	receptor like protein 19		*	*	*		**						1.84952	6.65321	3.69087	6.22039	3.6919	9.20839	2.88825	4.20644	3.65199	3.28919	4.25244
BnaA03g41810D	chrA03	Bn-scaff 16069 1-p9308	3.12875	Bn-scaff 16069 1-p9308	identical	7.264	harpin-induced protein			**							*		-2.52615	-4.07223	-3.46835	-2.18357	-2.61223	-2.11593	-0.471248	-0.236163	-1.19068	-2.40425	-2.52542
BnaA03g41820D	chrA03	Bn-scaff 16069 1-p9308	3.12875	Bn-scaff 16069 1-p9308	identical	13.667	heat shock protein			**							*		-2.52615	-4.07223	-3.46835	-2.18357	-2.61223	-2.11593	-0.471248	-0.236163	-1.19068	-2.40425	-2.52542
BnaA03g41830D	chrA03	Bn-scaff 16069 1-p9308	3.12875	Bn-scaff 16069 1-p9308	identical	24.491	aspartic proteinase nepenthesin-2-like			**							*		-2.52615	-4.07223	-3.46835	-2.18357	-2.61223	-2.11593	-0.471248	-0.236163	-1.19068	-2.40425	-2.52542
BnaA03g41860D	chrA03	Bn-scaff 16069 1-p9308	3.12875	Bn-scaff 16069 1-p9308	identical	0.045	cytochrome family subfamily polypeptide 5			**							*		-2.52615	-4.07223	-3.46835	-2.18357	-2.61223	-2.11593	-0.471248	-0.236163	-1.19068	-2.40425	-2.52542
BnaA03g41880D	chrA03	Bn-scaff 16069 1-p9308	3.12875	Bn-scaff 16069 1-p9308	identical	3.232	protein phosphatase 2a b gamma			**							*		-2.52615	-4.07223	-3.46835	-2.18357	-2.61223	-2.11593	-0.471248	-0.236163	-1.19068	-2.40425	-2.52542
BnaA03g41900D	chrA03	Bn-scaff 16069 1-p9308	3.12875	Bn-scaff 16069 1-p9308	identical	16.066	hydroperoxide lyase			**							*		-2.52615	-4.07223	-3.46835	-2.18357	-2.61223	-2.11593	-0.471248	-0.236163	-1.19068	-2.40425	-2.52542
BnaA03g41930D	chrA03	Bn-scaff 16069 1-p9308	3.12875	Bn-scaff 16069 1-p9308	identical	29.908	f-box lrr-repeat protein 4-like			**							*		-2.52615	-4.07223	-3.46835	-2.18357	-2.61223	-2.11593	-0.471248	-0.236163	-1.19068	-2.40425	-2.52542
BnaA03g41940D	chrA03	Bn-scaff 16069 1-p9308	3.12875	Bn-scaff 16069 1-p9308	identical	35.623	NA			**							*		-2.52615	-4.07223	-3.46835	-2.18357	-2.61223	-2.11593	-0.471248	-0.236163	-1.19068	-2.40425	-2.52542
BnaA04g00800D	chrA04	Bn-A04-p716889	3.33322	Bn-A04-p716889	identical	8.9	transcription repressor myb6-like								**	**			8.32728	7.81305	-2.56305	4.0095	9.17294	26.4446	6.95278	14.3719	13.2539	6.68736	14.1254
BnaA04g00820D	chrA04	Bn-A04-p716889	3.33322	Bn-A04-p716889	identical	13.217	short-chain dehydrogenase reductase family protein								**	**			8.32728	7.81305	-2.56305	4.0095	9.17294	26.4446	6.95278	14.3719	13.2539	6.68736	14.1254
BnaA04g00840D	chrA04	Bn-A04-p716889	3.33322	Bn-A04-p716889	identical	3.715	bon association protein 1								**	**			8.32728	7.81305	-2.56305	4.0095	9.17294	26.4446	6.95278	14.3719	13.2539	6.68736	14.1254
BnaA04g14020D	chrA04	Bn-scaff 15852 1-p404286	3.25566	Bn-A04-p10718521	0.591176	3.673	probable lrr receptor-like serine threonine-protein kinase at2g23950-like								**	*			8.40137	11.1842	6.19921	10.0466	9.12988	-4.88181	6.15703	14.4292	10.3838	1.66388	-8.68139
BnaA04g14070D	chrA04	Bn-scaff 15852 1-p404286	3.25566	Bn-A04-p10719331	0.591111	10.052	leu-rich receptor serine threonine protein kinase bak1								**	*			8.40137	11.1842	6.19921	10.0466	9.12988	-4.88181	6.15703	14.4292	10.3838	1.66388	-8.68139
BnaA04g14080D	chrA04	Bn-scaff 15852 1-p404286	3.25566	Bn-A04-p10719331	0.591111	22.943	translation initiation factor if-3								**	*			8.40137	11.1842	6.19921	10.0466	9.12988	-4.88181	6.15703	14.4292	10.3838	1.66388	-8.68139
BnaA04g14130D	chrA04	Bn-scaff 15852 1-p404286	3.25566	Bn-A04-p10808508	0.488889	14.793	aminopeptidase family protein								**	*			8.40137	11.1842	6.19921	10.0466	9.12988	-4.88181	6.15703	14.4292	10.3838	1.66388	-8.68139
BnaA04g14180D	chrA04	Bn-scaff 15852 1-p404286	3.25566	Bn-scaff 15852 1-p404286	identical	1.6	cytochrome p450 like protein								**	*			8.40137	11.1842	6.19921	10.0466	9.12988	-4.88181	6.15703	14.4292	10.3838	1.66388	-8.68139
BnaA04g14200D	chrA04	Bn-scaff 15852 1-p404286	3.25566	Bn-scaff 15852 1-p404286	identical	21.902	basic helix-loop-helix family protein								**	*			8.40137	11.1842	6.19921	10.0466	9.12988	-4.88181	6.15703	14.4292	10.3838	1.66388	-8.68139
BnaA05g00780D	chrA05	Bn-A05-p363138	4.63074	Bn-A05-p363138	identical	3.72	squamosa promoter binding 1	*	*								***		-3.64657	-5.18507	-2.85267	-0.149999	-1.87916	-3.27106	-2.48749	-2.85226	-2.67535	-3.99149	-2.2189
BnaA05g00800D	chrA05	Bn-A05-p363138	4.63074	Bn-A05-p363138	identical	5.933	invertase pectin methylesterase inhibitor family protein	*	*								***		-3.64657	-5.18507	-2.85267	-0.149999	-1.87916	-3.27106	-2.48749	-2.85226	-2.67535	-3.99149	-2.2189
BnaA05g00840D	chrA05	Bn-A05-p363138	4.63074	Bn-A05-p363138	identical	7.756	multidrug pheromone mdr abc transporter family	*	*								***		-3.64657	-5.18507	-2.85267	-0.149999	-1.87916	-3.27106	-2.48749	-2.85226	-2.67535	-3.99149	-2.2189
BnaA05g00880D	chrA05	Bn-A05-p363138	4.63074	Bn-A05-p392053	0.186368	0.407	pentatricopeptide repeat-containing protein	*	*								***		-3.64657	-5.18507	-2.85267	-0.149999	-1.87916	-3.27106	-2.48749	-2.85226	-2.67535	-3.99149	-2.2189
BnaA05g00890D	chrA05	Bn-A05-p363138	4.63074	Bn-A05-p392053	0.186368	0.647	pentatricopeptide repeat-containing protein	*	*								***		-3.64657	-5.18507	-2.85267	-0.149999	-1.87916	-3.27106	-2.48749	-2.85226	-2.67535	-3.99149	-2.2189
BnaA05g00900D	chrA05	Bn-A05-p363138	4.63074	Bn-A05-p392053	0.186368	5.388	psi p700 apoprotein a1	*	*								***		-3.64657	-5.18507	-2.85267	-0.149999	-1.87916	-3.27106	-2.48749	-2.85226	-2.67535	-3.99149	-2.2189
BnaA05g00970D	chrA05	Bn-A05-p363138	4.63074	Bn-A05-p392053	0.186368	44.493	protein phosphatase 2c	*	*								***		-3.64657	-5.18507	-2.85267	-0.149999	-1.87916	-3.27106	-2.48749	-2.85226	-2.67535	-3.99149	-2.2189
BnaA05g01010D	chrA05	Bn-A05-p363138	4.63074	Bn-A05-p392053	0.186368	57.421	probable inactive purple acid phosphatase 29-like	*	*								***		-3.64657	-5.18507	-2.85267	-0.149999	-1.87916	-3.27106	-2.48749	-2.85226	-2.67535	-3.99149	-2.2189
BnaA05g01020D	chrA05	Bn-A05-p363138	4.63074	Bn-A05-p392053	0.186368	59.121	purple acid phosphatase 14	*	*								***		-3.64657	-5.18507	-2.85267	-0.149999	-1.87916	-3.27106	-2.48749	-2.85226	-2.67535	-3.99149	-2.2189
BnaA05g01030D	chrA05	Bn-A05-p363138	4.63074	Bn-A05-p392053	0.186368	62.669	rav-like b3 domain dna binding protein	*	*								***		-3.64657	-5.18507	-2.85267	-0.149999	-1.87916	-3.27106	-2.48749	-2.85226	-2.67535	-3.99149	-2.2189
BnaA05g01040D	chrA05	Bn-A05-p363138	4.63074	Bn-A05-p392053	0.186368	70.764	inorganic pyrophosphatase	*	*								***		-3.64657	-5.18507	-2.85267	-0.149999	-1.87916	-3.27106	-2.48749	-2.85226	-2.67535	-3.99149	-2.2189
BnaA05g01050D	chrA05	Bn-A05-p363138	4.63074	Bn-A05-p392053	0.186368	73.152	protein cca1	*	*								***		-3.64657	-5.18507	-2.85267	-0.149999	-1.87916	-3.27106	-2.48749	-2.85226	-2.67535	-3.99149	-2.2189
BnaA05g01060D	chrA05	Bn-A05-p363138	4.63074	Bn-A05-p474257	0.634429	0.466	thylakoid membrane phosphoprotein 14 chloroplastic-like	*	*								***		-3.64657	-5.18507	-2.85267	-0.149999	-1.87916	-3.27106	-2.48749	-2.85226	-2.67535	-3.99149	-2.2189
BnaA05g28610D	chrA05	Bn-A05-p22221563	3.67291	Bn-A05-p22221563	identical	10.066	protein	**						*					5.60441	1.4628	-0.286693	-0.443001	3.16461	2.49195	3.92714	2.99309	2.2845	-0.149512	1.00255
BnaA05g28620D	chrA05	Bn-A05-p22221563	3.67291	Bn-A05-p22221563	identical	2.81	phosphatidyl inositol monophosphate 5 kinase	**						*					5.60441	1.4628	-0.286693	-0.443001	3.16461	2.49195	3.92714	2.99309	2.2845	-0.149512	1.00255
BnaA05g28640D	chrA05	Bn-A05-p22221563	3.67291	Bn-A05-p22221563	identical	0.967	ras-like protein	**						*					5.60441	1.4628	-0.286693	-0.443001	3.16461	2.49195	3.92714	2.99309	2.2845	-0.149512	1.00255
BnaA05g28690D	chrA05	Bn-A05-p22221563	3.67291	Bn-A05-p22221563	identical	12.957	aminopeptidase-like protein	**						*					5.60441	1.4628	-0.286693	-0.443001	3.16461	2.49195	3.92714	2.99309	2.2845	-0.149512	1.00255
BnaA05g28720D	chrA05	Bn-A05-p22221563	3.67291	Bn-A05-p22221563	identical	20.959	protein kinase family protein	**						*					5.60441	1.4628	-0.286693	-0.443001	3.16461	2.49195	3.92714	2.99309	2.2845	-0.149512	1.00255
BnaA05g30070D	chrA05	Bn-A05-p22786339	3.80684	Bn-A05-p22786339	identical	1.244	peroxin 13					*			**				6.56905	5.92524	-6.35491	-2.04512	10.9302	4.73545	8.71818	15.8038	8.99775	6.06494	3.29978
BnaA05g30080D	chrA05	Bn-A05-p22786339	3.80684	Bn-A05-p22786339	identical	0.908	f-box lrr-repeat protein 12-like					*			**				6.56905	5.92524	-6.35491	-2.04512	10.9302	4.73545	8.71818	15.8038	8.99775	6.06494	3.29978
BnaA05g30090D	chrA05	Bn-A05-p22786339	3.80684	Bn-A05-p22786339	identical	0.814	actin-binding fh2 (formin homology 2) family protein					*			**				6.56905	5.92524	-6.35491	-2.04512	10.9302	4.73545	8.71818	15.8038	8.99775	6.06494	3.29978
BnaA06g00040D	chrA06	Bn-A06-p50386	3.36615	Bn-A06-p18783	0.661836	0.984	polyketide cyclase dehydrase and lipid transport superfamily protein					*			**				7.20728	5.40891	-2.74788	-1.96851	10.0585	1.58327	6.42834	14.7124	6.11012	5.50278	1.78033
BnaA06g00050D	chrA06	Bn-A06-p50386	3.36615	Bn-A06-p18783	0.661836	1.513	serine acetyltransferase					*			**				7.20728	5.40891	-2.74788	-1.96851	10.0585	1.58327	6.42834	14.7124	6.11012	5.50278	1.78033
BnaA06g00060D	chrA06	Bn-A06-p50386	3.36615	Bn-A06-p18783	0.661836	2.958	rtm3 protein					*			**				7.20728	5.40891	-2.74788	-1.96851	10.0585	1.58327	6.42834	14.7124	6.11012	5.50278	1.78033
BnaA06g00070D	chrA06	Bn-A06-p50386	3.36615	Bn-A06-p18783	0.661836	4.598	chloroplast serine acetyltransferase					*			**				7.20728	5.40891	-2.74788	-1.96851	10.0585	1.58327	6.42834	14.7124	6.11012	5.50278	1.78033
BnaA06g00110D	chrA06	Bn-A06-p50386	3.36615	Bn-A06-p50386	identical	3.653	mitochondrial import inner membrane translocase subunit tim50					*			**				7.20728	5.40891	-2.74788	-1.96851	10.0585	1.58327	6.42834	14.7124	6.11012	5.50278	1.78033
BnaA06g00120D	chrA06	Bn-A06-p50386	3.36615	Bn-A06-p69515	0.6618	0.411	cysteine synthase 2-like					*			**				7.20728	5.40891	-2.74788	-1.96851	10.0585	1.58327	6.42834	14.7124	6.11012	5.50278	1.78033
BnaA06g00140D	chrA06	Bn-A06-p50386	3.36615	Bn-A06-p69515	0.6618	6.546	ubiquitin-protein ligase 1					*			**				7.20728	5.40891	-2.74788	-1.96851	10.0585	1.58327	6.42834	14.7124	6.11012	5.50278	1.78033
BnaA06g00390D	chrA06	Bn-A06-p50386	3.36615	Bn-A06-p267765	0.661499	14.387	rna polymerase ii transcription mediator					*			**				7.20728	5.40891	-2.74788	-1.96851	10.0585	1.58327	6.42834	14.7124	6.11012	5.50278	1.78033
BnaA06g00400D	chrA06	Bn-A06-p50386	3.36615	Bn-A06-p267765	0.661499	9.354	probable acyl-activating enzyme peroxisomal-like					*			**				7.20728	5.40891	-2.74788	-1.96851	10.0585	1.58327	6.42834	14.7124	6.11012	5.50278	1.78033
BnaA06g00440D	chrA06	Bn-A06-p50386	3.36615	Bn-A06-p275949	0.6618	0.306	xylogen like protein 12					*			**				7.20728	5.40891	-2.74788	-1.96851	10.0585	1.58327	6.42834	14.7124	6.11012	5.50278	1.78033
BnaA06g00480D	chrA06	Bn-A06-p50386	3.36615	Bn-A06-p290355	0.661728	4.342	pra1 family protein f2-like					*			**				7.20728	5.40891	-2.74788	-1.96851	10.0585	1.58327	6.42834	14.7124	6.11012	5.50278	1.78033
BnaA06g00490D	chrA06	Bn-A06-p50386	3.36615	Bn-A06-p290355	0.661728	6.633	phospholipase d epsilon-like					*			**				7.20728	5.40891	-2.74788	-1.96851	10.0585	1.58327	6.42834	14.7124	6.11012	5.50278	1.78033
BnaA06g00510D	chrA06	Bn-A06-p50386	3.36615	Bn-A06-p290355	0.661728	14.679	beta- insoluble isoenzyme cwinv3					*			**				7.20728	5.40891	-2.74788	-1.96851	10.0585	1.58327	6.42834	14.7124	6.11012	5.50278	1.78033
BnaA06g01250D	chrA06	Bn-A06-p50386	3.36615	Bn-A06-p362402	1	8.747	thioredoxin chloroplastic-like					*			**				7.20728	5.40891	-2.74788	-1.96851	10.0585	1.58327	6.42834	14.7124	6.11012	5.50278	1.78033
BnaA06g02590D	chrA06	Bn-A06-p1530126	3.27862	Bn-A06-p1530126	identical	4.206	protein	*				**			*				10.378	8.2547	-0.418995	2.30755	10.7614	5.82641	8.14344	11.5099	6.18735	3.13072	6.70692
BnaA06g02720D	chrA06	Bn-A06-p1530126	3.27862	Bn-A06-p1530126	identical	63.008	lysine decarboxylase	*				**			*				10.378	8.2547	-0.418995	2.30755	10.7614	5.82641	8.14344	11.5099	6.18735	3.13072	6.70692
BnaA06g02740D	chrA06	Bn-A06-p1530126	3.27862	Bn-A06-p1530126	identical	70.681	cytochrome p450	*				**			*				10.378	8.2547	-0.418995	2.30755	10.7614	5.82641	8.14344	11.5099	6.18735	3.13072	6.70692
BnaA06g02750D	chrA06	Bn-A06-p1530126	3.27862	Bn-A06-p1530126	identical	73.229	pseudouridine-5 -phosphate glycosidase	*				**			*				10.378	8.2547	-0.418995	2.30755	10.7614	5.82641	8.14344	11.5099	6.18735	3.13072	6.70692
BnaA06g02780D	chrA06	Bn-A06-p1530126	3.27862	Bn-A06-p1530126	identical	83.981	ubiquitin-conjugating enzyme e2 19-like	*				**			*				10.378	8.2547	-0.418995	2.30755	10.7614	5.82641	8.14344	11.5099	6.18735	3.13072	6.70692
BnaA06g02790D	chrA06	Bn-A06-p1530126	3.27862	Bn-A06-p1530126	identical	85.59	10-formyltetrahydrofolate synthetase	*				**			*				10.378	8.2547	-0.418995	2.30755	10.7614	5.82641	8.14344	11.5099	6.18735	3.13072	6.70692
BnaA06g02800D	chrA06	Bn-A06-p1530126	3.27862	Bn-A06-p1530126	identical	92.16	hexokinase-like 1	*				**			*				10.378	8.2547	-0.418995	2.30755	10.7614	5.82641	8.14344	11.5099	6.18735	3.13072	6.70692
BnaA06g02830D	chrA06	Bn-A06-p1530126	3.27862	Bn-A06-p1530126	identical	107.658	snf2 domain-containing protein	*				**			*				10.378	8.2547	-0.418995	2.30755	10.7614	5.82641	8.14344	11.5099	6.18735	3.13072	6.70692
BnaA06g02840D	chrA06	Bn-A06-p1530126	3.27862	Bn-A06-p1530126	identical	121.1	mitochondrial import receptor subunit tom40-1-like	*				**			*				10.378	8.2547	-0.418995	2.30755	10.7614	5.82641	8.14344	11.5099	6.18735	3.13072	6.70692
BnaA06g02860D	chrA06	Bn-A06-p1530126	3.27862	Bn-A06-p1530126	identical	176.162	myosin	*				**			*				10.378	8.2547	-0.418995	2.30755	10.7614	5.82641	8.14344	11.5099	6.18735	3.13072	6.70692
BnaA06g04800D	chrA06	Bn-A06-p2891290	3.50006	Bn-A06-p2891290	identical	0.437	60s ribosomal protein l10a-1			**							*		0.0273	1.69616	3.47943	3.32505	-0.148407	2.72477	1.54285	1.42941	2.23207	2.87768	3.30199
BnaA06g04820D	chrA06	Bn-A06-p2891290	3.50006	Bn-A06-p2891290	identical	3.794	photosystem i subunit o			**							*		0.0273	1.69616	3.47943	3.32505	-0.148407	2.72477	1.54285	1.42941	2.23207	2.87768	3.30199
BnaA06g04880D	chrA06	Bn-A06-p2891290	3.50006	Bn-A06-p2891290	identical	42.137	adipocyte plasma membrane-associated			**							*		0.0273	1.69616	3.47943	3.32505	-0.148407	2.72477	1.54285	1.42941	2.23207	2.87768	3.30199
BnaA06g04900D	chrA06	Bn-A06-p2938450	3.67388	Bn-A06-p2938450	identical	0.695	stearoyl acp thioesterase	**				*		*	**				12.1874	9.67841	-1.85979	2.30954	10.0126	8.97648	8.80426	13.4552	7.87546	2.88931	6.37896
BnaA06g04910D	chrA06	Bn-A06-p2938450	3.67388	Bn-A06-p2940743	1	1.677	magnesium-chelatase subunit chloroplastic-like	**				*		*	**				12.1874	9.67841	-1.85979	2.30954	10.0126	8.97648	8.80426	13.4552	7.87546	2.88931	6.37896
BnaA06g04930D	chrA06	Bn-A06-p2938450	3.67388	Bn-A06-p2940743	1	7.536	rna polymerase sigma factor sigb-like	**				*		*	**				12.1874	9.67841	-1.85979	2.30954	10.0126	8.97648	8.80426	13.4552	7.87546	2.88931	6.37896
BnaA06g04940D	chrA06	Bn-A06-p2938450	3.67388	Bn-A06-p2940743	1	11.34	violaxanthin de-epoxidase	**				*		*	**				12.1874	9.67841	-1.85979	2.30954	10.0126	8.97648	8.80426	13.4552	7.87546	2.88931	6.37896
BnaA06g04950D	chrA06	Bn-A06-p2938450	3.67388	Bn-A06-p2940743	1	13.755	syntaxin-related protein knolle-like	**				*		*	**				12.1874	9.67841	-1.85979	2.30954	10.0126	8.97648	8.80426	13.4552	7.87546	2.88931	6.37896
BnaA06g32940D	chrA06	Bn-A06-p22882207	5.69558	Bn-A06-p22882207	identical	1.997	duf246 domain-containing protein at1g04910-like	***	*										8.36642	5.94093	0.342365	0.0743791	3.75062	4.82838	3.26939	3.44315	3.22738	2.26086	3.13839
BnaA06g32960D	chrA06	Bn-A06-p22882207	5.69558	Bn-A06-p22882207	identical	2.847	petal differentiation and expansion group 2-like protein	***	*										8.36642	5.94093	0.342365	0.0743791	3.75062	4.82838	3.26939	3.44315	3.22738	2.26086	3.13839
BnaA06g33000D	chrA06	Bn-A06-p22882207	5.69558	Bn-A06-p22882207	identical	24.476	acetolactate synthase	***	*										8.36642	5.94093	0.342365	0.0743791	3.75062	4.82838	3.26939	3.44315	3.22738	2.26086	3.13839
BnaA06g33090D	chrA06	Bn-A06-p22882207	5.69558	Bn-A06-p22882207	identical	10.441	glycosyl hydrolase family 5 protein	***	*										8.36642	5.94093	0.342365	0.0743791	3.75062	4.82838	3.26939	3.44315	3.22738	2.26086	3.13839
BnaA06g33100D	chrA06	Bn-A06-p22882207	5.69558	Bn-A06-p22882207	identical	14.647	cellulase (glycosyl hydrolase family 5) protein	***	*										8.36642	5.94093	0.342365	0.0743791	3.75062	4.82838	3.26939	3.44315	3.22738	2.26086	3.13839
BnaA06g33120D	chrA06	Bn-A06-p22882207	5.69558	Bn-A06-p22882207	identical	24.848	1-aminocyclopropane-1-carboxylate deaminase-like	***	*										8.36642	5.94093	0.342365	0.0743791	3.75062	4.82838	3.26939	3.44315	3.22738	2.26086	3.13839
BnaA06g37150D	chrA06	Bn-scaff 16110 1-p204649	5.5732	Bn-A06-p26066533	1	12.108	probable trehalose-phosphate phosphatase j-like	**				**		**	***	**			13.5172	11.0396	-0.823989	7.41331	15.8521	4.20779	12.3676	19.6176	13.7331	5.63308	3.55227
BnaA06g37160D	chrA06	Bn-scaff 16110 1-p204649	5.5732	Bn-A06-p26066533	1	2.809	kinesin motor family protein	**				**		**	***	**			13.5172	11.0396	-0.823989	7.41331	15.8521	4.20779	12.3676	19.6176	13.7331	5.63308	3.55227
BnaA06g37170D	chrA06	Bn-scaff 16110 1-p204649	5.5732	Bn-A06-p26080915	1	4.889	rna-binding protein containing kh domain	**				**		**	***	**			13.5172	11.0396	-0.823989	7.41331	15.8521	4.20779	12.3676	19.6176	13.7331	5.63308	3.55227
BnaA06g37190D	chrA06	Bn-scaff 16110 1-p204649	5.5732	Bn-A06-p26080915	1	0.652	ferulate-5-hydroxylase	**				**		**	***	**			13.5172	11.0396	-0.823989	7.41331	15.8521	4.20779	12.3676	19.6176	13.7331	5.63308	3.55227
BnaA06g37210D	chrA06	Bn-scaff 16110 1-p204649	5.5732	Bn-A06-p26083498	1	2.49	endo- 4-beta-glucanase	**				**		**	***	**			13.5172	11.0396	-0.823989	7.41331	15.8521	4.20779	12.3676	19.6176	13.7331	5.63308	3.55227
BnaA06g37220D	chrA06	Bn-scaff 16110 1-p204649	5.5732	Bn-A06-p26083498	1	5.595	endo- 4-beta-glucanase	**				**		**	***	**			13.5172	11.0396	-0.823989	7.41331	15.8521	4.20779	12.3676	19.6176	13.7331	5.63308	3.55227
BnaA06g37230D	chrA06	Bn-scaff 16110 1-p204649	5.5732	Bn-A06-p26083498	1	8.935	fructose bisphosphate aldolase	**				**		**	***	**			13.5172	11.0396	-0.823989	7.41331	15.8521	4.20779	12.3676	19.6176	13.7331	5.63308	3.55227
BnaA06g37240D	chrA06	Bn-scaff 16110 1-p204649	5.5732	Bn-A06-p26083498	1	11.471	b-box type zinc finger-containing protein	**				**		**	***	**			13.5172	11.0396	-0.823989	7.41331	15.8521	4.20779	12.3676	19.6176	13.7331	5.63308	3.55227
BnaA07g03550D	chrA07	Bn-A10-p12604580	3.20941	Bn-A10-p12627247	0.769664	1.727	coatomer subunit gamma-2-like		*	**								*	4.02115	6.84462	5.25457	1.55533	4.25093	4.74848	3.63225	3.13313	2.63835	3.12126	6.44815
BnaA07g03560D	chrA07	Bn-A10-p12604580	3.20941	Bn-A10-p12604580	identical	8.545	probable lrr receptor-like serine threonine-protein kinase at2g16250-like		*	**								*	4.02115	6.84462	5.25457	1.55533	4.25093	4.74848	3.63225	3.13313	2.63835	3.12126	6.44815
BnaA07g08300D	chrA07	Bn-A07-p6541352	3.69444	Bn-A07-p6541352	identical	1.018	ras-related protein raba1f-like		**			**				**	*		7.87858	13.3821	0.425859	7.52125	10.2371	7.77236	5.75253	8.20314	10.9799	7.46131	9.05514
BnaA07g09060D	chrA07	Bn-A07-p7637621	4.20345	Bn-A07-p7793608	0.68197	2.573	probable galacturonosyltransferase-like 9-like			*	***								2.33249	7.26013	6.73827	13.6776	3.81896	6.91302	1.62535	5.81563	5.10969	2.22725	4.85753
BnaA07g09070D	chrA07	Bn-A07-p7637621	4.20345	Bn-A07-p7793608	0.68197	4.479	zinc finger hit domain-containing protein 1 homolog			*	***								2.33249	7.26013	6.73827	13.6776	3.81896	6.91302	1.62535	5.81563	5.10969	2.22725	4.85753
BnaA07g09080D	chrA07	Bn-A07-p7637621	4.20345	Bn-A07-p7793608	0.68197	0.793	pyruvate dehydrogenase e1 alpha subunit			*	***								2.33249	7.26013	6.73827	13.6776	3.81896	6.91302	1.62535	5.81563	5.10969	2.22725	4.85753
BnaA07g09090D	chrA07	Bn-A07-p7637621	4.20345	Bn-A07-p7793608	0.68197	4.089	paired amphipathic helix repeat-containing protein			*	***								2.33249	7.26013	6.73827	13.6776	3.81896	6.91302	1.62535	5.81563	5.10969	2.22725	4.85753
BnaA07g09100D	chrA07	Bn-A07-p7637621	4.20345	Bn-A07-p7793608	0.68197	6.515	valyl-trna synthetase			*	***								2.33249	7.26013	6.73827	13.6776	3.81896	6.91302	1.62535	5.81563	5.10969	2.22725	4.85753
BnaA07g09110D	chrA07	Bn-A07-p7637621	4.20345	Bn-A07-p7793608	0.68197	9.033	valyl trna synthetase			*	***								2.33249	7.26013	6.73827	13.6776	3.81896	6.91302	1.62535	5.81563	5.10969	2.22725	4.85753
BnaA07g09120D	chrA07	Bn-A07-p7637621	4.20345	Bn-A07-p7793608	0.68197	19.024	glutathione s-transferase 12			*	***								2.33249	7.26013	6.73827	13.6776	3.81896	6.91302	1.62535	5.81563	5.10969	2.22725	4.85753
BnaA07g09160D	chrA07	Bn-A07-p7637621	4.20345	Bn-A07-p7793608	0.68197	32.232	protein			*	***								2.33249	7.26013	6.73827	13.6776	3.81896	6.91302	1.62535	5.81563	5.10969	2.22725	4.85753
BnaA07g09200D	chrA07	Bn-A07-p7637621	4.20345	Bn-A07-p7725873	0.51748	2.178	nitrate transporter			*	***								2.33249	7.26013	6.73827	13.6776	3.81896	6.91302	1.62535	5.81563	5.10969	2.22725	4.85753
BnaA07g09330D	chrA07	Bn-A07-p7637621	4.20345	Bn-A07-p7603440	0.850746	18.829	ribonuclease t2			*	***								2.33249	7.26013	6.73827	13.6776	3.81896	6.91302	1.62535	5.81563	5.10969	2.22725	4.85753
BnaA07g09340D	chrA07	Bn-A07-p7637621	4.20345	Bn-A07-p7603440	0.850746	23.331	beta- -galactosyltransferase 15-like			*	***								2.33249	7.26013	6.73827	13.6776	3.81896	6.91302	1.62535	5.81563	5.10969	2.22725	4.85753
BnaA07g09400D	chrA07	Bn-A07-p7637621	4.20345	Bn-A07-p7556616	0.516995	5.939	transcriptional factor b3 family protein			*	***								2.33249	7.26013	6.73827	13.6776	3.81896	6.91302	1.62535	5.81563	5.10969	2.22725	4.85753
BnaA07g09410D	chrA07	Bn-A07-p7637621	4.20345	Bn-A07-p7556616	0.516995	18.308	vesicle transport v-snare 12			*	***								2.33249	7.26013	6.73827	13.6776	3.81896	6.91302	1.62535	5.81563	5.10969	2.22725	4.85753
BnaA07g09420D	chrA07	Bn-A07-p7637621	4.20345	Bn-A07-p7556616	0.516995	20.121	mediator subunit med10			*	***								2.33249	7.26013	6.73827	13.6776	3.81896	6.91302	1.62535	5.81563	5.10969	2.22725	4.85753
BnaA07g09470D	chrA07	Bn-A07-p7637621	4.20345	Bn-A07-p7556616	0.516995	39.45	myb family transcription factor			*	***								2.33249	7.26013	6.73827	13.6776	3.81896	6.91302	1.62535	5.81563	5.10969	2.22725	4.85753
BnaA07g09480D	chrA07	Bn-A07-p7637621	4.20345	Bn-A07-p7556616	0.516995	40.798	glutamine synthetase			*	***								2.33249	7.26013	6.73827	13.6776	3.81896	6.91302	1.62535	5.81563	5.10969	2.22725	4.85753
BnaA07g09510D	chrA07	Bn-A07-p7637621	4.20345	Bn-A07-p7556616	0.516995	52.224	pentatricopeptide repeat-containing protein mitochondrial-like			*	***								2.33249	7.26013	6.73827	13.6776	3.81896	6.91302	1.62535	5.81563	5.10969	2.22725	4.85753
BnaA07g09770D	chrA07	Bn-A07-p8128951	3.21863	Bn-A07-p8128951	identical	11.78	arsenical pump-driving atpase-like								*	**			2.59745	3.33286	1.92868	2.64	3.50928	1.52288	1.61868	4.35218	4.3077	1.35008	3.83723
BnaA07g09780D	chrA07	Bn-A07-p8128951	3.21863	Bn-A07-p8128951	identical	34.46	at1g23830 f5o8 36								*	**			2.59745	3.33286	1.92868	2.64	3.50928	1.52288	1.61868	4.35218	4.3077	1.35008	3.83723
BnaA07g09790D	chrA07	Bn-A07-p8128951	3.21863	Bn-A07-p8128951	identical	35.802	spermidine synthase								*	**			2.59745	3.33286	1.92868	2.64	3.50928	1.52288	1.61868	4.35218	4.3077	1.35008	3.83723
BnaA07g09800D	chrA07	Bn-A07-p8128951	3.21863	Bn-A07-p8128951	identical	40.927	spermidine synthase								*	**			2.59745	3.33286	1.92868	2.64	3.50928	1.52288	1.61868	4.35218	4.3077	1.35008	3.83723
BnaA07g09830D	chrA07	Bn-A07-p8128951	3.21863	Bn-A07-p8128951	identical	47.922	beta carbonic anhydrase 4								*	**			2.59745	3.33286	1.92868	2.64	3.50928	1.52288	1.61868	4.35218	4.3077	1.35008	3.83723
BnaA07g09840D	chrA07	Bn-A07-p8128951	3.21863	Bn-A07-p8128951	identical	46.169	obp32pep protein gb								*	**			2.59745	3.33286	1.92868	2.64	3.50928	1.52288	1.61868	4.35218	4.3077	1.35008	3.83723
BnaA07g09920D	chrA07	Bn-A07-p8128951	3.21863	Bn-A07-p8128951	identical	22.473	probable inactive poly								*	**			2.59745	3.33286	1.92868	2.64	3.50928	1.52288	1.61868	4.35218	4.3077	1.35008	3.83723
BnaA07g09940D	chrA07	Bn-A07-p8128951	3.21863	Bn-A07-p8128951	identical	15.769	gdsl esterase lipase								*	**			2.59745	3.33286	1.92868	2.64	3.50928	1.52288	1.61868	4.35218	4.3077	1.35008	3.83723
BnaA07g09950D	chrA07	Bn-A07-p8128951	3.21863	Bn-A07-p8128951	identical	5.375	adp-ribosylation factor 1								*	**			2.59745	3.33286	1.92868	2.64	3.50928	1.52288	1.61868	4.35218	4.3077	1.35008	3.83723
BnaA07g09960D	chrA07	Bn-A07-p8128951	3.21863	Bn-A07-p8128951	identical	2.75	probable polygalacturonase at1g80170-like								*	**			2.59745	3.33286	1.92868	2.64	3.50928	1.52288	1.61868	4.35218	4.3077	1.35008	3.83723
BnaA07g09970D	chrA07	Bn-A07-p8128951	3.21863	Bn-A07-p8128951	identical	0.255	pyrrolidone-carboxylate peptidase								*	**			2.59745	3.33286	1.92868	2.64	3.50928	1.52288	1.61868	4.35218	4.3077	1.35008	3.83723
BnaA07g11800D	chrA07	Bn-A07-p9565657	3.40892	Bn-A07-p9565657	identical	0.904	snf2 helicase domain-containing protein					*			**	**			9.33374	4.28156	0.0156165	0.60271	10.7088	10.2703	4.91499	14.5489	13.4288	7.88391	11.035
BnaA07g11810D	chrA07	Bn-A07-p9565657	3.40892	Bn-A07-p9565657	identical	3.513	brassinosteroid insensitive 1-associated receptor kinase 1					*			**	**			9.33374	4.28156	0.0156165	0.60271	10.7088	10.2703	4.91499	14.5489	13.4288	7.88391	11.035
BnaA07g11830D	chrA07	Bn-A07-p9611857	3.11406	Bn-A07-p9611857	identical	2.851	brassinosteroid insensitive 1-associated receptor kinase 1	*				*			*	**			4.43201	3.68763	1.51853	4.04888	4.71156	1.97845	2.52151	4.87808	5.51866	2.45055	4.97274
BnaA07g15050D	chrA07	Bn-A02-p518958	3.38441	Bn-A02-p518958	identical	5.391	cysteine histidine-rich c1 domain-containing protein		*			*	*		*	*		**	6.50368	11.6643	0.90368	3.88042	10.0536	17.1445	3.50691	9.1563	8.32795	3.32358	14.1047
BnaA07g15060D	chrA07	Bn-A02-p518958	3.38441	Bn-A02-p518958	identical	5.992	glycerol-3-phosphate dehydrogenase		*			*	*		*	*		**	6.50368	11.6643	0.90368	3.88042	10.0536	17.1445	3.50691	9.1563	8.32795	3.32358	14.1047
BnaA07g15090D	chrA07	Bn-A02-p518958	3.38441	Bn-A02-p518958	identical	0.358	succinate dehydrogenase		*			*	*		*	*		**	6.50368	11.6643	0.90368	3.88042	10.0536	17.1445	3.50691	9.1563	8.32795	3.32358	14.1047
BnaA07g15100D	chrA07	Bn-A02-p518958	3.38441	Bn-A02-p518958	identical	0.892	succinate dehydrogenase		*			*	*		*	*		**	6.50368	11.6643	0.90368	3.88042	10.0536	17.1445	3.50691	9.1563	8.32795	3.32358	14.1047
BnaA07g15510D	chrA07	Bn-A02-p799930	3.14995	Bn-A02-p799930	identical	0.849	alpha beta-hydrolases superfamily protein		***			*				*		**	5.64106	14.4895	2.80667	1.65207	8.24309	13.7495	4.31927	9.3419	9.83526	4.91844	12.8276
BnaA07g15530D	chrA07	Bn-A02-p799930	3.14995	Bn-A02-p799930	identical	2.886	probable polygalacturonase-like		***			*				*		**	5.64106	14.4895	2.80667	1.65207	8.24309	13.7495	4.31927	9.3419	9.83526	4.91844	12.8276
BnaA07g21340D	chrA07	Bn-A07-p14665161	3.85528	Bn-A07-p14665161	identical	1.128	auxin efflux carrier family protein	*						*	**	*			7.41134	6.0131	1.37284	2.72488	4.50377	-0.123484	7.53627	9.92996	6.69532	3.87936	1.69844
BnaA07g21350D	chrA07	Bn-A07-p14665161	3.85528	Bn-A07-p14665161	identical	9.047	dna-binding protein escarola	*						*	**	*			7.41134	6.0131	1.37284	2.72488	4.50377	-0.123484	7.53627	9.92996	6.69532	3.87936	1.69844
BnaA07g21370D	chrA07	Bn-A07-p14665161	3.85528	Bn-A07-p14665161	identical	19.843	probable inorganic phosphate transporter 1-9-like	*						*	**	*			7.41134	6.0131	1.37284	2.72488	4.50377	-0.123484	7.53627	9.92996	6.69532	3.87936	1.69844
BnaA07g21400D	chrA07	Bn-A07-p14665161	3.85528	Bn-A07-p14705901	0.787786	3.128	dolichyl-diphosphooligosaccharide--protein glycosyltransferase subunit 1-like	*						*	**	*			7.41134	6.0131	1.37284	2.72488	4.50377	-0.123484	7.53627	9.92996	6.69532	3.87936	1.69844
BnaA07g21420D	chrA07	Bn-A07-p14665161	3.85528	Bn-A07-p14705901	0.787786	10.695	serine threonine-protein kinase	*						*	**	*			7.41134	6.0131	1.37284	2.72488	4.50377	-0.123484	7.53627	9.92996	6.69532	3.87936	1.69844
BnaA07g21440D	chrA07	Bn-A07-p14665161	3.85528	Bn-A07-p14705901	0.787786	18.331	flavonol sulfotransferase	*						*	**	*			7.41134	6.0131	1.37284	2.72488	4.50377	-0.123484	7.53627	9.92996	6.69532	3.87936	1.69844
BnaA07g21480D	chrA07	Bn-A07-p14665161	3.85528	Bn-A07-p14705901	0.787786	31.471	hypothetical protein CARUB v10010710mg	*						*	**	*			7.41134	6.0131	1.37284	2.72488	4.50377	-0.123484	7.53627	9.92996	6.69532	3.87936	1.69844
BnaA07g32000D	chrA07	Bn-A07-p20511320	3.95848	Bn-A07-p20511320	identical	0.234	protein radialis-like 6					**			*				6.22334	2.97462	0.199876	0.290578	10.7727	1.3996	6.18457	8.62644	2.45222	2.0772	0.198061
BnaA07g32060D	chrA07	Bn-A07-p20511320	3.95848	Bn-A07-p20511320	identical	8.006	50s ribosomal protein l31					**			*				6.22334	2.97462	0.199876	0.290578	10.7727	1.3996	6.18457	8.62644	2.45222	2.0772	0.198061
BnaA07g32090D	chrA07	Bn-A07-p20511320	3.95848	Bn-A07-p20511320	identical	14.412	tubulin beta-1 chain					**			*				6.22334	2.97462	0.199876	0.290578	10.7727	1.3996	6.18457	8.62644	2.45222	2.0772	0.198061
BnaA07g35130D	chrA07	Bn-A07-p22362597	3.35371	Bn-A07-p22362597	identical	2.633	ap2-like ethylene-responsive transcription factor					*			*	**	**		5.62226	5.49182	1.55849	4.07935	8.02335	4.64417	6.05632	8.75999	8.91326	8.00456	4.10055
BnaA07g35160D	chrA07	Bn-A07-p22362597	3.35371	Bn-A07-p22362597	identical	9.502	phospholipid glycerol acyltransferase family protein					*			*	**	**		5.62226	5.49182	1.55849	4.07935	8.02335	4.64417	6.05632	8.75999	8.91326	8.00456	4.10055
BnaA07g35190D	chrA07	Bn-A07-p22362597	3.35371	Bn-A07-p22362597	identical	11.144	pre-mrna-splicing factor cwc22 homolog					*			*	**	**		5.62226	5.49182	1.55849	4.07935	8.02335	4.64417	6.05632	8.75999	8.91326	8.00456	4.10055
BnaA07g35240D	chrA07	Bn-A07-p22362597	3.35371	Bn-A07-p22362597	identical	0.225	phospholipid n-methyltransferase					*			*	**	**		5.62226	5.49182	1.55849	4.07935	8.02335	4.64417	6.05632	8.75999	8.91326	8.00456	4.10055
BnaA07g35260D	chrA07	Bn-A07-p22362597	3.35371	Bn-A07-p22362597	identical	2.987	wrky transcription factor 40					*			*	**	**		5.62226	5.49182	1.55849	4.07935	8.02335	4.64417	6.05632	8.75999	8.91326	8.00456	4.10055
BnaA07g35280D	chrA07	Bn-A07-p22362597	3.35371	Bn-A07-p22362597	identical	14.49	cinnamoyl- reductase 2-2					*			*	**	**		5.62226	5.49182	1.55849	4.07935	8.02335	4.64417	6.05632	8.75999	8.91326	8.00456	4.10055
BnaA07g35330D	chrA07	Bn-A07-p22362597	3.35371	Bn-A07-p22382675	0.488889	14.608	aquaporin family protein					*			*	**	**		5.62226	5.49182	1.55849	4.07935	8.02335	4.64417	6.05632	8.75999	8.91326	8.00456	4.10055
BnaA07g35340D	chrA07	Bn-A07-p22362597	3.35371	Bn-A07-p22382675	0.488889	16.615	60s ribosomal protein l7-1					*			*	**	**		5.62226	5.49182	1.55849	4.07935	8.02335	4.64417	6.05632	8.75999	8.91326	8.00456	4.10055
BnaA08g18840D	chrA08	Bn-A08-p17186790	3.62645	Bn-A08-p17186790	identical	4.071	splicing factor u2af 38 kda subunit	**		*									12.5089	7.53809	7.30172	2.28827	6.75103	1.30117	2.17683	2.95774	2.17106	4.71913	0.0486422
BnaA08g18870D	chrA08	Bn-A08-p17186790	3.62645	Bn-A08-p17186790	identical	11.437	probable beta- -xylosyltransferase irx9h	**		*									12.5089	7.53809	7.30172	2.28827	6.75103	1.30117	2.17683	2.95774	2.17106	4.71913	0.0486422
BnaA08g18900D	chrA08	Bn-A08-p17186790	3.62645	Bn-A08-p17192841	1	0.83	ubiquitin-fold modifier-conjugating enzyme	**		*									12.5089	7.53809	7.30172	2.28827	6.75103	1.30117	2.17683	2.95774	2.17106	4.71913	0.0486422
BnaA08g18930D	chrA08	Bn-A08-p17186790	3.62645	Bn-A08-p17192841	1	8.931	wd-40 protein pcn	**		*									12.5089	7.53809	7.30172	2.28827	6.75103	1.30117	2.17683	2.95774	2.17106	4.71913	0.0486422
BnaA09g05050D	chrA09	Bn-A09-p3047090	3.76413	Bn-A01-p9080359	0.467383	7.521	acidic endochitinase			**							*		3.66457	5.23596	5.23109	1.80898	3.28626	0.398112	2.74786	2.16708	2.12906	2.97066	1.76517
BnaA09g05150D	chrA09	Bn-A09-p3047090	3.76413	Bn-A01-p9080359	0.467383	16.086	40s ribosomal protein s11			**							*		3.66457	5.23596	5.23109	1.80898	3.28626	0.398112	2.74786	2.16708	2.12906	2.97066	1.76517
BnaA09g05170D	chrA09	Bn-A09-p3047090	3.76413	Bn-A01-p9080359	0.467383	29.54	e3 ubiquitin-protein ligase cop1-like			**							*		3.66457	5.23596	5.23109	1.80898	3.28626	0.398112	2.74786	2.16708	2.12906	2.97066	1.76517
BnaA09g05200D	chrA09	Bn-A09-p3047090	3.76413	Bn-A01-p9080359	0.467383	48.529	probable cation-transporting atpase-like			**							*		3.66457	5.23596	5.23109	1.80898	3.28626	0.398112	2.74786	2.16708	2.12906	2.97066	1.76517
BnaA09g05240D	chrA09	Bn-A09-p3047090	3.76413	Bn-A01-p9004629	0.574289	4.729	vesicle transport protein sft2b-like			**							*		3.66457	5.23596	5.23109	1.80898	3.28626	0.398112	2.74786	2.16708	2.12906	2.97066	1.76517
BnaA09g05250D	chrA09	Bn-A09-p3047090	3.76413	Bn-A01-p9004629	0.574289	2.524	26s proteasome non-atpase regulatory subunit 14-like			**							*		3.66457	5.23596	5.23109	1.80898	3.28626	0.398112	2.74786	2.16708	2.12906	2.97066	1.76517
BnaA09g05270D	chrA09	Bn-A09-p3047090	3.76413	Bn-A09-p2733282	0.613092	0.296	probable carboxylesterase 18-like			**							*		3.66457	5.23596	5.23109	1.80898	3.28626	0.398112	2.74786	2.16708	2.12906	2.97066	1.76517
BnaA09g05340D	chrA09	Bn-A09-p3047090	3.76413	Bn-A09-p2733282	0.613092	32.255	glucose-1-phosphate adenylyltransferase large subunit			**							*		3.66457	5.23596	5.23109	1.80898	3.28626	0.398112	2.74786	2.16708	2.12906	2.97066	1.76517
BnaA09g05380D	chrA09	Bn-A09-p3047090	3.76413	Bn-A09-p2733282	0.613092	46.36	dihydroorotate dehydrogenase mitochondrial-like			**							*		3.66457	5.23596	5.23109	1.80898	3.28626	0.398112	2.74786	2.16708	2.12906	2.97066	1.76517
BnaA09g05410D	chrA09	Bn-A09-p3047090	3.76413	Bn-A09-p2733282	0.613092	31.284	AGAMOUS LIKE 32			**							*		3.66457	5.23596	5.23109	1.80898	3.28626	0.398112	2.74786	2.16708	2.12906	2.97066	1.76517
BnaA09g05440D	chrA09	Bn-A09-p3047090	3.76413	Bn-A09-p2733282	0.613092	0.984	g patch domain-containing protein 1-like			**							*		3.66457	5.23596	5.23109	1.80898	3.28626	0.398112	2.74786	2.16708	2.12906	2.97066	1.76517
BnaA09g05470D	chrA09	Bn-A09-p3047090	3.76413	Bn-A09-p3024539	0.898879	10.544	breaking of asymmetry in the stomatal lineage protein			**							*		3.66457	5.23596	5.23109	1.80898	3.28626	0.398112	2.74786	2.16708	2.12906	2.97066	1.76517
BnaA09g05480D	chrA09	Bn-A09-p3047090	3.76413	Bn-A09-p3024539	0.898879	21.499	myb domain protein 34			**							*		3.66457	5.23596	5.23109	1.80898	3.28626	0.398112	2.74786	2.16708	2.12906	2.97066	1.76517
BnaA09g05500D	chrA09	Bn-A09-p3047090	3.76413	Bn-A09-p3024539	0.898879	41.257	FRUITFULL			**							*		3.66457	5.23596	5.23109	1.80898	3.28626	0.398112	2.74786	2.16708	2.12906	2.97066	1.76517
BnaA09g05510D	chrA09	Bn-A09-p3047090	3.76413	Bn-A09-p3024539	0.898879	50.961	protein cobra-like			**							*		3.66457	5.23596	5.23109	1.80898	3.28626	0.398112	2.74786	2.16708	2.12906	2.97066	1.76517
BnaA09g05530D	chrA09	Bn-A09-p3047090	3.76413	Bn-A09-p3024539	0.898879	56.824	---NA---			**							*		3.66457	5.23596	5.23109	1.80898	3.28626	0.398112	2.74786	2.16708	2.12906	2.97066	1.76517
BnaA09g05560D	chrA09	Bn-A09-p3047090	3.76413	Bn-A09-p3024539	0.898879	62.681	replication protein a 70 kda dna-binding subunit-like			**							*		3.66457	5.23596	5.23109	1.80898	3.28626	0.398112	2.74786	2.16708	2.12906	2.97066	1.76517
BnaA09g05570D	chrA09	Bn-A09-p3047090	3.76413	Bn-A09-p3024539	0.898879	66.082	glycine-rich rna-binding protein 3			**							*		3.66457	5.23596	5.23109	1.80898	3.28626	0.398112	2.74786	2.16708	2.12906	2.97066	1.76517
BnaA09g05600D	chrA09	Bn-A09-p3047090	3.76413	Bn-A09-p3024539	0.898879	77.584	glucan endo- -beta-glucosidase-like protein 3			**							*		3.66457	5.23596	5.23109	1.80898	3.28626	0.398112	2.74786	2.16708	2.12906	2.97066	1.76517
BnaA09g05610D	chrA09	Bn-A09-p3047090	3.76413	Bn-A09-p3024539	0.898879	79.352	leo1-like family protein			**							*		3.66457	5.23596	5.23109	1.80898	3.28626	0.398112	2.74786	2.16708	2.12906	2.97066	1.76517
BnaA09g05640D	chrA09	Bn-A09-p3047090	3.76413	Bn-A09-p3024539	0.898879	89.479	ankyrin repeat family protein			**							*		3.66457	5.23596	5.23109	1.80898	3.28626	0.398112	2.74786	2.16708	2.12906	2.97066	1.76517
BnaA09g05650D	chrA09	Bn-A09-p3047090	3.76413	Bn-A09-p3024539	0.898879	90.404	leucine-rich repeat-containing protein			**							*		3.66457	5.23596	5.23109	1.80898	3.28626	0.398112	2.74786	2.16708	2.12906	2.97066	1.76517
BnaA09g05750D	chrA09	Bn-A09-p3047090	3.76413	Bn-A09-p3024539	0.898879	126.911	splicing factor 3b subunit 3-like			**							*		3.66457	5.23596	5.23109	1.80898	3.28626	0.398112	2.74786	2.16708	2.12906	2.97066	1.76517
BnaA09g05780D	chrA09	Bn-A09-p3047090	3.76413	Bn-A09-p3024539	0.898879	118.85	at5g61670 k11j9 190			**							*		3.66457	5.23596	5.23109	1.80898	3.28626	0.398112	2.74786	2.16708	2.12906	2.97066	1.76517
BnaA09g05790D	chrA09	Bn-A09-p3047090	3.76413	Bn-A09-p3024539	0.898879	116.284	inositol polyphosphate multikinase alpha			**							*		3.66457	5.23596	5.23109	1.80898	3.28626	0.398112	2.74786	2.16708	2.12906	2.97066	1.76517
BnaA09g05810D	chrA09	Bn-A09-p3047090	3.76413	Bn-A09-p3024539	0.898879	110.163	calnexin homolog			**							*		3.66457	5.23596	5.23109	1.80898	3.28626	0.398112	2.74786	2.16708	2.12906	2.97066	1.76517
BnaA09g05840D	chrA09	Bn-A09-p3047090	3.76413	Bn-A09-p3024539	0.898879	89.651	auxin response factor 2			**							*		3.66457	5.23596	5.23109	1.80898	3.28626	0.398112	2.74786	2.16708	2.12906	2.97066	1.76517
BnaA09g05850D	chrA09	Bn-A09-p3047090	3.76413	Bn-A09-p3024539	0.898879	85.578	heat shock protein 70			**							*		3.66457	5.23596	5.23109	1.80898	3.28626	0.398112	2.74786	2.16708	2.12906	2.97066	1.76517
BnaA09g05860D	chrA09	Bn-A09-p3047090	3.76413	Bn-A09-p3024539	0.898879	84.279	heat shock cognate protein 70-1			**							*		3.66457	5.23596	5.23109	1.80898	3.28626	0.398112	2.74786	2.16708	2.12906	2.97066	1.76517
BnaA09g05880D	chrA09	Bn-A09-p3047090	3.76413	Bn-A09-p3024539	0.898879	77.454	peptidoglycan-binding domain-containing protein			**							*		3.66457	5.23596	5.23109	1.80898	3.28626	0.398112	2.74786	2.16708	2.12906	2.97066	1.76517
BnaA09g05900D	chrA09	Bn-A09-p3047090	3.76413	Bn-A09-p3024539	0.898879	63.744	FOREVER YOUNG FLOWER			**							*		3.66457	5.23596	5.23109	1.80898	3.28626	0.398112	2.74786	2.16708	2.12906	2.97066	1.76517
BnaA09g05920D	chrA09	Bn-A09-p3047090	3.76413	Bn-A09-p3024539	0.898879	53.968	carboxylesterase 1-like			**							*		3.66457	5.23596	5.23109	1.80898	3.28626	0.398112	2.74786	2.16708	2.12906	2.97066	1.76517
BnaA09g05940D	chrA09	Bn-A09-p3047090	3.76413	Bn-A09-p3024539	0.898879	47.946	embryo-specific protein			**							*		3.66457	5.23596	5.23109	1.80898	3.28626	0.398112	2.74786	2.16708	2.12906	2.97066	1.76517
BnaA09g06060D	chrA09	Bn-A09-p3047090	3.76413	Bn-A09-p3029767	1	0.567	nac domain-containing protein 7-like			**							*		3.66457	5.23596	5.23109	1.80898	3.28626	0.398112	2.74786	2.16708	2.12906	2.97066	1.76517
BnaA09g06080D	chrA09	Bn-A09-p3047090	3.76413	Bn-A09-p3029767	1	1.541	protein chloroplastic-like			**							*		3.66457	5.23596	5.23109	1.80898	3.28626	0.398112	2.74786	2.16708	2.12906	2.97066	1.76517
BnaA09g06170D	chrA09	Bn-A09-p3047090	3.76413	Bn-A09-p3064935	1	26.662	holocarboxylase synthetase 2			**							*		3.66457	5.23596	5.23109	1.80898	3.28626	0.398112	2.74786	2.16708	2.12906	2.97066	1.76517
BnaA09g06230D	chrA09	Bn-A09-p3047090	3.76413	Bn-A09-p3116738	0.967269	23.004	1-deoxy-d-xylulose 5-phosphate reductoisomerase			**							*		3.66457	5.23596	5.23109	1.80898	3.28626	0.398112	2.74786	2.16708	2.12906	2.97066	1.76517
BnaA09g06290D	chrA09	Bn-A09-p3047090	3.76413	Bn-A09-p3116738	0.967269	57.14	rna polymerase core protein			**							*		3.66457	5.23596	5.23109	1.80898	3.28626	0.398112	2.74786	2.16708	2.12906	2.97066	1.76517
BnaA09g06310D	chrA09	Bn-A09-p3047090	3.76413	Bn-A09-p3116738	0.967269	69.736	ubiquitin carboxyl-terminal hydrolase family protein			**							*		3.66457	5.23596	5.23109	1.80898	3.28626	0.398112	2.74786	2.16708	2.12906	2.97066	1.76517
BnaA09g06320D	chrA09	Bn-A09-p3047090	3.76413	Bn-A09-p3116738	0.967269	71.445	glutaredoxin-like protein			**							*		3.66457	5.23596	5.23109	1.80898	3.28626	0.398112	2.74786	2.16708	2.12906	2.97066	1.76517
BnaA09g06330D	chrA09	Bn-A09-p3047090	3.76413	Bn-A09-p3116738	0.967269	72.642	glutaredoxin-like protein			**							*		3.66457	5.23596	5.23109	1.80898	3.28626	0.398112	2.74786	2.16708	2.12906	2.97066	1.76517
BnaA09g06350D	chrA09	Bn-A09-p3047090	3.76413	Bn-A09-p3116738	0.967269	79.664	embryo defective 2759 protein			**							*		3.66457	5.23596	5.23109	1.80898	3.28626	0.398112	2.74786	2.16708	2.12906	2.97066	1.76517
BnaA09g27940D	chrA09	Bn-A09-p23269680	3.95361	Bn-A09-p23144404	0.793985	12.235	rop-interactive crib motif-containing protein 2			*			**					*	2.65673	8.10779	8.08329	3.83735	-0.467847	18.8295	-1.1828	0.568374	2.75629	0.886159	12.8731
BnaA09g27950D	chrA09	Bn-A09-p23269680	3.95361	Bn-A09-p23144404	0.793985	14.429	squamosa promoter-binding-like protein 10			*			**					*	2.65673	8.10779	8.08329	3.83735	-0.467847	18.8295	-1.1828	0.568374	2.75629	0.886159	12.8731
BnaA09g27960D	chrA09	Bn-A09-p23269680	3.95361	Bn-A09-p23144404	0.793985	16.574	squamosa promoter-binding-like protein 11			*			**					*	2.65673	8.10779	8.08329	3.83735	-0.467847	18.8295	-1.1828	0.568374	2.75629	0.886159	12.8731
BnaA09g27970D	chrA09	Bn-A09-p23269680	3.95361	Bn-A09-p23144404	0.793985	18.805	glutamine synthetase			*			**					*	2.65673	8.10779	8.08329	3.83735	-0.467847	18.8295	-1.1828	0.568374	2.75629	0.886159	12.8731
BnaA09g28040D	chrA09	Bn-A09-p23269680	3.95361	Bn-A09-p23144404	0.793985	37.621	mads box transcription factor sepallata3			*			**					*	2.65673	8.10779	8.08329	3.83735	-0.467847	18.8295	-1.1828	0.568374	2.75629	0.886159	12.8731
BnaA09g28100D	chrA09	Bn-A09-p23269680	3.95361	Bn-A09-p23144404	0.793985	68.955	chloroplast 3-oxoacyl-(acyl-carrier protein) reductase			*			**					*	2.65673	8.10779	8.08329	3.83735	-0.467847	18.8295	-1.1828	0.568374	2.75629	0.886159	12.8731
BnaA09g28140D	chrA09	Bn-A09-p23269680	3.95361	Bn-A09-p23144404	0.793985	90.327	ribonuclease 3-like			*			**					*	2.65673	8.10779	8.08329	3.83735	-0.467847	18.8295	-1.1828	0.568374	2.75629	0.886159	12.8731
BnaA09g28160D	chrA09	Bn-A09-p23269680	3.95361	Bn-A09-p23144404	0.793985	102.61	very-long-chain 3-oxoacyl- reductase-like protein at1g24470-like			*			**					*	2.65673	8.10779	8.08329	3.83735	-0.467847	18.8295	-1.1828	0.568374	2.75629	0.886159	12.8731
BnaA09g28180D	chrA09	Bn-A09-p23269680	3.95361	Bn-A09-p23144404	0.793985	121.908	albino3-like protein chloroplastic-like			*			**					*	2.65673	8.10779	8.08329	3.83735	-0.467847	18.8295	-1.1828	0.568374	2.75629	0.886159	12.8731
BnaA09g28220D	chrA09	Bn-A09-p23269680	3.95361	Bn-A09-p23144404	0.793985	157.701	copine (calcium-dependent phospholipid-binding protein) family protein			*			**					*	2.65673	8.10779	8.08329	3.83735	-0.467847	18.8295	-1.1828	0.568374	2.75629	0.886159	12.8731
BnaA09g28230D	chrA09	Bn-A09-p23269680	3.95361	Bn-A09-p23144404	0.793985	158.476	copine (calcium-dependent phospholipid-binding protein) family protein			*			**					*	2.65673	8.10779	8.08329	3.83735	-0.467847	18.8295	-1.1828	0.568374	2.75629	0.886159	12.8731
BnaA09g28260D	chrA09	Bn-A09-p23269680	3.95361	Bn-A09-p23144404	0.793985	178.771	della protein			*			**					*	2.65673	8.10779	8.08329	3.83735	-0.467847	18.8295	-1.1828	0.568374	2.75629	0.886159	12.8731
BnaA09g28330D	chrA09	Bn-A09-p23269680	3.95361	Bn-A09-p23144404	0.793985	277	probable calcium-binding protein cml25-like			*			**					*	2.65673	8.10779	8.08329	3.83735	-0.467847	18.8295	-1.1828	0.568374	2.75629	0.886159	12.8731
BnaA09g28350D	chrA09	Bn-A09-p23269680	3.95361	Bn-A09-p23144404	0.793985	271.753	anthranilate synthase beta subunit			*			**					*	2.65673	8.10779	8.08329	3.83735	-0.467847	18.8295	-1.1828	0.568374	2.75629	0.886159	12.8731
BnaA09g28510D	chrA09	Bn-A09-p23269680	3.95361	Bn-A09-p23144404	0.793985	63.529	3-ketoacyl- synthase			*			**					*	2.65673	8.10779	8.08329	3.83735	-0.467847	18.8295	-1.1828	0.568374	2.75629	0.886159	12.8731
BnaA09g28520D	chrA09	Bn-A09-p23269680	3.95361	Bn-A09-p23144404	0.793985	47.08	tetraketide alpha-pyrone reductase 2			*			**					*	2.65673	8.10779	8.08329	3.83735	-0.467847	18.8295	-1.1828	0.568374	2.75629	0.886159	12.8731
BnaA09g28550D	chrA09	Bn-A09-p23269680	3.95361	Bn-A09-p23144404	0.793985	30.078	tetraketide alpha-pyrone reductase 2			*			**					*	2.65673	8.10779	8.08329	3.83735	-0.467847	18.8295	-1.1828	0.568374	2.75629	0.886159	12.8731
BnaA09g28660D	chrA09	Bn-A09-p23269680	3.95361	Bn-A09-p23200280	1	10.069	cysteine proteinase			*			**					*	2.65673	8.10779	8.08329	3.83735	-0.467847	18.8295	-1.1828	0.568374	2.75629	0.886159	12.8731
BnaA09g28670D	chrA09	Bn-A09-p23269680	3.95361	Bn-A09-p23200280	1	39.171	ap2-erebp rave subfamily protein rav2			*			**					*	2.65673	8.10779	8.08329	3.83735	-0.467847	18.8295	-1.1828	0.568374	2.75629	0.886159	12.8731
BnaA09g28720D	chrA09	Bn-A09-p23269680	3.95361	Bn-A09-p23200280	1	62.946	nac domain-containing protein 8-like			*			**					*	2.65673	8.10779	8.08329	3.83735	-0.467847	18.8295	-1.1828	0.568374	2.75629	0.886159	12.8731
BnaA09g28740D	chrA09	Bn-A09-p23269680	3.95361	Bn-A09-p23269680	identical	5.238	phosphoenolpyruvate carboxylase 4-like			*			**					*	2.65673	8.10779	8.08329	3.83735	-0.467847	18.8295	-1.1828	0.568374	2.75629	0.886159	12.8731
BnaA09g28750D	chrA09	Bn-A09-p23269680	3.95361	Bn-A09-p23269680	identical	5.411	probable isoprenylcysteine alpha-carbonyl methylesterase icmel1-like			*			**					*	2.65673	8.10779	8.08329	3.83735	-0.467847	18.8295	-1.1828	0.568374	2.75629	0.886159	12.8731
BnaA09g28770D	chrA09	Bn-A09-p23269680	3.95361	Bn-A09-p23269680	identical	23.137	e2204 arath ame: full=upf0725 protein emb2204 ame: full=protein embryo defective 2204			*			**					*	2.65673	8.10779	8.08329	3.83735	-0.467847	18.8295	-1.1828	0.568374	2.75629	0.886159	12.8731
BnaA09g28780D	chrA09	Bn-A09-p23269680	3.95361	Bn-A09-p23269680	identical	27.151	e2204 arath ame: full=upf0725 protein emb2204 ame: full=protein embryo defective 2204			*			**					*	2.65673	8.10779	8.08329	3.83735	-0.467847	18.8295	-1.1828	0.568374	2.75629	0.886159	12.8731
BnaA09g28810D	chrA09	Bn-A09-p23269680	3.95361	Bn-A09-p23269680	identical	62.918	leucine-rich repeat disease resistance protein			*			**					*	2.65673	8.10779	8.08329	3.83735	-0.467847	18.8295	-1.1828	0.568374	2.75629	0.886159	12.8731
BnaA09g28820D	chrA09	Bn-A09-p23269680	3.95361	Bn-A09-p23269680	identical	64.039	leucine-rich repeat disease resistance protein			*			**					*	2.65673	8.10779	8.08329	3.83735	-0.467847	18.8295	-1.1828	0.568374	2.75629	0.886159	12.8731
BnaA09g28840D	chrA09	Bn-A09-p23269680	3.95361	Bn-A09-p23334889	1	0.619	zinc-binding dehydrogenase family protein			*			**					*	2.65673	8.10779	8.08329	3.83735	-0.467847	18.8295	-1.1828	0.568374	2.75629	0.886159	12.8731
BnaA09g28930D	chrA09	Bn-A09-p23269680	3.95361	Bn-A09-p23379933	0.11489	0.226	pentatricopeptide repeat-containing protein mitochondrial-like			*			**					*	2.65673	8.10779	8.08329	3.83735	-0.467847	18.8295	-1.1828	0.568374	2.75629	0.886159	12.8731
BnaA09g28990D	chrA09	Bn-A09-p23269680	3.95361	Bn-A09-p23410187	0.827068	11.633	beta-glucosidase 40-like			*			**					*	2.65673	8.10779	8.08329	3.83735	-0.467847	18.8295	-1.1828	0.568374	2.75629	0.886159	12.8731
BnaA09g29010D	chrA09	Bn-A09-p23269680	3.95361	Bn-A09-p23410187	0.827068	11.416	elm2 domain-containing protein			*			**					*	2.65673	8.10779	8.08329	3.83735	-0.467847	18.8295	-1.1828	0.568374	2.75629	0.886159	12.8731
BnaA09g29060D	chrA09	Bn-A09-p23269680	3.95361	Bn-A09-p23445424	1	12.287	translation initiation factor eif-5a			*			**					*	2.65673	8.10779	8.08329	3.83735	-0.467847	18.8295	-1.1828	0.568374	2.75629	0.886159	12.8731
BnaA09g29070D	chrA09	Bn-A09-p23269680	3.95361	Bn-A09-p23445424	1	9.441	aspartate glutamate uridylate kinase family protein			*			**					*	2.65673	8.10779	8.08329	3.83735	-0.467847	18.8295	-1.1828	0.568374	2.75629	0.886159	12.8731
BnaA09g29090D	chrA09	Bn-A09-p23269680	3.95361	Bn-A09-p23445424	1	5.929	heat shock cognate protein 70-1			*			**					*	2.65673	8.10779	8.08329	3.83735	-0.467847	18.8295	-1.1828	0.568374	2.75629	0.886159	12.8731
BnaA09g29100D	chrA09	Bn-A09-p23269680	3.95361	Bn-A09-p23445424	1	5.215	heat shock protein 70			*			**					*	2.65673	8.10779	8.08329	3.83735	-0.467847	18.8295	-1.1828	0.568374	2.75629	0.886159	12.8731
BnaA09g29110D	chrA09	Bn-A09-p23269680	3.95361	Bn-A09-p23445424	1	4.675	heat shock cognate protein 70-1			*			**					*	2.65673	8.10779	8.08329	3.83735	-0.467847	18.8295	-1.1828	0.568374	2.75629	0.886159	12.8731
BnaA09g29120D	chrA09	Bn-A09-p23269680	3.95361	Bn-A09-p23445424	1	2.218	prefoldin chaperone subunit family protein			*			**					*	2.65673	8.10779	8.08329	3.83735	-0.467847	18.8295	-1.1828	0.568374	2.75629	0.886159	12.8731
BnaA09g29180D	chrA09	Bn-A09-p23269680	3.95361	Bn-A09-p23489920	1	4.337	pho1-like protein			*			**					*	2.65673	8.10779	8.08329	3.83735	-0.467847	18.8295	-1.1828	0.568374	2.75629	0.886159	12.8731
BnaA09g29570D	chrA09	Bn-A09-p23852034	5.12068	Bn-A09-p23838725	1	4.052	phosphoinositide 3-kinase regulatory subunit 4-like		*				***					**	5.73884	10.9618	4.88784	2.78138	4.66142	20.9282	1.95627	5.17136	5.88756	3.33954	13.686
BnaA09g29700D	chrA09	Bn-A09-p23852034	5.12068	Bn-A09-p23852034	identical	8.187	NA		*				***					**	5.73884	10.9618	4.88784	2.78138	4.66142	20.9282	1.95627	5.17136	5.88756	3.33954	13.686
BnaA09g29730D	chrA09	Bn-A09-p23852034	5.12068	Bn-A09-p23904905	0.68197	3.742	formin-like protein 4		*				***					**	5.73884	10.9618	4.88784	2.78138	4.66142	20.9282	1.95627	5.17136	5.88756	3.33954	13.686
BnaA09g29750D	chrA09	Bn-A09-p23852034	5.12068	Bn-A09-p23904905	0.68197	14.361	metalloendoproteinase 1-like		*				***					**	5.73884	10.9618	4.88784	2.78138	4.66142	20.9282	1.95627	5.17136	5.88756	3.33954	13.686
BnaA09g29770D	chrA09	Bn-A09-p23852034	5.12068	Bn-A09-p23904905	0.68197	6.435	chaperone protein dnaj 16-like		*				***					**	5.73884	10.9618	4.88784	2.78138	4.66142	20.9282	1.95627	5.17136	5.88756	3.33954	13.686
BnaA09g29790D	chrA09	Bn-A09-p23852034	5.12068	Bn-A09-p23904905	0.68197	1.726	udp-glucosyl transferase 74b1		*				***					**	5.73884	10.9618	4.88784	2.78138	4.66142	20.9282	1.95627	5.17136	5.88756	3.33954	13.686
BnaA09g29830D	chrA09	Bn-A09-p23852034	5.12068	Bn-A09-p23904964	0.68197	5.443	acyl- n-acyltransferases-like protein		*				***					**	5.73884	10.9618	4.88784	2.78138	4.66142	20.9282	1.95627	5.17136	5.88756	3.33954	13.686
BnaA09g29840D	chrA09	Bn-A09-p23852034	5.12068	Bn-A09-p23904964	0.68197	6.702	serine threonine-protein kinase pbs1-like		*				***					**	5.73884	10.9618	4.88784	2.78138	4.66142	20.9282	1.95627	5.17136	5.88756	3.33954	13.686
BnaA09g29890D	chrA09	Bn-A09-p23852034	5.12068	Bn-A09-p24014257	0.68197	2.816	aldehyde dehydrogenase family 2 member mitochondrial-like		*				***					**	5.73884	10.9618	4.88784	2.78138	4.66142	20.9282	1.95627	5.17136	5.88756	3.33954	13.686
BnaA09g29920D	chrA09	Bn-A09-p23852034	5.12068	Bn-A09-p24014257	0.68197	2.436	quinone oxidoreductase-like protein chloroplastic-like		*				***					**	5.73884	10.9618	4.88784	2.78138	4.66142	20.9282	1.95627	5.17136	5.88756	3.33954	13.686
BnaA09g29930D	chrA09	Bn-A09-p23852034	5.12068	Bn-A09-p24014257	0.68197	0.418	beta carbonic anhydrase 4		*				***					**	5.73884	10.9618	4.88784	2.78138	4.66142	20.9282	1.95627	5.17136	5.88756	3.33954	13.686
BnaA09g29970D	chrA09	Bn-A09-p23852034	5.12068	Bn-A09-p24014257	0.68197	31.072	60s ribosomal protein l27a		*				***					**	5.73884	10.9618	4.88784	2.78138	4.66142	20.9282	1.95627	5.17136	5.88756	3.33954	13.686
BnaA09g30000D	chrA09	Bn-A09-p23852034	5.12068	Bn-A09-p24014257	0.68197	35.509	dna binding protein		*				***					**	5.73884	10.9618	4.88784	2.78138	4.66142	20.9282	1.95627	5.17136	5.88756	3.33954	13.686
BnaA09g30010D	chrA09	Bn-A09-p23852034	5.12068	Bn-A09-p24014257	0.68197	37.15	mediator of rna polymerase ii transcription subunit 23-like		*				***					**	5.73884	10.9618	4.88784	2.78138	4.66142	20.9282	1.95627	5.17136	5.88756	3.33954	13.686
BnaA09g30030D	chrA09	Bn-A09-p23852034	5.12068	Bn-A09-p24014257	0.68197	48.919	endo- -beta-glucanase		*				***					**	5.73884	10.9618	4.88784	2.78138	4.66142	20.9282	1.95627	5.17136	5.88756	3.33954	13.686
BnaA09g30060D	chrA09	Bn-A09-p23852034	5.12068	Bn-A09-p24014257	0.68197	68.388	phosphoglucomutase		*				***					**	5.73884	10.9618	4.88784	2.78138	4.66142	20.9282	1.95627	5.17136	5.88756	3.33954	13.686
BnaA09g30100D	chrA09	Bn-A09-p23852034	5.12068	Bn-A09-p24014257	0.68197	100.78	10 kda chaperonin-like		*				***					**	5.73884	10.9618	4.88784	2.78138	4.66142	20.9282	1.95627	5.17136	5.88756	3.33954	13.686
BnaA09g30110D	chrA09	Bn-A09-p23852034	5.12068	Bn-A09-p24014257	0.68197	104.81	sec14 cytosolic factor-like		*				***					**	5.73884	10.9618	4.88784	2.78138	4.66142	20.9282	1.95627	5.17136	5.88756	3.33954	13.686
BnaA09g30140D	chrA09	Bn-A09-p23852034	5.12068	Bn-A09-p24014257	0.68197	133.397	hydroxyproline-rich glycoprotein family protein		*				***					**	5.73884	10.9618	4.88784	2.78138	4.66142	20.9282	1.95627	5.17136	5.88756	3.33954	13.686
BnaA09g30170D	chrA09	Bn-A09-p23852034	5.12068	Bn-A09-p24014257	0.68197	152.083	multi-copper oxidase type i family protein		*				***					**	5.73884	10.9618	4.88784	2.78138	4.66142	20.9282	1.95627	5.17136	5.88756	3.33954	13.686
BnaA09g30180D	chrA09	Bn-A09-p23852034	5.12068	Bn-A09-p24014257	0.68197	158.178	heavy metal transport detoxification superfamily protein isoform 1		*				***					**	5.73884	10.9618	4.88784	2.78138	4.66142	20.9282	1.95627	5.17136	5.88756	3.33954	13.686
BnaA09g30190D	chrA09	Bn-A09-p23852034	5.12068	Bn-A09-p24014257	0.68197	164.154	heavy-metal-associated domain-containing protein		*				***					**	5.73884	10.9618	4.88784	2.78138	4.66142	20.9282	1.95627	5.17136	5.88756	3.33954	13.686
BnaA09g30250D	chrA09	Bn-A09-p23852034	5.12068	Bn-A09-p24014257	0.68197	186.569	thiamine biosynthetic bifunctional enzyme chloroplastic-like		*				***					**	5.73884	10.9618	4.88784	2.78138	4.66142	20.9282	1.95627	5.17136	5.88756	3.33954	13.686
BnaA09g30270D	chrA09	Bn-A09-p23852034	5.12068	Bn-A09-p24014257	0.68197	206	cop9 signalosome complex subunit 5a		*				***					**	5.73884	10.9618	4.88784	2.78138	4.66142	20.9282	1.95627	5.17136	5.88756	3.33954	13.686
BnaA09g30290D	chrA09	Bn-A09-p23852034	5.12068	Bn-A09-p24014257	0.68197	218.034	disease resistance-responsive family protein		*				***					**	5.73884	10.9618	4.88784	2.78138	4.66142	20.9282	1.95627	5.17136	5.88756	3.33954	13.686
BnaA09g30330D	chrA09	Bn-A09-p23852034	5.12068	Bn-A09-p24014257	0.68197	246.441	tvp38 tmem64 family membrane protein slr0305-like		*				***					**	5.73884	10.9618	4.88784	2.78138	4.66142	20.9282	1.95627	5.17136	5.88756	3.33954	13.686
BnaA09g30340D	chrA09	Bn-A09-p23852034	5.12068	Bn-A09-p24014257	0.68197	248.771	cytochrome c		*				***					**	5.73884	10.9618	4.88784	2.78138	4.66142	20.9282	1.95627	5.17136	5.88756	3.33954	13.686
BnaA09g30370D	chrA09	Bn-A09-p23852034	5.12068	Bn-A09-p24014257	0.68197	258.52	methyltransferase at1g22800-like		*				***					**	5.73884	10.9618	4.88784	2.78138	4.66142	20.9282	1.95627	5.17136	5.88756	3.33954	13.686
BnaA09g30380D	chrA09	Bn-A09-p23852034	5.12068	Bn-A09-p24014257	0.68197	261.538	low affinity potassium transport system protein kup isoform 1		*				***					**	5.73884	10.9618	4.88784	2.78138	4.66142	20.9282	1.95627	5.17136	5.88756	3.33954	13.686
BnaA09g30390D	chrA09	Bn-A09-p23852034	5.12068	Bn-A09-p24014257	0.68197	264.561	gigantea		*				***					**	5.73884	10.9618	4.88784	2.78138	4.66142	20.9282	1.95627	5.17136	5.88756	3.33954	13.686
BnaA09g30410D	chrA09	Bn-A09-p23852034	5.12068	Bn-A09-p24014257	0.68197	281.054	ma3 domain-containing protein		*				***					**	5.73884	10.9618	4.88784	2.78138	4.66142	20.9282	1.95627	5.17136	5.88756	3.33954	13.686
BnaA09g39410D	chrA09	Bn-A09-p30119978	3.0357	Bn-A09-p30108430	0.71027	0.131	glycoside hydrolase family 28 protein				**					*			0.392997	-0.70798	-0.42756	-4.77701	-1.75612	-0.929369	-1.49115	0.265149	-2.97726	-0.13797	-0.351801
BnaA09g43490D	chrA09	Bn-A09-p32275168	4.55895	Bn-A09-p32275168	identical	0.658	lipid binding protein					**			***				10.4001	8.62026	-4.32046	3.52012	15.6894	6.63068	10.4918	21.3806	12.7453	4.88496	2.6717
BnaA09g43500D	chrA09	Bn-A09-p32275168	4.55895	Bn-A09-p32275168	identical	1.119	phospholipase-like protein (pearli 4) domain-containing protein					**			***				10.4001	8.62026	-4.32046	3.52012	15.6894	6.63068	10.4918	21.3806	12.7453	4.88496	2.6717
BnaA09g43510D	chrA09	Bn-A09-p32275168	4.55895	Bn-A09-p32275168	identical	3.113	phospholipase-like protein (pearli 4) domain-containing protein					**			***				10.4001	8.62026	-4.32046	3.52012	15.6894	6.63068	10.4918	21.3806	12.7453	4.88496	2.6717
BnaA09g43540D	chrA09	Bn-A09-p32275168	4.55895	Bn-A09-p32275168	identical	14.152	protein thylakoid chloroplastic-like					**			***				10.4001	8.62026	-4.32046	3.52012	15.6894	6.63068	10.4918	21.3806	12.7453	4.88496	2.6717
BnaA09g43550D	chrA09	Bn-A09-p32275168	4.55895	Bn-A09-p32275168	identical	20.771	protein epidermal patterning factor 1					**			***				10.4001	8.62026	-4.32046	3.52012	15.6894	6.63068	10.4918	21.3806	12.7453	4.88496	2.6717
BnaA09g43560D	chrA09	Bn-A09-p32275168	4.55895	Bn-A09-p32275168	identical	21.673	cell wall protein					**			***				10.4001	8.62026	-4.32046	3.52012	15.6894	6.63068	10.4918	21.3806	12.7453	4.88496	2.6717
BnaA09g43570D	chrA09	Bn-A09-p32275168	4.55895	Bn-A09-p32275168	identical	22.488	lipoyl mitochondrial-like					**			***				10.4001	8.62026	-4.32046	3.52012	15.6894	6.63068	10.4918	21.3806	12.7453	4.88496	2.6717
BnaA09g43590D	chrA09	Bn-A09-p32275168	4.55895	Bn-A09-p32275168	identical	26.193	folic acid binding transferase					**			***				10.4001	8.62026	-4.32046	3.52012	15.6894	6.63068	10.4918	21.3806	12.7453	4.88496	2.6717
BnaA09g44740D	chrA09	Bn-A09-p32954471	3.32001	Bn-A09-p32954471	identical	0.612	12-oxophytodienoate reductase 2	*	*	*			**		*				13.2925	18.6664	10.0497	4.69971	4.0431	19.1727	8.01185	13.2455	11.3798	7.20418	9.65742
BnaA09g44770D	chrA09	Bn-A09-p32954471	3.32001	Bn-A09-p32954471	identical	0.887	threonyl-trna synthetase	*	*	*			**		*				13.2925	18.6664	10.0497	4.69971	4.0431	19.1727	8.01185	13.2455	11.3798	7.20418	9.65742
BnaA09g44850D	chrA09	Bn-A09-p32954471	3.32001	Bn-A09-p33006858	0.6618	32.017	pyridoxal phosphate phosphatase-related protein	*	*	*			**		*				13.2925	18.6664	10.0497	4.69971	4.0431	19.1727	8.01185	13.2455	11.3798	7.20418	9.65742
BnaA09g44880D	chrA09	Bn-A09-p32954471	3.32001	Bn-A09-p33006858	0.6618	0.455	disease resistance protein	*	*	*			**		*				13.2925	18.6664	10.0497	4.69971	4.0431	19.1727	8.01185	13.2455	11.3798	7.20418	9.65742
BnaA09g44890D	chrA09	Bn-A09-p32954471	3.32001	Bn-A09-p33006858	0.6618	2.999	tir-nbs-lrr class disease resistance protein	*	*	*			**		*				13.2925	18.6664	10.0497	4.69971	4.0431	19.1727	8.01185	13.2455	11.3798	7.20418	9.65742
BnaA09g44900D	chrA09	Bn-A09-p32954471	3.32001	Bn-A09-p33006858	0.6618	5.997	disease resistance protein (tir-nbs class)	*	*	*			**		*				13.2925	18.6664	10.0497	4.69971	4.0431	19.1727	8.01185	13.2455	11.3798	7.20418	9.65742
BnaA09g44910D	chrA09	Bn-A09-p32954471	3.32001	Bn-A09-p33006858	0.6618	6.537	tir-nbs class of disease resistance protein	*	*	*			**		*				13.2925	18.6664	10.0497	4.69971	4.0431	19.1727	8.01185	13.2455	11.3798	7.20418	9.65742
BnaA09g45070D	chrA09	Bn-A09-p33193573	3.49941	Bn-A09-p33193573	identical	1.23	glutathione transferase					*			**				3.53343	9.40544	0.432279	5.96646	8.96941	8.20816	5.1441	11.7429	6.6361	4.05058	0.767921
BnaA09g45080D	chrA09	Bn-A09-p33193573	3.49941	Bn-A09-p33193573	identical	6.201	glutathione transferase					*			**				3.53343	9.40544	0.432279	5.96646	8.96941	8.20816	5.1441	11.7429	6.6361	4.05058	0.767921
BnaA09g45090D	chrA09	Bn-A09-p33193573	3.49941	Bn-A09-p33193573	identical	0.25	glutathione transferase					*			**				3.53343	9.40544	0.432279	5.96646	8.96941	8.20816	5.1441	11.7429	6.6361	4.05058	0.767921
BnaA09g45100D	chrA09	Bn-A09-p33193573	3.49941	Bn-A09-p33193573	identical	1.991	pfkb-like carbohydrate kinase family protein					*			**				3.53343	9.40544	0.432279	5.96646	8.96941	8.20816	5.1441	11.7429	6.6361	4.05058	0.767921
BnaA09g45110D	chrA09	Bn-A09-p33193573	3.49941	Bn-A09-p33193573	identical	2.706	pfkb-type carbohydrate kinase family protein					*			**				3.53343	9.40544	0.432279	5.96646	8.96941	8.20816	5.1441	11.7429	6.6361	4.05058	0.767921
BnaA09g45130D	chrA09	Bn-A09-p33193573	3.49941	Bn-A09-p33193573	identical	7.625	interactor of constitutive active rops 1					*			**				3.53343	9.40544	0.432279	5.96646	8.96941	8.20816	5.1441	11.7429	6.6361	4.05058	0.767921
BnaA09g45190D	chrA09	Bn-A09-p33193573	3.49941	Bn-A09-p33193573	identical	29.576	secologanin synthase-like					*			**				3.53343	9.40544	0.432279	5.96646	8.96941	8.20816	5.1441	11.7429	6.6361	4.05058	0.767921
BnaA09g45200D	chrA09	Bn-A09-p33193573	3.49941	Bn-A09-p33193573	identical	34.095	srg1-like protein					*			**				3.53343	9.40544	0.432279	5.96646	8.96941	8.20816	5.1441	11.7429	6.6361	4.05058	0.767921
BnaA09g45210D	chrA09	Bn-A09-p33193573	3.49941	Bn-A09-p33193573	identical	40.473	srg1-like protein					*			**				3.53343	9.40544	0.432279	5.96646	8.96941	8.20816	5.1441	11.7429	6.6361	4.05058	0.767921
BnaA09g45250D	chrA09	Bn-A09-p33193573	3.49941	Bn-A09-p33193573	identical	56.692	lipid phosphate phosphatase 2-like					*			**				3.53343	9.40544	0.432279	5.96646	8.96941	8.20816	5.1441	11.7429	6.6361	4.05058	0.767921
BnaA09g48340D	chrA09	Bn-A09-p35279845	5.94438	Bn-A09-p35279845	identical	4.942	adp-ribosylation factor-like protein	***	**		***		**	***	***	*			19.6294	20.685	-0.0267777	6.08432	21.9054	26.4446	16.4451	21.5343	18.0614	11.1184	14.1254
BnaA09g48390D	chrA09	Bn-A09-p35279845	5.94438	Bn-A09-p35279845	identical	12.937	leucine-tRNA ligase	***	**		***		**	***	***	*			19.6294	20.685	-0.0267777	6.08432	21.9054	26.4446	16.4451	21.5343	18.0614	11.1184	14.1254
BnaA09g49560D	chrA09	Bn-A09-p35914702	5.1902	Bn-A09-p35914702	identical	4.558	tetratricopeptide repeat-containing protein	**	**		*	***		*	***	**			10.8574	16.2072	6.57124	9.63431	15.2048	18.2992	8.99154	13.9281	10.6025	4.63664	6.1858
BnaA09g49730D	chrA09	Bn-A09-p35914702	5.1902	Bn-A09-p35914702	identical	3.526	glutaredoxin family protein	**	**		*	***		*	***	**			10.8574	16.2072	6.57124	9.63431	15.2048	18.2992	8.99154	13.9281	10.6025	4.63664	6.1858
BnaA09g49740D	chrA09	Bn-A09-p35914702	5.1902	Bn-A09-p35914702	identical	7.605	carotenoid isomerase	**	**		*	***		*	***	**			10.8574	16.2072	6.57124	9.63431	15.2048	18.2992	8.99154	13.9281	10.6025	4.63664	6.1858
BnaA09g49750D	chrA09	Bn-A09-p35914702	5.1902	Bn-A09-p35914702	identical	11.18	dna-directed rna polymerase iii subunit rpc8-like	**	**		*	***		*	***	**			10.8574	16.2072	6.57124	9.63431	15.2048	18.2992	8.99154	13.9281	10.6025	4.63664	6.1858
BnaA09g49760D	chrA09	Bn-A09-p35914702	5.1902	Bn-A09-p35914702	identical	12.636	probable galacturonosyltransferase 6	**	**		*	***		*	***	**			10.8574	16.2072	6.57124	9.63431	15.2048	18.2992	8.99154	13.9281	10.6025	4.63664	6.1858
BnaA09g49810D	chrA09	Bn-A09-p35914702	5.1902	Bn-A09-p35914702	identical	31.949	oxygen-evolving enhancer protein 2	**	**		*	***		*	***	**			10.8574	16.2072	6.57124	9.63431	15.2048	18.2992	8.99154	13.9281	10.6025	4.63664	6.1858
BnaA09g49820D	chrA09	Bn-A09-p35914702	5.1902	Bn-A09-p35914702	identical	34.037	2-oxoglutarate-dependent dioxygenase-like protein	**	**		*	***		*	***	**			10.8574	16.2072	6.57124	9.63431	15.2048	18.2992	8.99154	13.9281	10.6025	4.63664	6.1858
BnaA09g49830D	chrA09	Bn-A09-p35914702	5.1902	Bn-A09-p35914702	identical	43.835	2-oxoglutarate-dependent dioxygenase-like protein	**	**		*	***		*	***	**			10.8574	16.2072	6.57124	9.63431	15.2048	18.2992	8.99154	13.9281	10.6025	4.63664	6.1858
BnaA09g49840D	chrA09	Bn-A09-p35914702	5.1902	Bn-A09-p35914702	identical	55.278	anaphase-promoting complex subunit 5-like	**	**		*	***		*	***	**			10.8574	16.2072	6.57124	9.63431	15.2048	18.2992	8.99154	13.9281	10.6025	4.63664	6.1858
BnaA09g49870D	chrA09	Bn-A09-p35914702	5.1902	Bn-A09-p35914702	identical	63.423	4-hydroxyphenylpyruvate dioxygenase	**	**		*	***		*	***	**			10.8574	16.2072	6.57124	9.63431	15.2048	18.2992	8.99154	13.9281	10.6025	4.63664	6.1858
BnaA09g49880D	chrA09	Bn-A09-p35914702	5.1902	Bn-A09-p35914702	identical	68.092	callose synthase 7-like	**	**		*	***		*	***	**			10.8574	16.2072	6.57124	9.63431	15.2048	18.2992	8.99154	13.9281	10.6025	4.63664	6.1858
BnaA09g49900D	chrA09	Bn-A09-p35914702	5.1902	Bn-A09-p35914702	identical	87.289	probable 26s proteasome non-atpase regulatory subunit 8a	**	**		*	***		*	***	**			10.8574	16.2072	6.57124	9.63431	15.2048	18.2992	8.99154	13.9281	10.6025	4.63664	6.1858
BnaA09g49910D	chrA09	Bn-A09-p35914702	5.1902	Bn-A09-p35914702	identical	88.502	atp-dependent zinc metalloprotease ftsh chloroplastic-like	**	**		*	***		*	***	**			10.8574	16.2072	6.57124	9.63431	15.2048	18.2992	8.99154	13.9281	10.6025	4.63664	6.1858
BnaA09g49930D	chrA09	Bn-A09-p35914702	5.1902	Bn-A09-p35914702	identical	95.13	ras-related protein rab11d-like	**	**		*	***		*	***	**			10.8574	16.2072	6.57124	9.63431	15.2048	18.2992	8.99154	13.9281	10.6025	4.63664	6.1858
BnaA09g49950D	chrA09	Bn-A09-p35914702	5.1902	Bn-A09-p35914702	identical	97.401	ribosomal protein l1p l10e family protein	**	**		*	***		*	***	**			10.8574	16.2072	6.57124	9.63431	15.2048	18.2992	8.99154	13.9281	10.6025	4.63664	6.1858
BnaA09g50000D	chrA09	Bn-A09-p35914702	5.1902	Bn-A09-p35914702	identical	113.827	transcription factor gte4-like	**	**		*	***		*	***	**			10.8574	16.2072	6.57124	9.63431	15.2048	18.2992	8.99154	13.9281	10.6025	4.63664	6.1858
BnaA09g50050D	chrA09	Bn-A09-p35914702	5.1902	Bn-A09-p35914702	identical	146.627	hydroxyacylglutathione hydrolase 2	**	**		*	***		*	***	**			10.8574	16.2072	6.57124	9.63431	15.2048	18.2992	8.99154	13.9281	10.6025	4.63664	6.1858
BnaA09g50060D	chrA09	Bn-A09-p35914702	5.1902	Bn-A09-p35914702	identical	148.895	fatty acid desaturase family protein	**	**		*	***		*	***	**			10.8574	16.2072	6.57124	9.63431	15.2048	18.2992	8.99154	13.9281	10.6025	4.63664	6.1858
BnaA09g50070D	chrA09	Bn-A09-p35914702	5.1902	Bn-A09-p35914702	identical	150.559	fatty acid desaturase family protein	**	**		*	***		*	***	**			10.8574	16.2072	6.57124	9.63431	15.2048	18.2992	8.99154	13.9281	10.6025	4.63664	6.1858
BnaA09g50080D	chrA09	Bn-A09-p35914702	5.1902	Bn-A09-p35914702	identical	160.742	fatty acid desaturase family protein	**	**		*	***		*	***	**			10.8574	16.2072	6.57124	9.63431	15.2048	18.2992	8.99154	13.9281	10.6025	4.63664	6.1858
BnaA09g50090D	chrA09	Bn-A09-p35914702	5.1902	Bn-A09-p35914702	identical	183.083	salt tolerance protein	**	**		*	***		*	***	**			10.8574	16.2072	6.57124	9.63431	15.2048	18.2992	8.99154	13.9281	10.6025	4.63664	6.1858
BnaA09g50140D	chrA09	Bn-A09-p35914702	5.1902	Bn-A09-p35914702	identical	196.261	dna helicase	**	**		*	***		*	***	**			10.8574	16.2072	6.57124	9.63431	15.2048	18.2992	8.99154	13.9281	10.6025	4.63664	6.1858
BnaA09g50150D	chrA09	Bn-A09-p35914702	5.1902	Bn-A09-p35914702	identical	198.742	dna helicase	**	**		*	***		*	***	**			10.8574	16.2072	6.57124	9.63431	15.2048	18.2992	8.99154	13.9281	10.6025	4.63664	6.1858
BnaA09g50160D	chrA09	Bn-A09-p35914702	5.1902	Bn-A09-p35914702	identical	201.59	uncharacterized protein	**	**		*	***		*	***	**			10.8574	16.2072	6.57124	9.63431	15.2048	18.2992	8.99154	13.9281	10.6025	4.63664	6.1858
BnaA10g09680D	chrA10	Bn-A10-p6968402	4.22043	Bn-A10-p6968402	identical	0.813	leucine-rich repeat family protein						***						5.58388	9.08218	-2.03589	-0.807083	3.48006	16.2792	1.01114	6.34607	4.80039	3.34076	7.18167
BnaA10g09740D	chrA10	Bn-A10-p6968402	4.22043	Bn-A10-p6968402	identical	39.963	probable phenylalanine--trna ligase alpha subunit						***						5.58388	9.08218	-2.03589	-0.807083	3.48006	16.2792	1.01114	6.34607	4.80039	3.34076	7.18167
BnaA10g09760D	chrA10	Bn-A10-p6968402	4.22043	Bn-A10-p6968402	identical	23.149	pectinesterase qrt1-like						***						5.58388	9.08218	-2.03589	-0.807083	3.48006	16.2792	1.01114	6.34607	4.80039	3.34076	7.18167
BnaA10g09770D	chrA10	Bn-A10-p6968402	4.22043	Bn-A10-p6968402	identical	19.817	agenet domain-containing protein bromo-adjacent homology domain-containing protein						***						5.58388	9.08218	-2.03589	-0.807083	3.48006	16.2792	1.01114	6.34607	4.80039	3.34076	7.18167
BnaA10g09780D	chrA10	Bn-A10-p6968402	4.22043	Bn-A10-p6968402	identical	17.414	uncharacterized loc101207862						***						5.58388	9.08218	-2.03589	-0.807083	3.48006	16.2792	1.01114	6.34607	4.80039	3.34076	7.18167
BnaA10g09790D	chrA10	Bn-A10-p6968402	4.22043	Bn-A10-p6968402	identical	8.781	f-box protein						***						5.58388	9.08218	-2.03589	-0.807083	3.48006	16.2792	1.01114	6.34607	4.80039	3.34076	7.18167
BnaA10g09810D	chrA10	Bn-A10-p6968402	4.22043	Bn-A10-p6968402	identical	3.198	two-pore potassium channel 1						***						5.58388	9.08218	-2.03589	-0.807083	3.48006	16.2792	1.01114	6.34607	4.80039	3.34076	7.18167
BnaA10g09830D	chrA10	Bn-A10-p6968402	4.22043	Bn-A10-p6968402	identical	8.068	pentatricopeptide repeat-containing protein at4g14850-like						***						5.58388	9.08218	-2.03589	-0.807083	3.48006	16.2792	1.01114	6.34607	4.80039	3.34076	7.18167
BnaA10g09880D	chrA10	Bn-A10-p6968402	4.22043	Bn-A10-p6968402	identical	27.678	fasciclin-like arabinogalactan protein						***						5.58388	9.08218	-2.03589	-0.807083	3.48006	16.2792	1.01114	6.34607	4.80039	3.34076	7.18167
BnaA10g09920D	chrA10	Bn-A10-p6968402	4.22043	Bn-A10-p6968402	identical	39.929	nicotinamide mononucleotide adenylyltransferase 1-like						***						5.58388	9.08218	-2.03589	-0.807083	3.48006	16.2792	1.01114	6.34607	4.80039	3.34076	7.18167
BnaA10g10020D	chrA10	Bn-A10-p6968402	4.22043	Bn-A10-p6968402	identical	85.368	er membrane protein complex subunit 8 9 homolog						***						5.58388	9.08218	-2.03589	-0.807083	3.48006	16.2792	1.01114	6.34607	4.80039	3.34076	7.18167
BnaA10g10970D	chrA10	Bn-A10-p7611277	4.45627	Bn-A10-p7611277	identical	3.864	zinc finger ccch domain-containing protein 64-like	*	*				***		**	*	*		13.0819	19.7255	-0.324219	-4.17608	8.13752	21.1597	8.53168	19.0913	14.1781	11.2702	12.2719
BnaA10g25170D	chrA10	Bn-A10-p16620627	3.02671	Bn-A10-p16620627	identical	0.024	probable helicase magatama 3-like					**				*		*	2.40288	9.74683	-0.0118341	5.56864	10.0333	14.0196	3.55522	8.01522	8.83673	1.48515	12.0844
BnaA10g25180D	chrA10	Bn-A10-p16620627	3.02671	Bn-A10-p16620627	identical	4.738	uncharacterized aarf domain-containing protein kinase chloroplastic-like					**				*		*	2.40288	9.74683	-0.0118341	5.56864	10.0333	14.0196	3.55522	8.01522	8.83673	1.48515	12.0844
BnaA10g25200D	chrA10	Bn-A10-p16620627	3.02671	Bn-A10-p16620627	identical	12.331	kinase interacting family isoform 1					**				*		*	2.40288	9.74683	-0.0118341	5.56864	10.0333	14.0196	3.55522	8.01522	8.83673	1.48515	12.0844
BnaA10g25210D	chrA10	Bn-A10-p16620627	3.02671	Bn-A10-p16620627	identical	12.985	probable inactive receptor kinase at5g58300-like					**				*		*	2.40288	9.74683	-0.0118341	5.56864	10.0333	14.0196	3.55522	8.01522	8.83673	1.48515	12.0844
BnaA10g25220D	chrA10	Bn-A10-p16620627	3.02671	Bn-A10-p16620627	identical	17.321	transcription elongation factor family protein					**				*		*	2.40288	9.74683	-0.0118341	5.56864	10.0333	14.0196	3.55522	8.01522	8.83673	1.48515	12.0844
BnaA10g25240D	chrA10	Bn-A10-p16620627	3.02671	Bn-A10-p16620627	identical	27.977	swi snf-related matrix-associated actin-dependent regulator of chromatin subfamily a member 3-like 1-like					**				*		*	2.40288	9.74683	-0.0118341	5.56864	10.0333	14.0196	3.55522	8.01522	8.83673	1.48515	12.0844
BnaA10g25250D	chrA10	Bn-A10-p16620627	3.02671	Bn-A10-p16620627	identical	39.001	ubiquitin-conjugating enzyme e2 22-like					**				*		*	2.40288	9.74683	-0.0118341	5.56864	10.0333	14.0196	3.55522	8.01522	8.83673	1.48515	12.0844
BnaA10g25280D	chrA10	Bn-A10-p16620627	3.02671	Bn-A10-p16620627	identical	52.72	probable pectinesterase pectinesterase inhibitor 25-like					**				*		*	2.40288	9.74683	-0.0118341	5.56864	10.0333	14.0196	3.55522	8.01522	8.83673	1.48515	12.0844
BnaA10g25290D	chrA10	Bn-A10-p16620627	3.02671	Bn-A10-p16620627	identical	56.312	nicotianamine synthase					**				*		*	2.40288	9.74683	-0.0118341	5.56864	10.0333	14.0196	3.55522	8.01522	8.83673	1.48515	12.0844
BnaA10g25320D	chrA10	Bn-A10-p16620627	3.02671	Bn-A10-p16620627	identical	63.92	phospholipid-transporting atpase 1-like					**				*		*	2.40288	9.74683	-0.0118341	5.56864	10.0333	14.0196	3.55522	8.01522	8.83673	1.48515	12.0844
BnaA10g25350D	chrA10	Bn-A10-p16620627	3.02671	Bn-A10-p16620627	identical	78.294	3-ketoacyl- synthase 11-like					**				*		*	2.40288	9.74683	-0.0118341	5.56864	10.0333	14.0196	3.55522	8.01522	8.83673	1.48515	12.0844
BnaA10g25380D	chrA10	Bn-A10-p16620627	3.02671	Bn-A10-p16620627	identical	71.969	lysosomal beta glucosidase-like					**				*		*	2.40288	9.74683	-0.0118341	5.56864	10.0333	14.0196	3.55522	8.01522	8.83673	1.48515	12.0844
BnaA10g25520D	chrA10	Bn-A10-p16620627	3.02671	Bn-A10-p16620627	identical	1.973	40s ribosomal protein s17					**				*		*	2.40288	9.74683	-0.0118341	5.56864	10.0333	14.0196	3.55522	8.01522	8.83673	1.48515	12.0844
BnaA10g25540D	chrA10	Bn-A10-p16620627	3.02671	Bn-A10-p16620627	identical	3.166	act domain-containing protein					**				*		*	2.40288	9.74683	-0.0118341	5.56864	10.0333	14.0196	3.55522	8.01522	8.83673	1.48515	12.0844
BnaA10g25550D	chrA10	Bn-A10-p16620627	3.02671	Bn-A10-p16620627	identical	3.236	disease resistance protein adr1-like 1					**				*		*	2.40288	9.74683	-0.0118341	5.56864	10.0333	14.0196	3.55522	8.01522	8.83673	1.48515	12.0844
BnaC01g03540D	chrC01	Bn-scaff 15838 1-p1551637	3.32937	Bn-scaff 15838 1-p1466722	0.74175	2.461	nodulin family protein							*			**		-1.7319	-2.40299	-1.00752	-0.488712	-0.487748	0.327199	-3.04875	-1.59817	-2.28673	-3.544	-0.721792
BnaC01g03570D	chrC01	Bn-scaff 15838 1-p1551637	3.32937	Bn-scaff 15838 1-p1466722	0.74175	8.135	xanthine dehydrogenase							*			**		-1.7319	-2.40299	-1.00752	-0.488712	-0.487748	0.327199	-3.04875	-1.59817	-2.28673	-3.544	-0.721792
BnaC01g03590D	chrC01	Bn-scaff 15838 1-p1551637	3.32937	Bn-scaff 15838 1-p1466722	0.74175	8.868	cyclophilin							*			**		-1.7319	-2.40299	-1.00752	-0.488712	-0.487748	0.327199	-3.04875	-1.59817	-2.28673	-3.544	-0.721792
BnaC01g03610D	chrC01	Bn-scaff 15838 1-p1551637	3.32937	Bn-scaff 15838 1-p1466722	0.74175	2.127	beta-fructofuranosidase-like protein							*			**		-1.7319	-2.40299	-1.00752	-0.488712	-0.487748	0.327199	-3.04875	-1.59817	-2.28673	-3.544	-0.721792
BnaC01g03620D	chrC01	Bn-scaff 15838 1-p1551637	3.32937	Bn-scaff 15838 1-p1466722	0.74175	0.53	chalcone synthase family protein							*			**		-1.7319	-2.40299	-1.00752	-0.488712	-0.487748	0.327199	-3.04875	-1.59817	-2.28673	-3.544	-0.721792
BnaC01g03630D	chrC01	Bn-scaff 15838 1-p1551637	3.32937	Bn-scaff 15838 1-p1466722	0.74175	0.364	pentatricopeptide repeat-containing protein chloroplastic-like							*			**		-1.7319	-2.40299	-1.00752	-0.488712	-0.487748	0.327199	-3.04875	-1.59817	-2.28673	-3.544	-0.721792
BnaC01g03650D	chrC01	Bn-scaff 15838 1-p1551637	3.32937	Bn-scaff 15838 1-p1476644	0.74175	0.74	auxin-induced protein 10a5							*			**		-1.7319	-2.40299	-1.00752	-0.488712	-0.487748	0.327199	-3.04875	-1.59817	-2.28673	-3.544	-0.721792
BnaC01g03690D	chrC01	Bn-scaff 15838 1-p1551637	3.32937	Bn-scaff 15838 1-p1551637	identical	12.472	amidophosphoribosyltransferase 2 precursor							*			**		-1.7319	-2.40299	-1.00752	-0.488712	-0.487748	0.327199	-3.04875	-1.59817	-2.28673	-3.544	-0.721792
BnaC01g03710D	chrC01	Bn-scaff 15838 1-p1551637	3.32937	Bn-scaff 15838 1-p1556845	0.71229	2.799	arginine decarboxylase							*			**		-1.7319	-2.40299	-1.00752	-0.488712	-0.487748	0.327199	-3.04875	-1.59817	-2.28673	-3.544	-0.721792
BnaC01g03720D	chrC01	Bn-scaff 15838 1-p1551637	3.32937	Bn-scaff 15838 1-p1556845	0.71229	12.743	arginine decarboxylase							*			**		-1.7319	-2.40299	-1.00752	-0.488712	-0.487748	0.327199	-3.04875	-1.59817	-2.28673	-3.544	-0.721792
BnaC01g03730D	chrC01	Bn-scaff 15838 1-p1551637	3.32937	Bn-scaff 15838 1-p1556845	0.71229	15.553	nadh dehydrogenase							*			**		-1.7319	-2.40299	-1.00752	-0.488712	-0.487748	0.327199	-3.04875	-1.59817	-2.28673	-3.544	-0.721792
BnaC01g03750D	chrC01	Bn-scaff 15838 1-p1551637	3.32937	Bn-scaff 15838 1-p1556845	0.71229	23.24	40s ribosomal protein s3a							*			**		-1.7319	-2.40299	-1.00752	-0.488712	-0.487748	0.327199	-3.04875	-1.59817	-2.28673	-3.544	-0.721792
BnaC01g03770D	chrC01	Bn-scaff 15838 1-p1551637	3.32937	Bn-scaff 15838 1-p1614431	0.537007	2.315	squalene synthase							*			**		-1.7319	-2.40299	-1.00752	-0.488712	-0.487748	0.327199	-3.04875	-1.59817	-2.28673	-3.544	-0.721792
BnaC01g03780D	chrC01	Bn-scaff 15838 1-p1551637	3.32937	Bn-scaff 15838 1-p1614431	0.537007	5.885	squalene synthase 2							*			**		-1.7319	-2.40299	-1.00752	-0.488712	-0.487748	0.327199	-3.04875	-1.59817	-2.28673	-3.544	-0.721792
BnaC01g03800D	chrC01	Bn-scaff 15838 1-p1551637	3.32937	Bn-scaff 15838 1-p1614431	0.537007	9.3	30s ribosomal protein s16							*			**		-1.7319	-2.40299	-1.00752	-0.488712	-0.487748	0.327199	-3.04875	-1.59817	-2.28673	-3.544	-0.721792
BnaC01g03820D	chrC01	Bn-scaff 15838 1-p1551637	3.32937	Bn-scaff 16182 1-p629084	0.646028	15.356	sec14-like 3 protein							*			**		-1.7319	-2.40299	-1.00752	-0.488712	-0.487748	0.327199	-3.04875	-1.59817	-2.28673	-3.544	-0.721792
BnaC01g03830D	chrC01	Bn-scaff 15838 1-p1551637	3.32937	Bn-scaff 16182 1-p629084	0.646028	19.473	dihydrofolate reductase-thymidylate synthase							*			**		-1.7319	-2.40299	-1.00752	-0.488712	-0.487748	0.327199	-3.04875	-1.59817	-2.28673	-3.544	-0.721792
BnaC01g03860D	chrC01	Bn-scaff 15838 1-p1551637	3.32937	Bn-scaff 16182 1-p629084	0.646028	6.251	transcription factor bhlh63-like							*			**		-1.7319	-2.40299	-1.00752	-0.488712	-0.487748	0.327199	-3.04875	-1.59817	-2.28673	-3.544	-0.721792
BnaC01g03880D	chrC01	Bn-scaff 15838 1-p1551637	3.32937	Bn-scaff 15838 1-p1684617	0.807337	1.097	adenylyl cyclase-associated protein							*			**		-1.7319	-2.40299	-1.00752	-0.488712	-0.487748	0.327199	-3.04875	-1.59817	-2.28673	-3.544	-0.721792
BnaC01g03890D	chrC01	Bn-scaff 15838 1-p1551637	3.32937	Bn-scaff 15838 1-p1684617	0.807337	6.169	glucan endo- -beta-glucosidase							*			**		-1.7319	-2.40299	-1.00752	-0.488712	-0.487748	0.327199	-3.04875	-1.59817	-2.28673	-3.544	-0.721792
BnaC01g03920D	chrC01	Bn-scaff 15838 1-p1551637	3.32937	Bn-scaff 15838 1-p1684617	0.807337	6.792	gtp binding protein beta subunit							*			**		-1.7319	-2.40299	-1.00752	-0.488712	-0.487748	0.327199	-3.04875	-1.59817	-2.28673	-3.544	-0.721792
BnaC01g03930D	chrC01	Bn-scaff 15838 1-p1551637	3.32937	Bn-scaff 15838 1-p1684617	0.807337	1.575	coatomer subunit gamma-like							*			**		-1.7319	-2.40299	-1.00752	-0.488712	-0.487748	0.327199	-3.04875	-1.59817	-2.28673	-3.544	-0.721792
BnaC01g03940D	chrC01	Bn-scaff 15838 1-p1551637	3.32937	Bn-scaff 15838 1-p1684617	0.807337	2.275	serine threonine protein kinase							*			**		-1.7319	-2.40299	-1.00752	-0.488712	-0.487748	0.327199	-3.04875	-1.59817	-2.28673	-3.544	-0.721792
BnaC01g03970D	chrC01	Bn-scaff 15838 1-p1551637	3.32937	Bn-scaff 15838 1-p1684617	0.807337	15.584	ethylene-responsive transcription factor erf109-like							*			**		-1.7319	-2.40299	-1.00752	-0.488712	-0.487748	0.327199	-3.04875	-1.59817	-2.28673	-3.544	-0.721792
BnaC01g03990D	chrC01	Bn-scaff 15838 1-p1551637	3.32937	Bn-scaff 15838 1-p1684617	0.807337	34.649	ethylene-responsive transcription factor erf109-like							*			**		-1.7319	-2.40299	-1.00752	-0.488712	-0.487748	0.327199	-3.04875	-1.59817	-2.28673	-3.544	-0.721792
BnaC01g04000D	chrC01	Bn-scaff 15838 1-p1551637	3.32937	Bn-scaff 15838 1-p1684617	0.807337	46.96	extra-large gtp-binding protein 2							*			**		-1.7319	-2.40299	-1.00752	-0.488712	-0.487748	0.327199	-3.04875	-1.59817	-2.28673	-3.544	-0.721792
BnaC01g04010D	chrC01	Bn-scaff 15838 1-p1551637	3.32937	Bn-scaff 15838 1-p1684617	0.807337	51.721	extra-large gtp-binding protein 2							*			**		-1.7319	-2.40299	-1.00752	-0.488712	-0.487748	0.327199	-3.04875	-1.59817	-2.28673	-3.544	-0.721792
BnaC01g04020D	chrC01	Bn-scaff 15838 1-p1551637	3.32937	Bn-scaff 15838 1-p1684617	0.807337	54.245	extra-large gtp-binding protein 2							*			**		-1.7319	-2.40299	-1.00752	-0.488712	-0.487748	0.327199	-3.04875	-1.59817	-2.28673	-3.544	-0.721792
BnaC01g04060D	chrC01	Bn-scaff 15838 1-p1551637	3.32937	Bn-scaff 15838 1-p1684617	0.807337	67.238	4-hydroxy-3-methylbut-2-enyl diphosphate reductase							*			**		-1.7319	-2.40299	-1.00752	-0.488712	-0.487748	0.327199	-3.04875	-1.59817	-2.28673	-3.544	-0.721792
BnaC01g04100D	chrC01	Bn-scaff 15838 1-p1551637	3.32937	Bn-scaff 15838 1-p1684617	0.807337	80.078	uncharacterized loc101219067 isoform 1							*			**		-1.7319	-2.40299	-1.00752	-0.488712	-0.487748	0.327199	-3.04875	-1.59817	-2.28673	-3.544	-0.721792
BnaC01g04120D	chrC01	Bn-scaff 15838 1-p1551637	3.32937	Bn-scaff 15838 1-p1684617	0.807337	94.632	alpha-l-fucosidase 2-like							*			**		-1.7319	-2.40299	-1.00752	-0.488712	-0.487748	0.327199	-3.04875	-1.59817	-2.28673	-3.544	-0.721792
BnaC01g04130D	chrC01	Bn-scaff 15838 1-p1551637	3.32937	Bn-scaff 15838 1-p1684617	0.807337	102.479	3-ketoacyl- synthase 4							*			**		-1.7319	-2.40299	-1.00752	-0.488712	-0.487748	0.327199	-3.04875	-1.59817	-2.28673	-3.544	-0.721792
BnaC01g04140D	chrC01	Bn-scaff 15838 1-p1551637	3.32937	Bn-scaff 15838 1-p1684617	0.807337	109.054	aldehyde dehydrogenase							*			**		-1.7319	-2.40299	-1.00752	-0.488712	-0.487748	0.327199	-3.04875	-1.59817	-2.28673	-3.544	-0.721792
BnaC01g04160D	chrC01	Bn-scaff 15838 1-p1551637	3.32937	Bn-scaff 15838 1-p1810027	0.623829	0.868	cinnamyl alcohol dehydrogenase							*			**		-1.7319	-2.40299	-1.00752	-0.488712	-0.487748	0.327199	-3.04875	-1.59817	-2.28673	-3.544	-0.721792
BnaC01g04170D	chrC01	Bn-scaff 15838 1-p1551637	3.32937	Bn-scaff 15838 1-p1810027	0.623829	2.184	mads-box transcription factor 27-like							*			**		-1.7319	-2.40299	-1.00752	-0.488712	-0.487748	0.327199	-3.04875	-1.59817	-2.28673	-3.544	-0.721792
BnaC01g04190D	chrC01	Bn-scaff 15838 1-p1551637	3.32937	Bn-scaff 15838 1-p1810027	0.623829	23.533	d-3-phosphoglycerate chloroplastic-like							*			**		-1.7319	-2.40299	-1.00752	-0.488712	-0.487748	0.327199	-3.04875	-1.59817	-2.28673	-3.544	-0.721792
BnaC01g04200D	chrC01	Bn-scaff 15838 1-p1551637	3.32937	Bn-scaff 15838 1-p1810027	0.623829	27.715	stress enhanced protein 1							*			**		-1.7319	-2.40299	-1.00752	-0.488712	-0.487748	0.327199	-3.04875	-1.59817	-2.28673	-3.544	-0.721792
BnaC01g04210D	chrC01	Bn-scaff 15838 1-p1551637	3.32937	Bn-scaff 15838 1-p1810027	0.623829	28.76	v-type proton atpase subunit h-like							*			**		-1.7319	-2.40299	-1.00752	-0.488712	-0.487748	0.327199	-3.04875	-1.59817	-2.28673	-3.544	-0.721792
BnaC01g04220D	chrC01	Bn-scaff 15838 1-p1551637	3.32937	Bn-scaff 15838 1-p1810027	0.623829	33.973	f-box protein							*			**		-1.7319	-2.40299	-1.00752	-0.488712	-0.487748	0.327199	-3.04875	-1.59817	-2.28673	-3.544	-0.721792
BnaC01g04240D	chrC01	Bn-scaff 15838 1-p1551637	3.32937	Bn-scaff 15838 1-p1810027	0.623829	62.575	udp-glucosyl transferase 73b5							*			**		-1.7319	-2.40299	-1.00752	-0.488712	-0.487748	0.327199	-3.04875	-1.59817	-2.28673	-3.544	-0.721792
BnaC01g04250D	chrC01	Bn-scaff 15838 1-p1551637	3.32937	Bn-scaff 15838 1-p1810027	0.623829	66.441	udp-glucosyl transferase 73b5							*			**		-1.7319	-2.40299	-1.00752	-0.488712	-0.487748	0.327199	-3.04875	-1.59817	-2.28673	-3.544	-0.721792
BnaC01g04260D	chrC01	Bn-scaff 15838 1-p1551637	3.32937	Bn-scaff 15838 1-p1810027	0.623829	70.517	udp-glucosyl transferase 73b5							*			**		-1.7319	-2.40299	-1.00752	-0.488712	-0.487748	0.327199	-3.04875	-1.59817	-2.28673	-3.544	-0.721792
BnaC01g04270D	chrC01	Bn-scaff 15838 1-p1551637	3.32937	Bn-scaff 15838 1-p1810027	0.623829	72.364	cbs domain-containing protein chloroplastic-like							*			**		-1.7319	-2.40299	-1.00752	-0.488712	-0.487748	0.327199	-3.04875	-1.59817	-2.28673	-3.544	-0.721792
BnaC01g06600D	chrC01	Bn-scaff 15838 5-p672971	4.00921	Bn-scaff 15838 5-p635583	0.892913	0.555	protein		***						*		*		2.40227	12.4591	2.97617	3.67225	5.16883	6.57358	5.09404	7.87769	4.16816	5.0064	5.09892
BnaC01g06700D	chrC01	Bn-scaff 15838 5-p672971	4.00921	Bn-scaff 15838 5-p672971	identical	3.761	monogalactosyldiacylglycerol synthase 1		***						*		*		2.40227	12.4591	2.97617	3.67225	5.16883	6.57358	5.09404	7.87769	4.16816	5.0064	5.09892
BnaC01g06720D	chrC01	Bn-scaff 15838 5-p672971	4.00921	Bn-scaff 15838 5-p672971	identical	14.298	adp-ribosylation factor 3		***						*		*		2.40227	12.4591	2.97617	3.67225	5.16883	6.57358	5.09404	7.87769	4.16816	5.0064	5.09892
BnaC02g39840D	chrC02	Bn-scaff 17623 1-p666575	3.02117	Bn-scaff 17623 1-p667042	1	7.389	replication factor c subunit 3-like		**							*			-2.46007	-7.76746	-1.68415	-2.39281	-4.18692	-3.19441	-2.52258	-3.80761	-4.51196	-2.37311	-4.36784
BnaC02g39900D	chrC02	Bn-scaff 17623 1-p666575	3.02117	Bn-scaff 17623 1-p662478	0.939407	14.084	60s ribosomal protein		**							*			-2.46007	-7.76746	-1.68415	-2.39281	-4.18692	-3.19441	-2.52258	-3.80761	-4.51196	-2.37311	-4.36784
BnaC02g39910D	chrC02	Bn-scaff 17623 1-p666575	3.02117	Bn-scaff 17623 1-p662478	0.939407	16.545	alpha tubulin 1		**							*			-2.46007	-7.76746	-1.68415	-2.39281	-4.18692	-3.19441	-2.52258	-3.80761	-4.51196	-2.37311	-4.36784
BnaC02g39940D	chrC02	Bn-scaff 17623 1-p666575	3.02117	Bn-scaff 17623 1-p662478	0.939407	33.081	hydroxymethylbilane synthase		**							*			-2.46007	-7.76746	-1.68415	-2.39281	-4.18692	-3.19441	-2.52258	-3.80761	-4.51196	-2.37311	-4.36784
BnaC02g39950D	chrC02	Bn-scaff 17623 1-p666575	3.02117	Bn-scaff 17623 1-p662478	0.939407	37.802	protein phosphatase 2c		**							*			-2.46007	-7.76746	-1.68415	-2.39281	-4.18692	-3.19441	-2.52258	-3.80761	-4.51196	-2.37311	-4.36784
BnaC02g39980D	chrC02	Bn-scaff 17623 1-p666575	3.02117	Bn-scaff 17623 1-p662478	0.939407	74.927	topless-related protein 3-like		**							*			-2.46007	-7.76746	-1.68415	-2.39281	-4.18692	-3.19441	-2.52258	-3.80761	-4.51196	-2.37311	-4.36784
BnaC02g40000D	chrC02	Bn-scaff 17623 1-p666575	3.02117	Bn-scaff 17623 1-p662478	0.939407	91.75	gata transcription factor 16-like		**							*			-2.46007	-7.76746	-1.68415	-2.39281	-4.18692	-3.19441	-2.52258	-3.80761	-4.51196	-2.37311	-4.36784
BnaC02g40020D	chrC02	Bn-scaff 17623 1-p666575	3.02117	Bn-scaff 17623 1-p255719	0.822321	8.223	gamma-aminobutyrate transaminase pop2		**							*			-2.46007	-7.76746	-1.68415	-2.39281	-4.18692	-3.19441	-2.52258	-3.80761	-4.51196	-2.37311	-4.36784
BnaC02g40040D	chrC02	Bn-scaff 17623 1-p666575	3.02117	Bn-scaff 17623 1-p255719	0.822321	14.526	cam-binding protein 60-like g		**							*			-2.46007	-7.76746	-1.68415	-2.39281	-4.18692	-3.19441	-2.52258	-3.80761	-4.51196	-2.37311	-4.36784
BnaC02g40050D	chrC02	Bn-scaff 17623 1-p666575	3.02117	Bn-scaff 17623 1-p255719	0.822321	68.405	ubiquitin-protein ligase 1		**							*			-2.46007	-7.76746	-1.68415	-2.39281	-4.18692	-3.19441	-2.52258	-3.80761	-4.51196	-2.37311	-4.36784
BnaC02g40090D	chrC02	Bn-scaff 17623 1-p666575	3.02117	Bn-scaff 17623 1-p255719	0.822321	94.899	myrosinase		**							*			-2.46007	-7.76746	-1.68415	-2.39281	-4.18692	-3.19441	-2.52258	-3.80761	-4.51196	-2.37311	-4.36784
BnaC02g40110D	chrC02	Bn-scaff 17623 1-p666575	3.02117	Bn-scaff 17623 1-p255719	0.822321	97.152	rna polymerase rpb7 n-terminal domain-containing protein		**							*			-2.46007	-7.76746	-1.68415	-2.39281	-4.18692	-3.19441	-2.52258	-3.80761	-4.51196	-2.37311	-4.36784
BnaC02g40120D	chrC02	Bn-scaff 17623 1-p666575	3.02117	Bn-scaff 17623 1-p255719	0.822321	98.069	myrosinase		**							*			-2.46007	-7.76746	-1.68415	-2.39281	-4.18692	-3.19441	-2.52258	-3.80761	-4.51196	-2.37311	-4.36784
BnaC02g40130D	chrC02	Bn-scaff 17623 1-p666575	3.02117	Bn-scaff 17623 1-p255719	0.822321	109.553	myrosinase		**							*			-2.46007	-7.76746	-1.68415	-2.39281	-4.18692	-3.19441	-2.52258	-3.80761	-4.51196	-2.37311	-4.36784
BnaC02g40170D	chrC02	Bn-scaff 17623 1-p666575	3.02117	Bn-scaff 17623 1-p255719	0.822321	52.882	protein kinase		**							*			-2.46007	-7.76746	-1.68415	-2.39281	-4.18692	-3.19441	-2.52258	-3.80761	-4.51196	-2.37311	-4.36784
BnaC02g40230D	chrC02	Bn-scaff 17623 1-p666575	3.02117	Bn-scaff 17623 1-p255719	0.822321	25.382	elongation factor ef-2		**							*			-2.46007	-7.76746	-1.68415	-2.39281	-4.18692	-3.19441	-2.52258	-3.80761	-4.51196	-2.37311	-4.36784
BnaC02g40240D	chrC02	Bn-scaff 17623 1-p666575	3.02117	Bn-scaff 17623 1-p255719	0.822321	19.802	cbl-interacting serine threonine-protein kinase 23		**							*			-2.46007	-7.76746	-1.68415	-2.39281	-4.18692	-3.19441	-2.52258	-3.80761	-4.51196	-2.37311	-4.36784
BnaC02g40260D	chrC02	Bn-scaff 17623 1-p666575	3.02117	Bn-scaff 17623 1-p255719	0.822321	7.771	elongation factor 2-like		**							*			-2.46007	-7.76746	-1.68415	-2.39281	-4.18692	-3.19441	-2.52258	-3.80761	-4.51196	-2.37311	-4.36784
BnaC02g40280D	chrC02	Bn-scaff 17623 1-p666575	3.02117	Bn-scaff 17623 1-p255719	0.822321	2.095	chloride channel protein clc-d		**							*			-2.46007	-7.76746	-1.68415	-2.39281	-4.18692	-3.19441	-2.52258	-3.80761	-4.51196	-2.37311	-4.36784
BnaC02g41520D	chrC02	Bn-scaff 17177 1-p441984	3.03374	Bn-scaff 17177 1-p532521	0.942431	15.301	bahd acyltransferase dcr-like	**		*							*		-4.38612	-3.83699	-3.63672	-2.13228	-1.61894	-2.21363	-2.27909	-2.69471	-2.59117	-2.41466	-3.07279
BnaC02g41600D	chrC02	Bn-scaff 17177 1-p441984	3.03374	Bn-scaff 17177 1-p532521	0.942431	56.08	26s proteasome non-atpase regulatory subunit 14-like	**		*							*		-4.38612	-3.83699	-3.63672	-2.13228	-1.61894	-2.21363	-2.27909	-2.69471	-2.59117	-2.41466	-3.07279
BnaC02g41610D	chrC02	Bn-scaff 17177 1-p441984	3.03374	Bn-scaff 17177 1-p532521	0.942431	58.585	swib plus-3 and gyf domain-containing protein	**		*							*		-4.38612	-3.83699	-3.63672	-2.13228	-1.61894	-2.21363	-2.27909	-2.69471	-2.59117	-2.41466	-3.07279
BnaC02g41620D	chrC02	Bn-scaff 17177 1-p441984	3.03374	Bn-scaff 17177 1-p532521	0.942431	63.235	sphingoid long-chain bases kinase 1-like	**		*							*		-4.38612	-3.83699	-3.63672	-2.13228	-1.61894	-2.21363	-2.27909	-2.69471	-2.59117	-2.41466	-3.07279
BnaC02g41630D	chrC02	Bn-scaff 17177 1-p441984	3.03374	Bn-scaff 17177 1-p532521	0.942431	68.499	lipoic acid synthase-like protein	**		*							*		-4.38612	-3.83699	-3.63672	-2.13228	-1.61894	-2.21363	-2.27909	-2.69471	-2.59117	-2.41466	-3.07279
BnaC02g41690D	chrC02	Bn-scaff 17177 1-p441984	3.03374	Bn-scaff 17177 1-p532521	0.942431	125.516	mads-box dna-binding domain transcription factor	**		*							*		-4.38612	-3.83699	-3.63672	-2.13228	-1.61894	-2.21363	-2.27909	-2.69471	-2.59117	-2.41466	-3.07279
BnaC02g41700D	chrC02	Bn-scaff 17177 1-p441984	3.03374	Bn-scaff 17177 1-p532521	0.942431	131.153	nicotinamidase 2	**		*							*		-4.38612	-3.83699	-3.63672	-2.13228	-1.61894	-2.21363	-2.27909	-2.69471	-2.59117	-2.41466	-3.07279
BnaC02g41740D	chrC02	Bn-scaff 17177 1-p441984	3.03374	Bn-scaff 17177 1-p532521	0.942431	143.181	cytochrome p450	**		*							*		-4.38612	-3.83699	-3.63672	-2.13228	-1.61894	-2.21363	-2.27909	-2.69471	-2.59117	-2.41466	-3.07279
BnaC02g41760D	chrC02	Bn-scaff 17177 1-p441984	3.03374	Bn-scaff 17177 1-p532521	0.942431	153.141	pwwp domain-containing protein	**		*							*		-4.38612	-3.83699	-3.63672	-2.13228	-1.61894	-2.21363	-2.27909	-2.69471	-2.59117	-2.41466	-3.07279
BnaC02g41790D	chrC02	Bn-scaff 17177 1-p441984	3.03374	Bn-scaff 17177 1-p532521	0.942431	98.632	methylthioalkylmalate synthase	**		*							*		-4.38612	-3.83699	-3.63672	-2.13228	-1.61894	-2.21363	-2.27909	-2.69471	-2.59117	-2.41466	-3.07279
BnaC02g41800D	chrC02	Bn-scaff 17177 1-p441984	3.03374	Bn-scaff 17177 1-p532521	0.942431	90.781	transcription factor bim1	**		*							*		-4.38612	-3.83699	-3.63672	-2.13228	-1.61894	-2.21363	-2.27909	-2.69471	-2.59117	-2.41466	-3.07279
BnaC02g41850D	chrC02	Bn-scaff 17177 1-p441984	3.03374	Bn-scaff 17177 1-p532521	0.942431	13.413	breaking of asymmetry in the stomatal lineage protein	**		*							*		-4.38612	-3.83699	-3.63672	-2.13228	-1.61894	-2.21363	-2.27909	-2.69471	-2.59117	-2.41466	-3.07279
BnaC02g41860D	chrC02	Bn-scaff 17177 1-p441984	3.03374	Bn-scaff 17177 1-p441984	identical	4.518	myb transcription factor	**		*							*		-4.38612	-3.83699	-3.63672	-2.13228	-1.61894	-2.21363	-2.27909	-2.69471	-2.59117	-2.41466	-3.07279
BnaC02g41870D	chrC02	Bn-scaff 17177 1-p441984	3.03374	Bn-scaff 17177 1-p441984	identical	19.474	FRUITFULL	**		*							*		-4.38612	-3.83699	-3.63672	-2.13228	-1.61894	-2.21363	-2.27909	-2.69471	-2.59117	-2.41466	-3.07279
BnaC02g41900D	chrC02	Bn-scaff 17177 1-p441984	3.03374	Bn-scaff 17177 1-p441984	identical	9.562	transcription factor tcp5-like	**		*							*		-4.38612	-3.83699	-3.63672	-2.13228	-1.61894	-2.21363	-2.27909	-2.69471	-2.59117	-2.41466	-3.07279
BnaC02g41920D	chrC02	Bn-scaff 17177 1-p441984	3.03374	Bn-scaff 17177 1-p441984	identical	0.206	dead-box atp-dependent rna helicase 10-like	**		*							*		-4.38612	-3.83699	-3.63672	-2.13228	-1.61894	-2.21363	-2.27909	-2.69471	-2.59117	-2.41466	-3.07279
BnaC02g41950D	chrC02	Bn-scaff 17177 1-p441984	3.03374	Bn-scaff 17177 1-p441984	identical	37.949	protein	**		*							*		-4.38612	-3.83699	-3.63672	-2.13228	-1.61894	-2.21363	-2.27909	-2.69471	-2.59117	-2.41466	-3.07279
BnaC02g42010D	chrC02	Bn-scaff 17177 1-p441984	3.03374	Bn-scaff 17177 1-p441984	identical	65.084	glucan endo- -beta-glucosidase-like protein 3	**		*							*		-4.38612	-3.83699	-3.63672	-2.13228	-1.61894	-2.21363	-2.27909	-2.69471	-2.59117	-2.41466	-3.07279
BnaC02g42040D	chrC02	Bn-scaff 17177 1-p441984	3.03374	Bn-scaff 17177 1-p381225	0.914286	6.273	leo1-like family protein isoform 1	**		*							*		-4.38612	-3.83699	-3.63672	-2.13228	-1.61894	-2.21363	-2.27909	-2.69471	-2.59117	-2.41466	-3.07279
BnaC02g42100D	chrC02	Bn-scaff 17177 1-p441984	3.03374	Bn-scaff 17177 1-p365264	0.577615	17.637	synaptosomal associated	**		*							*		-4.38612	-3.83699	-3.63672	-2.13228	-1.61894	-2.21363	-2.27909	-2.69471	-2.59117	-2.41466	-3.07279
BnaC03g36310D	chrC03	Bn-A03-p15954297	3.20919	Bn-A03-p15954297	identical	4.567	alpha- -glucan-protein synthase							*		*		**	-3.12854	-3.55527	-2.19467	-3.45502	-2.65405	-4.22	-3.32625	-2.07869	-3.11644	-2.30895	-5.50353
BnaC03g36340D	chrC03	Bn-A03-p15954297	3.20919	Bn-A03-p15954297	identical	12.66	alanine--glyoxylate aminotransferase 2 homolog mitochondrial							*		*		**	-3.12854	-3.55527	-2.19467	-3.45502	-2.65405	-4.22	-3.32625	-2.07869	-3.11644	-2.30895	-5.50353
BnaC03g36350D	chrC03	Bn-A03-p15954297	3.20919	Bn-A03-p15954297	identical	18.311	alanine--glyoxylate aminotransferase 2 homolog mitochondrial							*		*		**	-3.12854	-3.55527	-2.19467	-3.45502	-2.65405	-4.22	-3.32625	-2.07869	-3.11644	-2.30895	-5.50353
BnaC03g36360D	chrC03	Bn-A03-p15954297	3.20919	Bn-A03-p15954297	identical	34.526	regulatory-associated protein of tor 1-like							*		*		**	-3.12854	-3.55527	-2.19467	-3.45502	-2.65405	-4.22	-3.32625	-2.07869	-3.11644	-2.30895	-5.50353
BnaC03g36380D	chrC03	Bn-A03-p15954297	3.20919	Bn-A03-p15954297	identical	18.312	d-alanine--d-alanine ligase family protein							*		*		**	-3.12854	-3.55527	-2.19467	-3.45502	-2.65405	-4.22	-3.32625	-2.07869	-3.11644	-2.30895	-5.50353
BnaC03g36400D	chrC03	Bn-A03-p15954297	3.20919	Bn-A03-p15954297	identical	12.182	thioredoxin h-type 9							*		*		**	-3.12854	-3.55527	-2.19467	-3.45502	-2.65405	-4.22	-3.32625	-2.07869	-3.11644	-2.30895	-5.50353
BnaC03g36410D	chrC03	Bn-A03-p15954297	3.20919	Bn-A03-p15954297	identical	8.506	protein							*		*		**	-3.12854	-3.55527	-2.19467	-3.45502	-2.65405	-4.22	-3.32625	-2.07869	-3.11644	-2.30895	-5.50353
BnaC03g36460D	chrC03	Bn-A03-p15954297	3.20919	Bn-A03-p15954297	identical	19.392	nadh dehydrogenase							*		*		**	-3.12854	-3.55527	-2.19467	-3.45502	-2.65405	-4.22	-3.32625	-2.07869	-3.11644	-2.30895	-5.50353
BnaC03g36470D	chrC03	Bn-A03-p15954297	3.20919	Bn-A03-p15954297	identical	23.409	at3g08600 f17o14 7							*		*		**	-3.12854	-3.55527	-2.19467	-3.45502	-2.65405	-4.22	-3.32625	-2.07869	-3.11644	-2.30895	-5.50353
BnaC03g36500D	chrC03	Bn-A03-p15954297	3.20919	Bn-A03-p15954297	identical	34.505	probable exocyst complex component 4-like							*		*		**	-3.12854	-3.55527	-2.19467	-3.45502	-2.65405	-4.22	-3.32625	-2.07869	-3.11644	-2.30895	-5.50353
BnaC03g36510D	chrC03	Bn-A03-p15954297	3.20919	Bn-A03-p15954297	identical	49.035	lysine-specific histone demethylase 1 homolog 3-like							*		*		**	-3.12854	-3.55527	-2.19467	-3.45502	-2.65405	-4.22	-3.32625	-2.07869	-3.11644	-2.30895	-5.50353
BnaC04g06500D	chrC03	Bn-scaff 16534 1-p2222544	3.39904	Bn-scaff 16534 1-p2222544	identical	56.87	pre-mrna-processing-splicing factor 8-like	**									**		-4.30477	-4.11402	-2.57904	-2.40575	-2.5442	-2.67596	-2.68643	-2.71932	-2.69012	-3.34136	-3.67208
BnaC04g06510D	chrC03	Bn-scaff 16534 1-p2222544	3.39904	Bn-scaff 16534 1-p2222544	identical	50.967	pre-mrna-processing-splicing factor 8-like	**									**		-4.30477	-4.11402	-2.57904	-2.40575	-2.5442	-2.67596	-2.68643	-2.71932	-2.69012	-3.34136	-3.67208
BnaC04g06520D	chrC03	Bn-scaff 16534 1-p2222544	3.39904	Bn-scaff 16534 1-p2222544	identical	45.79	pre-mrna-processing-splicing factor	**									**		-4.30477	-4.11402	-2.57904	-2.40575	-2.5442	-2.67596	-2.68643	-2.71932	-2.69012	-3.34136	-3.67208
BnaC04g06580D	chrC03	Bn-scaff 16534 1-p2222544	3.39904	Bn-scaff 16534 1-p2222544	identical	22.203	abc transporter family protein	**									**		-4.30477	-4.11402	-2.57904	-2.40575	-2.5442	-2.67596	-2.68643	-2.71932	-2.69012	-3.34136	-3.67208
BnaC04g06610D	chrC03	Bn-scaff 16534 1-p2222544	3.39904	Bn-scaff 16534 1-p2222544	identical	13.695	villin 2	**									**		-4.30477	-4.11402	-2.57904	-2.40575	-2.5442	-2.67596	-2.68643	-2.71932	-2.69012	-3.34136	-3.67208
BnaC04g06630D	chrC03	Bn-scaff 16534 1-p2222544	3.39904	Bn-scaff 16534 1-p2222544	identical	1.321	bile acid na+ symporter family protein	**									**		-4.30477	-4.11402	-2.57904	-2.40575	-2.5442	-2.67596	-2.68643	-2.71932	-2.69012	-3.34136	-3.67208
BnaC04g06660D	chrC04	Bn-scaff 16534 1-p2222544	3.39904	Bn-scaff 16534 1-p2222544	identical	5.876	ethanolamine-phosphate cytidylyltransferase-like	**									**		-4.30477	-4.11402	-2.57904	-2.40575	-2.5442	-2.67596	-2.68643	-2.71932	-2.69012	-3.34136	-3.67208
BnaC04g06670D	chrC04	Bn-scaff 16534 1-p2222544	3.39904	Bn-scaff 16534 1-p2222544	identical	14.033	probable galacturonosyltransferase 7-like	**									**		-4.30477	-4.11402	-2.57904	-2.40575	-2.5442	-2.67596	-2.68643	-2.71932	-2.69012	-3.34136	-3.67208
BnaC04g06710D	chrC04	Bn-scaff 16534 1-p2222544	3.39904	Bn-scaff 16534 1-p2222544	identical	39.929	elongation factor	**									**		-4.30477	-4.11402	-2.57904	-2.40575	-2.5442	-2.67596	-2.68643	-2.71932	-2.69012	-3.34136	-3.67208
BnaC04g06740D	chrC04	Bn-scaff 16534 1-p2222544	3.39904	Bn-scaff 16534 1-p2222544	identical	64.993	protein	**									**		-4.30477	-4.11402	-2.57904	-2.40575	-2.5442	-2.67596	-2.68643	-2.71932	-2.69012	-3.34136	-3.67208
BnaC05g05890D	chrC05	Bn-scaff 15809 1-p219058	4.18657	Bn-scaff 15809 1-p219058	identical	2.337	bifunctional polymyxin resistance	***				*							13.6166	6.88265	6.52916	3.99443	8.93961	-0.524741	7.92291	5.95269	3.37552	5.77818	0.49158
BnaC05g05900D	chrC05	Bn-scaff 15809 1-p219058	4.18657	Bn-scaff 15809 1-p219058	identical	2.422	at3g50680 t3a5 60	***				*							13.6166	6.88265	6.52916	3.99443	8.93961	-0.524741	7.92291	5.95269	3.37552	5.77818	0.49158
BnaC05g05910D	chrC05	Bn-scaff 15809 1-p219058	4.18657	Bn-scaff 15809 1-p219058	identical	9.923	at3g50680 t3a5 60	***				*							13.6166	6.88265	6.52916	3.99443	8.93961	-0.524741	7.92291	5.95269	3.37552	5.77818	0.49158
BnaC05g05920D	chrC05	Bn-scaff 15809 1-p219058	4.18657	Bn-scaff 15809 1-p219058	identical	0.765	dna polymerase epsilon catalytic subunit a	***				*							13.6166	6.88265	6.52916	3.99443	8.93961	-0.524741	7.92291	5.95269	3.37552	5.77818	0.49158
BnaC05g05960D	chrC05	Bn-scaff 15809 1-p219058	4.18657	Bn-scaff 15809 1-p219058	identical	7.695	protein transparent testa 1-like	***				*							13.6166	6.88265	6.52916	3.99443	8.93961	-0.524741	7.92291	5.95269	3.37552	5.77818	0.49158
BnaC05g05970D	chrC05	Bn-scaff 15809 1-p219058	4.18657	Bn-scaff 15809 1-p219058	identical	12.74	no vein-like protein	***				*							13.6166	6.88265	6.52916	3.99443	8.93961	-0.524741	7.92291	5.95269	3.37552	5.77818	0.49158
BnaC05g05980D	chrC05	Bn-scaff 15809 1-p219058	4.18657	Bn-scaff 15809 1-p219058	identical	16.366	alpha beta-hydrolases superfamily protein	***				*							13.6166	6.88265	6.52916	3.99443	8.93961	-0.524741	7.92291	5.95269	3.37552	5.77818	0.49158
BnaC05g05990D	chrC05	Bn-scaff 15809 1-p219058	4.18657	Bn-scaff 15809 1-p219058	identical	21.089	e2204 arath ame: full=upf0725 protein emb2204 ame: full=protein embryo defective 2204	***				*							13.6166	6.88265	6.52916	3.99443	8.93961	-0.524741	7.92291	5.95269	3.37552	5.77818	0.49158
BnaC05g06040D	chrC05	Bn-scaff 15809 1-p219058	4.18657	Bn-scaff 15809 1-p219058	identical	47.744	rho gtpase activating protein with pak-box p21-rho-binding domain	***				*							13.6166	6.88265	6.52916	3.99443	8.93961	-0.524741	7.92291	5.95269	3.37552	5.77818	0.49158
BnaC05g06070D	chrC05	Bn-scaff 15809 1-p219058	4.18657	Bn-scaff 15809 1-p219058	identical	56.662	photosystem i subunit o	***				*							13.6166	6.88265	6.52916	3.99443	8.93961	-0.524741	7.92291	5.95269	3.37552	5.77818	0.49158
BnaC05g06130D	chrC05	Bn-scaff 15809 1-p219058	4.18657	Bn-scaff 15809 1-p219058	identical	84.929	adipocyte plasma membrane-associated	***				*							13.6166	6.88265	6.52916	3.99443	8.93961	-0.524741	7.92291	5.95269	3.37552	5.77818	0.49158
BnaC05g06150D	chrC05	Bn-scaff 15809 1-p219058	4.18657	Bn-scaff 15809 1-p219058	identical	88.957	cysteine desulfurase chloroplastic-like	***				*							13.6166	6.88265	6.52916	3.99443	8.93961	-0.524741	7.92291	5.95269	3.37552	5.77818	0.49158
BnaC05g06160D	chrC05	Bn-scaff 15809 1-p219058	4.18657	Bn-scaff 15809 1-p219058	identical	92.425	stearoyl acp thioesterase	***				*							13.6166	6.88265	6.52916	3.99443	8.93961	-0.524741	7.92291	5.95269	3.37552	5.77818	0.49158
BnaC05g15460D	chrC05	Bn-C13793433-p23	3.11689	Bn-C13793433-p23	identical	38.979	aldose 1-epimerase	*				**							3.83632	2.67136	2.17227	1.33949	4.64147	2.65278	2.85721	3.79197	3.03356	2.47159	4.05089
BnaC05g15480D	chrC05	Bn-C13793433-p23	3.11689	Bn-C13793433-p23	identical	66.195	glyoxal oxidase-related protein	*				**							3.83632	2.67136	2.17227	1.33949	4.64147	2.65278	2.85721	3.79197	3.03356	2.47159	4.05089
BnaC05g15510D	chrC05	Bn-C13793433-p23	3.11689	Bn-C13793433-p23	identical	94.691	sulfate adenylyltransferase	*				**							3.83632	2.67136	2.17227	1.33949	4.64147	2.65278	2.85721	3.79197	3.03356	2.47159	4.05089
BnaC05g15530D	chrC05	Bn-C13793433-p23	3.11689	Bn-C13793433-p23	identical	111.518	ac022472 25 siderophore biosynthesis repressor srea from aspergillus nidulans gb	*				**							3.83632	2.67136	2.17227	1.33949	4.64147	2.65278	2.85721	3.79197	3.03356	2.47159	4.05089
BnaC05g15570D	chrC05	Bn-C13793433-p23	3.11689	Bn-C13793433-p23	identical	124.479	c- sterol isomerase	*				**							3.83632	2.67136	2.17227	1.33949	4.64147	2.65278	2.85721	3.79197	3.03356	2.47159	4.05089
BnaC05g15620D	chrC05	Bn-C13793433-p23	3.11689	Bn-C13793433-p23	identical	160.214	anther-specific proline rich protein	*				**							3.83632	2.67136	2.17227	1.33949	4.64147	2.65278	2.85721	3.79197	3.03356	2.47159	4.05089
BnaC05g15630D	chrC05	Bn-C13793433-p23	3.11689	Bn-C13793433-p23	identical	179.125	anther-specific proline rich protein	*				**							3.83632	2.67136	2.17227	1.33949	4.64147	2.65278	2.85721	3.79197	3.03356	2.47159	4.05089
BnaC05g15640D	chrC05	Bn-C13793433-p23	3.11689	Bn-C13793433-p23	identical	195.137	gtp-dependent nucleic acid-binding protein engd	*				**							3.83632	2.67136	2.17227	1.33949	4.64147	2.65278	2.85721	3.79197	3.03356	2.47159	4.05089
BnaC05g15660D	chrC05	Bn-C13793433-p23	3.11689	Bn-C13793433-p23	identical	205.864	kinetochore protein	*				**							3.83632	2.67136	2.17227	1.33949	4.64147	2.65278	2.85721	3.79197	3.03356	2.47159	4.05089
BnaC05g15740D	chrC05	Bn-C13793433-p23	3.11689	Bn-C13793433-p23	identical	306.21	prolyl oligopeptidase	*				**							3.83632	2.67136	2.17227	1.33949	4.64147	2.65278	2.85721	3.79197	3.03356	2.47159	4.05089
BnaC05g15750D	chrC05	Bn-C13793433-p23	3.11689	Bn-C13793433-p23	identical	317.609	trna pseudouridine synthase pus10-like	*				**							3.83632	2.67136	2.17227	1.33949	4.64147	2.65278	2.85721	3.79197	3.03356	2.47159	4.05089
BnaC05g15760D	chrC05	Bn-C13793433-p23	3.11689	Bn-C13793433-p23	identical	322.473	transketolase	*				**							3.83632	2.67136	2.17227	1.33949	4.64147	2.65278	2.85721	3.79197	3.03356	2.47159	4.05089
BnaC05g15770D	chrC05	Bn-C13793433-p23	3.11689	Bn-C13793433-p23	identical	325.041	sku5 similar 8 protein	*				**							3.83632	2.67136	2.17227	1.33949	4.64147	2.65278	2.85721	3.79197	3.03356	2.47159	4.05089
BnaC05g15780D	chrC05	Bn-C13793433-p23	3.11689	Bn-C13793433-p23	identical	341.291	dehydrin erd10	*				**							3.83632	2.67136	2.17227	1.33949	4.64147	2.65278	2.85721	3.79197	3.03356	2.47159	4.05089
BnaC05g15790D	chrC05	Bn-C13793433-p23	3.11689	Bn-C13793433-p23	identical	347.36	hypothetical protein CARUB v10010710mg	*				**							3.83632	2.67136	2.17227	1.33949	4.64147	2.65278	2.85721	3.79197	3.03356	2.47159	4.05089
BnaC05g15810D	chrC05	Bn-C13793433-p23	3.11689	Bn-C13793433-p23	identical	350.737	opc-8:0 ligase1	*				**							3.83632	2.67136	2.17227	1.33949	4.64147	2.65278	2.85721	3.79197	3.03356	2.47159	4.05089
BnaC05g15820D	chrC05	Bn-C13793433-p23	3.11689	Bn-C13793433-p23	identical	353.453	phosphatase sgt1a	*				**							3.83632	2.67136	2.17227	1.33949	4.64147	2.65278	2.85721	3.79197	3.03356	2.47159	4.05089
BnaC05g15830D	chrC05	Bn-C13793433-p23	3.11689	Bn-C13793433-p23	identical	359.02	opc-8:0 ligase1	*				**							3.83632	2.67136	2.17227	1.33949	4.64147	2.65278	2.85721	3.79197	3.03356	2.47159	4.05089
BnaC05g15850D	chrC05	Bn-C13793433-p23	3.11689	Bn-C13793433-p23	identical	373.054	wd repeat-containing protein dwa2-like	*				**							3.83632	2.67136	2.17227	1.33949	4.64147	2.65278	2.85721	3.79197	3.03356	2.47159	4.05089
BnaC05g15870D	chrC05	Bn-C13793433-p23	3.11689	Bn-C13793433-p23	identical	379.961	acyl activating enzyme 1	*				**							3.83632	2.67136	2.17227	1.33949	4.64147	2.65278	2.85721	3.79197	3.03356	2.47159	4.05089
BnaC05g15880D	chrC05	Bn-C13793433-p23	3.11689	Bn-C13793433-p23	identical	382.702	dolichol-phosphate mannosyltransferase-like	*				**							3.83632	2.67136	2.17227	1.33949	4.64147	2.65278	2.85721	3.79197	3.03356	2.47159	4.05089
BnaC05g15970D	chrC05	Bn-C13793433-p23	3.11689	Bn-C13793433-p23	identical	445.151	catalase 3	*				**							3.83632	2.67136	2.17227	1.33949	4.64147	2.65278	2.85721	3.79197	3.03356	2.47159	4.05089
BnaC05g15990D	chrC05	Bn-C13793433-p23	3.11689	Bn-C13793433-p23	identical	451.542	catalase	*				**							3.83632	2.67136	2.17227	1.33949	4.64147	2.65278	2.85721	3.79197	3.03356	2.47159	4.05089
BnaC05g16060D	chrC05	Bn-C13793433-p23	3.11689	Bn-C13793433-p23	identical	338.851	monosaccharide-sensing protein 2-like	*				**							3.83632	2.67136	2.17227	1.33949	4.64147	2.65278	2.85721	3.79197	3.03356	2.47159	4.05089
BnaC05g16070D	chrC05	Bn-C13793433-p23	3.11689	Bn-C13793433-p23	identical	331.126	xylem cysteine proteinase 2-like	*				**							3.83632	2.67136	2.17227	1.33949	4.64147	2.65278	2.85721	3.79197	3.03356	2.47159	4.05089
BnaC05g16100D	chrC05	Bn-C13793433-p23	3.11689	Bn-C13793433-p23	identical	308.713	probable inorganic phosphate transporter 1-9-like	*				**							3.83632	2.67136	2.17227	1.33949	4.64147	2.65278	2.85721	3.79197	3.03356	2.47159	4.05089
BnaC05g16110D	chrC05	Bn-C13793433-p23	3.11689	Bn-C13793433-p23	identical	297.903	high affinity inorganic phosphate transporter	*				**							3.83632	2.67136	2.17227	1.33949	4.64147	2.65278	2.85721	3.79197	3.03356	2.47159	4.05089
BnaC05g16120D	chrC05	Bn-C13793433-p23	3.11689	Bn-C13793433-p23	identical	291.719	probable inorganic phosphate transporter 1-9-like	*				**							3.83632	2.67136	2.17227	1.33949	4.64147	2.65278	2.85721	3.79197	3.03356	2.47159	4.05089
BnaC05g16160D	chrC05	Bn-C13793433-p23	3.11689	Bn-C13793433-p23	identical	264.806	armadillo-repeat containing protein	*				**							3.83632	2.67136	2.17227	1.33949	4.64147	2.65278	2.85721	3.79197	3.03356	2.47159	4.05089
BnaC05g16200D	chrC05	Bn-C13793433-p23	3.11689	Bn-C13793433-p23	identical	232.348	dna-binding protein escarola	*				**							3.83632	2.67136	2.17227	1.33949	4.64147	2.65278	2.85721	3.79197	3.03356	2.47159	4.05089
BnaC05g16230D	chrC05	Bn-C13793433-p23	3.11689	Bn-C13793433-p23	identical	213.87	auxin efflux carrier family protein	*				**							3.83632	2.67136	2.17227	1.33949	4.64147	2.65278	2.85721	3.79197	3.03356	2.47159	4.05089
BnaC05g16250D	chrC05	Bn-C13793433-p23	3.11689	Bn-C13793433-p23	identical	186.63	u5 small nuclear ribonucleoprotein helicase	*				**							3.83632	2.67136	2.17227	1.33949	4.64147	2.65278	2.85721	3.79197	3.03356	2.47159	4.05089
BnaC05g16330D	chrC05	Bn-C13793433-p23	3.11689	Bn-C13793433-p23	identical	38.946	dnaj heat shock n-terminal domain-containing protein	*				**							3.83632	2.67136	2.17227	1.33949	4.64147	2.65278	2.85721	3.79197	3.03356	2.47159	4.05089
BnaC05g16350D	chrC05	Bn-C13793433-p23	3.11689	Bn-C13793433-p23	identical	26.339	o-methyltransferase family 2 protein	*				**							3.83632	2.67136	2.17227	1.33949	4.64147	2.65278	2.85721	3.79197	3.03356	2.47159	4.05089
BnaC05g16360D	chrC05	Bn-C13793433-p23	3.11689	Bn-C13793433-p23	identical	13.879	o-methyltransferase family 2 protein	*				**							3.83632	2.67136	2.17227	1.33949	4.64147	2.65278	2.85721	3.79197	3.03356	2.47159	4.05089
BnaC05g16380D	chrC05	Bn-C13793433-p23	3.11689	Bn-scaff 25690 1-p287	1	15.914	o-methyltransferase family 2 protein	*				**							3.83632	2.67136	2.17227	1.33949	4.64147	2.65278	2.85721	3.79197	3.03356	2.47159	4.05089
BnaC05g37340D	chrC05	Bn-scaff 18826 1-p776957	3.03326	Bn-scaff 18826 1-p837907	0.61291	2.121	mar-binding filament-like protein 1-1-like	*		*		**		*			*	*	4.2535	2.7456	3.04807	0.581993	4.43277	3.30039	3.43904	2.8827	2.56934	2.8036	4.25588
BnaC05g37360D	chrC05	Bn-scaff 18826 1-p776957	3.03326	Bn-scaff 18826 1-p781314	0.775958	1.594	tsk-associating protein 1	*		*		**		*			*	*	4.2535	2.7456	3.04807	0.581993	4.43277	3.30039	3.43904	2.8827	2.56934	2.8036	4.25588
BnaC05g37400D	chrC05	Bn-scaff 18826 1-p776957	3.03326	Bn-scaff 18826 1-p781314	0.775958	0.824	udp-glycosyltransferase-like protein	*		*		**		*			*	*	4.2535	2.7456	3.04807	0.581993	4.43277	3.30039	3.43904	2.8827	2.56934	2.8036	4.25588
BnaC05g37410D	chrC05	Bn-scaff 18826 1-p776957	3.03326	Bn-scaff 18826 1-p776957	identical	0.881	udp-glycosyltransferase-like protein	*		*		**		*			*	*	4.2535	2.7456	3.04807	0.581993	4.43277	3.30039	3.43904	2.8827	2.56934	2.8036	4.25588
BnaC05g37420D	chrC05	Bn-scaff 18826 1-p776957	3.03326	Bn-scaff 18826 1-p776957	identical	0.577	palmitoyl-monogalactosyldiacylglycerol delta-7 chloroplastic-like	*		*		**		*			*	*	4.2535	2.7456	3.04807	0.581993	4.43277	3.30039	3.43904	2.8827	2.56934	2.8036	4.25588
BnaC05g37450D	chrC05	Bn-scaff 18826 1-p776957	3.03326	Bn-scaff 18826 1-p776957	identical	4.618	palmitoyl-monogalactosyldiacylglycerol delta-7 chloroplastic-like	*		*		**		*			*	*	4.2535	2.7456	3.04807	0.581993	4.43277	3.30039	3.43904	2.8827	2.56934	2.8036	4.25588
BnaC05g37460D	chrC05	Bn-scaff 18826 1-p776957	3.03326	Bn-scaff 18826 1-p776957	identical	10.936	palmitoyl-monogalactosyldiacylglycerol delta-7 chloroplastic-like	*		*		**		*			*	*	4.2535	2.7456	3.04807	0.581993	4.43277	3.30039	3.43904	2.8827	2.56934	2.8036	4.25588
BnaC05g37500D	chrC05	Bn-scaff 18826 1-p776957	3.03326	Bn-scaff 18826 1-p776957	identical	24.263	glucan endo- -beta-glucosidase 14-like	*		*		**		*			*	*	4.2535	2.7456	3.04807	0.581993	4.43277	3.30039	3.43904	2.8827	2.56934	2.8036	4.25588
BnaC05g37510D	chrC05	Bn-scaff 18826 1-p776957	3.03326	Bn-scaff 18826 1-p776957	identical	27.852	laccase 3	*		*		**		*			*	*	4.2535	2.7456	3.04807	0.581993	4.43277	3.30039	3.43904	2.8827	2.56934	2.8036	4.25588
BnaC05g37540D	chrC05	Bn-scaff 18826 1-p776957	3.03326	Bn-scaff 18826 1-p776957	identical	35.734	phospholipase d	*		*		**		*			*	*	4.2535	2.7456	3.04807	0.581993	4.43277	3.30039	3.43904	2.8827	2.56934	2.8036	4.25588
BnaC05g37550D	chrC05	Bn-scaff 18826 1-p776957	3.03326	Bn-scaff 18826 1-p776957	identical	68.155	probable polygalacturonase at3g15720-like	*		*		**		*			*	*	4.2535	2.7456	3.04807	0.581993	4.43277	3.30039	3.43904	2.8827	2.56934	2.8036	4.25588
BnaC05g37560D	chrC05	Bn-scaff 18826 1-p776957	3.03326	Bn-scaff 18826 1-p776957	identical	76.941	f-box protein	*		*		**		*			*	*	4.2535	2.7456	3.04807	0.581993	4.43277	3.30039	3.43904	2.8827	2.56934	2.8036	4.25588
BnaC05g37570D	chrC05	Bn-scaff 18826 1-p776957	3.03326	Bn-scaff 18826 1-p776957	identical	84.77	probable polygalacturonase at3g15720-like	*		*		**		*			*	*	4.2535	2.7456	3.04807	0.581993	4.43277	3.30039	3.43904	2.8827	2.56934	2.8036	4.25588
BnaC05g37580D	chrC05	Bn-scaff 18826 1-p776957	3.03326	Bn-scaff 18826 1-p776957	identical	95.562	f-box protein	*		*		**		*			*	*	4.2535	2.7456	3.04807	0.581993	4.43277	3.30039	3.43904	2.8827	2.56934	2.8036	4.25588
BnaC05g37640D	chrC05	Bn-scaff 18826 1-p776957	3.03326	Bn-scaff 18826 1-p776957	identical	129.168	elongation factor p (ef-p) family protein	*		*		**		*			*	*	4.2535	2.7456	3.04807	0.581993	4.43277	3.30039	3.43904	2.8827	2.56934	2.8036	4.25588
BnaC05g37670D	chrC05	Bn-scaff 18826 1-p776957	3.03326	Bn-scaff 18826 1-p776957	identical	144.063	late embryogenesis-abundant protein	*		*		**		*			*	*	4.2535	2.7456	3.04807	0.581993	4.43277	3.30039	3.43904	2.8827	2.56934	2.8036	4.25588
BnaC05g37680D	chrC05	Bn-scaff 18826 1-p776957	3.03326	Bn-scaff 18826 1-p776957	identical	146.119	monothiol glutaredoxin- mitochondrial-like	*		*		**		*			*	*	4.2535	2.7456	3.04807	0.581993	4.43277	3.30039	3.43904	2.8827	2.56934	2.8036	4.25588
BnaC05g37700D	chrC05	Bn-scaff 18826 1-p776957	3.03326	Bn-scaff 18826 1-p776957	identical	153.49	cytochrome c oxidase subunit vb	*		*		**		*			*	*	4.2535	2.7456	3.04807	0.581993	4.43277	3.30039	3.43904	2.8827	2.56934	2.8036	4.25588
BnaC05g37710D	chrC05	Bn-scaff 18826 1-p776957	3.03326	Bn-scaff 18826 1-p776957	identical	155.453	cytochrome c oxidase subunit 5b-1	*		*		**		*			*	*	4.2535	2.7456	3.04807	0.581993	4.43277	3.30039	3.43904	2.8827	2.56934	2.8036	4.25588
BnaC05g37720D	chrC05	Bn-scaff 18826 1-p776957	3.03326	Bn-scaff 18826 1-p776957	identical	157.967	cytochrome c oxidase subunit 5b-1	*		*		**		*			*	*	4.2535	2.7456	3.04807	0.581993	4.43277	3.30039	3.43904	2.8827	2.56934	2.8036	4.25588
BnaC05g37780D	chrC05	Bn-scaff 18826 1-p776957	3.03326	Bn-scaff 18826 1-p776957	identical	201.82	brix domain-containing protein	*		*		**		*			*	*	4.2535	2.7456	3.04807	0.581993	4.43277	3.30039	3.43904	2.8827	2.56934	2.8036	4.25588
BnaC05g37800D	chrC05	Bn-scaff 18826 1-p776957	3.03326	Bn-scaff 18826 1-p776957	identical	205.796	stem-specific protein tsjt1-like	*		*		**		*			*	*	4.2535	2.7456	3.04807	0.581993	4.43277	3.30039	3.43904	2.8827	2.56934	2.8036	4.25588
BnaC05g37890D	chrC05	Bn-scaff 18826 1-p776957	3.03326	Bn-scaff 18826 1-p776957	identical	255.483	ccr4-associated factor 1	*		*		**		*			*	*	4.2535	2.7456	3.04807	0.581993	4.43277	3.30039	3.43904	2.8827	2.56934	2.8036	4.25588
BnaC05g37910D	chrC05	Bn-scaff 18826 1-p776957	3.03326	Bn-scaff 18826 1-p776957	identical	273.941	nac domain-containing protein 89-like	*		*		**		*			*	*	4.2535	2.7456	3.04807	0.581993	4.43277	3.30039	3.43904	2.8827	2.56934	2.8036	4.25588
BnaC06g04170D	chrC06	Bn-A06-p1455781	3.19651	Bn-A06-p1457383	0.826873	0.915	protein disulfide-isomerase 5-4-like		*			*			**			**	3.93056	10.825	1.0987	2.29094	8.29545	9.13273	3.03663	10.2157	6.61515	3.53208	11.6673
BnaC06g09920D	chrC06	Bn-scaff 18002 1-p25362	3.0688	Bn-scaff 18002 1-p30288	0.885208	4.254	gtp-binding family protein		**							*			2.23254	5.68183	0.697764	-0.0665506	0.555266	4.07848	0.182129	3.12437	3.3111	2.1876	1.16801
BnaC06g09960D	chrC06	Bn-scaff 18002 1-p25362	3.0688	Bn-scaff 18002 1-p25362	identical	56.1	tubby-like f-box protein 7-like		**							*			2.23254	5.68183	0.697764	-0.0665506	0.555266	4.07848	0.182129	3.12437	3.3111	2.1876	1.16801
BnaC06g09980D	chrC06	Bn-scaff 18002 1-p25362	3.0688	Bn-scaff 18002 1-p25362	identical	88.682	phosphoenolpyruvate carboxylase		**							*			2.23254	5.68183	0.697764	-0.0665506	0.555266	4.07848	0.182129	3.12437	3.3111	2.1876	1.16801
BnaC06g10040D	chrC06	Bn-scaff 18002 1-p25362	3.0688	Bn-scaff 18002 1-p25362	identical	205.969	atp-dependent dna helicase pif1		**							*			2.23254	5.68183	0.697764	-0.0665506	0.555266	4.07848	0.182129	3.12437	3.3111	2.1876	1.16801
BnaC06g10070D	chrC06	Bn-scaff 18002 1-p25362	3.0688	Bn-scaff 18002 1-p25362	identical	237.437	squamosa promoter binding 4		**							*			2.23254	5.68183	0.697764	-0.0665506	0.555266	4.07848	0.182129	3.12437	3.3111	2.1876	1.16801
BnaC06g15120D	chrC06	Bn-scaff 15818 2-p1586889	3.29184	Bn-scaff 15818 2-p1567500	0.614454	0.958	50s ribosomal protein chloroplastic-like	*				**			*				6.1329	2.4062	1.34731	-1.50738	7.15187	1.00562	2.33435	6.98928	2.87897	1.52567	-0.702153
BnaC06g15190D	chrC06	Bn-scaff 15818 2-p1586889	3.29184	Bn-scaff 15818 2-p1567500	0.614454	14.264	protein embryo defective 1967	*				**			*				6.1329	2.4062	1.34731	-1.50738	7.15187	1.00562	2.33435	6.98928	2.87897	1.52567	-0.702153
BnaC06g15260D	chrC06	Bn-scaff 15818 2-p1586889	3.29184	Bn-scaff 15818 2-p1610442	1	6.393	uridine 5 -monophosphate synthase-like	*				**			*				6.1329	2.4062	1.34731	-1.50738	7.15187	1.00562	2.33435	6.98928	2.87897	1.52567	-0.702153
BnaC06g15290D	chrC06	Bn-scaff 15818 2-p1586889	3.29184	Bn-scaff 15818 2-p1610442	1	36.404	HISTONE H2A 11	*				**			*				6.1329	2.4062	1.34731	-1.50738	7.15187	1.00562	2.33435	6.98928	2.87897	1.52567	-0.702153
BnaC06g15320D	chrC06	Bn-scaff 15818 2-p1586889	3.29184	Bn-scaff 15818 2-p1610442	1	57.126	protease i -like protein yls5	*				**			*				6.1329	2.4062	1.34731	-1.50738	7.15187	1.00562	2.33435	6.98928	2.87897	1.52567	-0.702153
BnaC06g15340D	chrC06	Bn-scaff 15818 2-p1586889	3.29184	Bn-scaff 15818 2-p1610442	1	61.527	kinetochore protein	*				**			*				6.1329	2.4062	1.34731	-1.50738	7.15187	1.00562	2.33435	6.98928	2.87897	1.52567	-0.702153
BnaC06g15350D	chrC06	Bn-scaff 15818 2-p1586889	3.29184	Bn-scaff 15818 2-p1610442	1	62.452	at3g54630-like protein	*				**			*				6.1329	2.4062	1.34731	-1.50738	7.15187	1.00562	2.33435	6.98928	2.87897	1.52567	-0.702153
BnaC06g15370D	chrC06	Bn-scaff 15818 2-p1586889	3.29184	Bn-scaff 15818 2-p1699411	0.780645	3.7	probable arabinose 5-phosphate isomerase-like	*				**			*				6.1329	2.4062	1.34731	-1.50738	7.15187	1.00562	2.33435	6.98928	2.87897	1.52567	-0.702153
BnaC06g22020D	chrC06	Bn-scaff 16064 1-p938404	3.13671	Bn-scaff 16064 1-p1154213	0.821227	3.902	biotinyl-lipoyl domain-containing protein		**			*			*		**		4.61055	8.21383	1.01063	0.251051	5.50999	4.32646	3.85239	5.20075	3.85998	4.51994	5.54908
BnaC06g22030D	chrC06	Bn-scaff 16064 1-p938404	3.13671	Bn-scaff 16064 1-p1154213	0.821227	6.419	kinetochore protein		**			*			*		**		4.61055	8.21383	1.01063	0.251051	5.50999	4.32646	3.85239	5.20075	3.85998	4.51994	5.54908
BnaC06g22040D	chrC06	Bn-scaff 16064 1-p938404	3.13671	Bn-scaff 16064 1-p1154213	0.821227	8.307	non-ltr retroelement reverse transcriptase		**			*			*		**		4.61055	8.21383	1.01063	0.251051	5.50999	4.32646	3.85239	5.20075	3.85998	4.51994	5.54908
BnaC06g22050D	chrC06	Bn-scaff 16064 1-p938404	3.13671	Bn-scaff 16064 1-p1154213	0.821227	9.619	family ii extracellular lipase 3 family protein		**			*			*		**		4.61055	8.21383	1.01063	0.251051	5.50999	4.32646	3.85239	5.20075	3.85998	4.51994	5.54908
BnaC06g22060D	chrC06	Bn-scaff 16064 1-p938404	3.13671	Bn-scaff 16064 1-p1154213	0.821227	24.305	gdsl esterase lipase exl1		**			*			*		**		4.61055	8.21383	1.01063	0.251051	5.50999	4.32646	3.85239	5.20075	3.85998	4.51994	5.54908
BnaC06g22070D	chrC06	Bn-scaff 16064 1-p938404	3.13671	Bn-scaff 16064 1-p1154213	0.821227	33.529	gdsl esterase lipase exl1		**			*			*		**		4.61055	8.21383	1.01063	0.251051	5.50999	4.32646	3.85239	5.20075	3.85998	4.51994	5.54908
BnaC06g22080D	chrC06	Bn-scaff 16064 1-p938404	3.13671	Bn-scaff 16064 1-p1154213	0.821227	59.395	nadp-malic enzyme 4		**			*			*		**		4.61055	8.21383	1.01063	0.251051	5.50999	4.32646	3.85239	5.20075	3.85998	4.51994	5.54908
BnaC06g22090D	chrC06	Bn-scaff 16064 1-p938404	3.13671	Bn-scaff 16064 1-p1154213	0.821227	65.161	rac-like gtp-binding protein arac4		**			*			*		**		4.61055	8.21383	1.01063	0.251051	5.50999	4.32646	3.85239	5.20075	3.85998	4.51994	5.54908
BnaC06g22100D	chrC06	Bn-scaff 16064 1-p938404	3.13671	Bn-scaff 16064 1-p1154213	0.821227	74.039	nol1 nop2 sun family protein		**			*			*		**		4.61055	8.21383	1.01063	0.251051	5.50999	4.32646	3.85239	5.20075	3.85998	4.51994	5.54908
BnaC06g22110D	chrC06	Bn-scaff 16064 1-p938404	3.13671	Bn-scaff 16064 1-p1154213	0.821227	75.549	plant defensin		**			*			*		**		4.61055	8.21383	1.01063	0.251051	5.50999	4.32646	3.85239	5.20075	3.85998	4.51994	5.54908
BnaC06g22120D	chrC06	Bn-scaff 16064 1-p938404	3.13671	Bn-scaff 16064 1-p1154213	0.821227	85.619	defensin		**			*			*		**		4.61055	8.21383	1.01063	0.251051	5.50999	4.32646	3.85239	5.20075	3.85998	4.51994	5.54908
BnaC06g22140D	chrC06	Bn-scaff 16064 1-p938404	3.13671	Bn-scaff 16064 1-p1154213	0.821227	97.888	defensin		**			*			*		**		4.61055	8.21383	1.01063	0.251051	5.50999	4.32646	3.85239	5.20075	3.85998	4.51994	5.54908
BnaC06g22150D	chrC06	Bn-scaff 16064 1-p938404	3.13671	Bn-scaff 16064 1-p1154213	0.821227	111.864	tubulin beta-1 chain		**			*			*		**		4.61055	8.21383	1.01063	0.251051	5.50999	4.32646	3.85239	5.20075	3.85998	4.51994	5.54908
BnaC06g22170D	chrC06	Bn-scaff 16064 1-p938404	3.13671	Bn-scaff 16064 1-p1154213	0.821227	114.721	gtp-binding protein		**			*			*		**		4.61055	8.21383	1.01063	0.251051	5.50999	4.32646	3.85239	5.20075	3.85998	4.51994	5.54908
BnaC06g22200D	chrC06	Bn-scaff 16064 1-p938404	3.13671	Bn-scaff 16064 1-p1154213	0.821227	121.743	er lumen protein retaining receptor family protein		**			*			*		**		4.61055	8.21383	1.01063	0.251051	5.50999	4.32646	3.85239	5.20075	3.85998	4.51994	5.54908
BnaC06g22220D	chrC06	Bn-scaff 16064 1-p938404	3.13671	Bn-scaff 16064 1-p1154213	0.821227	146.808	ga-responsive gast1 protein		**			*			*		**		4.61055	8.21383	1.01063	0.251051	5.50999	4.32646	3.85239	5.20075	3.85998	4.51994	5.54908
BnaC06g22240D	chrC06	Bn-scaff 16064 1-p938404	3.13671	Bn-scaff 16064 1-p1154213	0.821227	151.552	3-hydroxy-3-methylglutaryl reductase		**			*			*		**		4.61055	8.21383	1.01063	0.251051	5.50999	4.32646	3.85239	5.20075	3.85998	4.51994	5.54908
BnaC06g22280D	chrC06	Bn-scaff 16064 1-p938404	3.13671	Bn-scaff 16064 1-p1154213	0.821227	176.939	histone h3		**			*			*		**		4.61055	8.21383	1.01063	0.251051	5.50999	4.32646	3.85239	5.20075	3.85998	4.51994	5.54908
BnaC06g22330D	chrC06	Bn-scaff 16064 1-p938404	3.13671	Bn-scaff 16064 1-p1154213	0.821227	110.736	shi-related sequence 7 protein		**			*			*		**		4.61055	8.21383	1.01063	0.251051	5.50999	4.32646	3.85239	5.20075	3.85998	4.51994	5.54908
BnaC06g22370D	chrC06	Bn-scaff 16064 1-p938404	3.13671	Bn-scaff 16064 1-p1154213	0.821227	75.578	nodulin 21 family protein		**			*			*		**		4.61055	8.21383	1.01063	0.251051	5.50999	4.32646	3.85239	5.20075	3.85998	4.51994	5.54908
BnaC06g22380D	chrC06	Bn-scaff 16064 1-p938404	3.13671	Bn-scaff 16064 1-p1154213	0.821227	44.452	at1g19700		**			*			*		**		4.61055	8.21383	1.01063	0.251051	5.50999	4.32646	3.85239	5.20075	3.85998	4.51994	5.54908
BnaC06g22470D	chrC06	Bn-scaff 16064 1-p938404	3.13671	Bn-scaff 16064 1-p1154213	0.821227	3.631	ornithine chloroplastic-like		**			*			*		**		4.61055	8.21383	1.01063	0.251051	5.50999	4.32646	3.85239	5.20075	3.85998	4.51994	5.54908
BnaC06g22500D	chrC06	Bn-scaff 16064 1-p938404	3.13671	Bn-scaff 16064 1-p948906	0.881522	13.516	sugar transporter erd6-like 6-like		**			*			*		**		4.61055	8.21383	1.01063	0.251051	5.50999	4.32646	3.85239	5.20075	3.85998	4.51994	5.54908
BnaC06g22550D	chrC06	Bn-scaff 16064 1-p938404	3.13671	Bn-scaff 16064 1-p948906	0.881522	41.707	mitochondrial import inner membrane translocase subunit tim13		**			*			*		**		4.61055	8.21383	1.01063	0.251051	5.50999	4.32646	3.85239	5.20075	3.85998	4.51994	5.54908
BnaC06g22560D	chrC06	Bn-scaff 16064 1-p938404	3.13671	Bn-scaff 16064 1-p948906	0.881522	45.58	aminoacyl-t-rna synthetase		**			*			*		**		4.61055	8.21383	1.01063	0.251051	5.50999	4.32646	3.85239	5.20075	3.85998	4.51994	5.54908
BnaC06g22570D	chrC06	Bn-scaff 16064 1-p938404	3.13671	Bn-scaff 16064 1-p948906	0.881522	49.044	aminoacyl-t-rna synthetase		**			*			*		**		4.61055	8.21383	1.01063	0.251051	5.50999	4.32646	3.85239	5.20075	3.85998	4.51994	5.54908
BnaC06g22580D	chrC06	Bn-scaff 16064 1-p938404	3.13671	Bn-scaff 16064 1-p948906	0.881522	52.334	aminoacyl-t-rna synthetase		**			*			*		**		4.61055	8.21383	1.01063	0.251051	5.50999	4.32646	3.85239	5.20075	3.85998	4.51994	5.54908
BnaC06g22590D	chrC06	Bn-scaff 16064 1-p938404	3.13671	Bn-scaff 16064 1-p948906	0.881522	54.537	aminoacyl-t-rna synthetase		**			*			*		**		4.61055	8.21383	1.01063	0.251051	5.50999	4.32646	3.85239	5.20075	3.85998	4.51994	5.54908
BnaC06g22620D	chrC06	Bn-scaff 16064 1-p938404	3.13671	Bn-scaff 16064 1-p948906	0.881522	38.887	thaumatin-like protein		**			*			*		**		4.61055	8.21383	1.01063	0.251051	5.50999	4.32646	3.85239	5.20075	3.85998	4.51994	5.54908
BnaC06g22630D	chrC06	Bn-scaff 16064 1-p938404	3.13671	Bn-scaff 16064 1-p948906	0.881522	36.44	phospholipid glycerol acyltransferase family protein		**			*			*		**		4.61055	8.21383	1.01063	0.251051	5.50999	4.32646	3.85239	5.20075	3.85998	4.51994	5.54908
BnaC06g22680D	chrC06	Bn-scaff 16064 1-p938404	3.13671	Bn-scaff 16064 1-p948906	0.881522	7.287	fatty acid biosynthesis 1 isoform 1		**			*			*		**		4.61055	8.21383	1.01063	0.251051	5.50999	4.32646	3.85239	5.20075	3.85998	4.51994	5.54908
BnaC06g22690D	chrC06	Bn-scaff 16064 1-p938404	3.13671	Bn-scaff 16064 1-p948906	0.881522	2.998	protein tify 10a		**			*			*		**		4.61055	8.21383	1.01063	0.251051	5.50999	4.32646	3.85239	5.20075	3.85998	4.51994	5.54908
BnaC06g22720D	chrC06	Bn-scaff 16064 1-p938404	3.13671	Bn-scaff 16064 1-p938404	identical	1.298	betaine aldehyde dehydrogenase		**			*			*		**		4.61055	8.21383	1.01063	0.251051	5.50999	4.32646	3.85239	5.20075	3.85998	4.51994	5.54908
BnaC06g22730D	chrC06	Bn-scaff 16064 1-p938404	3.13671	Bn-scaff 16064 1-p938130	1	1.177	adp-glucose pyrophosphorylase family protein		**			*			*		**		4.61055	8.21383	1.01063	0.251051	5.50999	4.32646	3.85239	5.20075	3.85998	4.51994	5.54908
BnaC06g22740D	chrC06	Bn-scaff 16064 1-p938404	3.13671	Bn-scaff 16064 1-p938130	1	10.333	two-component response regulator arr5		**			*			*		**		4.61055	8.21383	1.01063	0.251051	5.50999	4.32646	3.85239	5.20075	3.85998	4.51994	5.54908
BnaC06g22810D	chrC06	Bn-scaff 16064 1-p938404	3.13671	Bn-scaff 16064 1-p938130	1	30.259	c2 domain-containing protein		**			*			*		**		4.61055	8.21383	1.01063	0.251051	5.50999	4.32646	3.85239	5.20075	3.85998	4.51994	5.54908
BnaC06g22820D	chrC06	Bn-scaff 16064 1-p938404	3.13671	Bn-scaff 16064 1-p938130	1	42.019	isochorismate synthase 2		**			*			*		**		4.61055	8.21383	1.01063	0.251051	5.50999	4.32646	3.85239	5.20075	3.85998	4.51994	5.54908
BnaC06g22840D	chrC06	Bn-scaff 16064 1-p938404	3.13671	Bn-scaff 16064 1-p938130	1	53.199	exostosin-like protein		**			*			*		**		4.61055	8.21383	1.01063	0.251051	5.50999	4.32646	3.85239	5.20075	3.85998	4.51994	5.54908
BnaC06g22850D	chrC06	Bn-scaff 16064 1-p938404	3.13671	Bn-scaff 16064 1-p938130	1	82.636	mini zinc finger protein		**			*			*		**		4.61055	8.21383	1.01063	0.251051	5.50999	4.32646	3.85239	5.20075	3.85998	4.51994	5.54908
BnaC06g22910D	chrC06	Bn-scaff 16064 1-p938404	3.13671	Bn-scaff 16064 1-p938130	1	151.93	cytochrome p450		**			*			*		**		4.61055	8.21383	1.01063	0.251051	5.50999	4.32646	3.85239	5.20075	3.85998	4.51994	5.54908
BnaC06g22960D	chrC06	Bn-scaff 16064 1-p938404	3.13671	Bn-scaff 16064 1-p938130	1	183.401	gdsl esterase lipase at1g74460-like		**			*			*		**		4.61055	8.21383	1.01063	0.251051	5.50999	4.32646	3.85239	5.20075	3.85998	4.51994	5.54908
BnaC06g23010D	chrC06	Bn-scaff 16064 1-p938404	3.13671	Bn-scaff 16064 1-p938130	1	216.583	transcription factor myb95		**			*			*		**		4.61055	8.21383	1.01063	0.251051	5.50999	4.32646	3.85239	5.20075	3.85998	4.51994	5.54908
BnaC06g23020D	chrC06	Bn-scaff 16064 1-p938404	3.13671	Bn-scaff 16064 1-p938130	1	222.907	transcription factor myb95		**			*			*		**		4.61055	8.21383	1.01063	0.251051	5.50999	4.32646	3.85239	5.20075	3.85998	4.51994	5.54908
BnaC06g23040D	chrC06	Bn-scaff 16064 1-p938404	3.13671	Bn-scaff 16064 1-p938130	1	241.576	transcription factor myb95		**			*			*		**		4.61055	8.21383	1.01063	0.251051	5.50999	4.32646	3.85239	5.20075	3.85998	4.51994	5.54908
BnaC06g23080D	chrC06	Bn-scaff 16064 1-p938404	3.13671	Bn-scaff 16064 1-p938130	1	302.644	galactosyl transferase gma12 mnn10 family protein		**			*			*		**		4.61055	8.21383	1.01063	0.251051	5.50999	4.32646	3.85239	5.20075	3.85998	4.51994	5.54908
BnaC06g23090D	chrC06	Bn-scaff 16064 1-p938404	3.13671	Bn-scaff 16064 1-p938130	1	303.501	galactosyl transferase gma12 mnn10 family protein		**			*			*		**		4.61055	8.21383	1.01063	0.251051	5.50999	4.32646	3.85239	5.20075	3.85998	4.51994	5.54908
BnaC06g23110D	chrC06	Bn-scaff 16064 1-p938404	3.13671	Bn-scaff 16064 1-p938130	1	308.769	heat shock protein 101		**			*			*		**		4.61055	8.21383	1.01063	0.251051	5.50999	4.32646	3.85239	5.20075	3.85998	4.51994	5.54908
BnaC06g23160D	chrC06	Bn-scaff 16064 1-p938404	3.13671	Bn-scaff 16064 1-p938130	1	328.272	probable phosphoribosylformylglycinamidine chloroplastic mitochondrial		**			*			*		**		4.61055	8.21383	1.01063	0.251051	5.50999	4.32646	3.85239	5.20075	3.85998	4.51994	5.54908
BnaC06g23190D	chrC06	Bn-scaff 16064 1-p938404	3.13671	Bn-scaff 16064 1-p938130	1	338.894	glycerophosphoryl diester phosphodiesterase		**			*			*		**		4.61055	8.21383	1.01063	0.251051	5.50999	4.32646	3.85239	5.20075	3.85998	4.51994	5.54908
BnaC06g23200D	chrC06	Bn-scaff 16064 1-p938404	3.13671	Bn-scaff 16064 1-p938130	1	341.543	glycerophosphoryl diester phosphodiesterase		**			*			*		**		4.61055	8.21383	1.01063	0.251051	5.50999	4.32646	3.85239	5.20075	3.85998	4.51994	5.54908
BnaC06g23230D	chrC06	Bn-scaff 16064 1-p938404	3.13671	Bn-scaff 16064 1-p938130	1	369.885	glycerophosphoryl diester phosphodiesterase		**			*			*		**		4.61055	8.21383	1.01063	0.251051	5.50999	4.32646	3.85239	5.20075	3.85998	4.51994	5.54908
BnaC06g27950D	chrC06	Bn-scaff 23957 1-p676556	5.0771	Bn-scaff 23957 1-p689992	1	3.968	protein fez-like		*				**		***	**			6.1655	13.2509	3.51686	4.43136	6.72174	15.9862	4.52033	14.538	11.1451	3.72454	9.64847
BnaC06g27960D	chrC06	Bn-scaff 23957 1-p676556	5.0771	Bn-scaff 23957 1-p689992	1	1.746	e3 ubiquitin-protein ligase sina-like 2		*				**		***	**			6.1655	13.2509	3.51686	4.43136	6.72174	15.9862	4.52033	14.538	11.1451	3.72454	9.64847
BnaC06g27970D	chrC06	Bn-scaff 23957 1-p676556	5.0771	Bn-scaff 23957 1-p689992	1	1.213	e3 ubiquitin-protein ligase sina-like 2		*				**		***	**			6.1655	13.2509	3.51686	4.43136	6.72174	15.9862	4.52033	14.538	11.1451	3.72454	9.64847
BnaC06g27980D	chrC06	Bn-scaff 23957 1-p676556	5.0771	Bn-scaff 23957 1-p689992	1	7.099	NA		*				**		***	**			6.1655	13.2509	3.51686	4.43136	6.72174	15.9862	4.52033	14.538	11.1451	3.72454	9.64847
BnaC06g28090D	chrC06	Bn-scaff 23957 1-p676556	5.0771	Bn-scaff 23957 1-p614843	1	9.829	carbamoyl phosphate synthetase small subunit		*				**		***	**			6.1655	13.2509	3.51686	4.43136	6.72174	15.9862	4.52033	14.538	11.1451	3.72454	9.64847
BnaC06g28100D	chrC06	Bn-scaff 23957 1-p676556	5.0771	Bn-scaff 23957 1-p614843	1	14.244	probable serine threonine-protein kinase at1g18390-like		*				**		***	**			6.1655	13.2509	3.51686	4.43136	6.72174	15.9862	4.52033	14.538	11.1451	3.72454	9.64847
BnaC06g28110D	chrC06	Bn-scaff 23957 1-p676556	5.0771	Bn-scaff 23957 1-p614843	1	19.496	serine threonine protein kinase		*				**		***	**			6.1655	13.2509	3.51686	4.43136	6.72174	15.9862	4.52033	14.538	11.1451	3.72454	9.64847
BnaC06g28840D	chrC06	Bn-scaff 23821 1-p122129	3.53172	Bn-scaff 23821 1-p79518	1	1.593	photosystem ii core complex proteins chloroplastic-like	**	*				*		*			*	7.37593	7.29658	2.23795	-1.17969	3.10842	9.41666	1.98633	5.95924	3.30501	3.67041	6.69222
BnaC06g37480D	chrC06	Bn-scaff 17799 1-p1070542	4.13282	Bn-scaff 17799 1-p1070542	identical	28.894	calcium-binding protein cml38	*				*			***	*			9.37864	5.59402	-1.36409	4.934	9.11896	1.20091	6.74708	12.9263	8.43992	3.05523	-0.230385
BnaC06g37490D	chrC06	Bn-scaff 17799 1-p1070542	4.13282	Bn-scaff 17799 1-p1070542	identical	27.034	calcium-binding protein cml38	*				*			***	*			9.37864	5.59402	-1.36409	4.934	9.11896	1.20091	6.74708	12.9263	8.43992	3.05523	-0.230385
BnaC06g37530D	chrC06	Bn-scaff 17799 1-p1070542	4.13282	Bn-scaff 17799 1-p1070542	identical	15.907	dnaj heat shock n-terminal domain-containing protein	*				*			***	*			9.37864	5.59402	-1.36409	4.934	9.11896	1.20091	6.74708	12.9263	8.43992	3.05523	-0.230385
BnaC06g37580D	chrC06	Bn-scaff 17799 1-p1070542	4.13282	Bn-scaff 17799 1-p1070542	identical	12.955	thioredoxin y1 isoform 1	*				*			***	*			9.37864	5.59402	-1.36409	4.934	9.11896	1.20091	6.74708	12.9263	8.43992	3.05523	-0.230385
BnaC06g37610D	chrC06	Bn-scaff 17799 1-p1070542	4.13282	Bn-scaff 17799 1-p1070542	identical	15.764	o-methyltransferase family 2 protein	*				*			***	*			9.37864	5.59402	-1.36409	4.934	9.11896	1.20091	6.74708	12.9263	8.43992	3.05523	-0.230385
BnaC06g37770D	chrC06	Bn-scaff 17799 1-p1070542	4.13282	Bn-scaff 17799 1-p1070542	identical	122.721	vhs domain-containing protein	*				*			***	*			9.37864	5.59402	-1.36409	4.934	9.11896	1.20091	6.74708	12.9263	8.43992	3.05523	-0.230385
BnaC06g37790D	chrC06	Bn-scaff 17799 1-p1070542	4.13282	Bn-scaff 17799 1-p1070542	identical	132.288	act domain-containing protein 3	*				*			***	*			9.37864	5.59402	-1.36409	4.934	9.11896	1.20091	6.74708	12.9263	8.43992	3.05523	-0.230385
BnaC06g37800D	chrC06	Bn-scaff 17799 1-p1070542	4.13282	Bn-scaff 17799 1-p1070542	identical	145.386	f-box family protein	*				*			***	*			9.37864	5.59402	-1.36409	4.934	9.11896	1.20091	6.74708	12.9263	8.43992	3.05523	-0.230385
BnaC06g37820D	chrC06	Bn-scaff 17799 1-p1070542	4.13282	Bn-scaff 17799 1-p1070542	identical	151.712	phosphoenolpyruvate carboxylase family protein	*				*			***	*			9.37864	5.59402	-1.36409	4.934	9.11896	1.20091	6.74708	12.9263	8.43992	3.05523	-0.230385
BnaC06g37830D	chrC06	Bn-scaff 17799 1-p1070542	4.13282	Bn-scaff 17799 1-p1070542	identical	154.14	mog1 duf1795-like photosystem ii reaction center family protein	*				*			***	*			9.37864	5.59402	-1.36409	4.934	9.11896	1.20091	6.74708	12.9263	8.43992	3.05523	-0.230385
BnaC06g37860D	chrC06	Bn-scaff 17799 1-p1070542	4.13282	Bn-scaff 17799 1-p1070542	identical	167.174	alcohol dehydrogenase	*				*			***	*			9.37864	5.59402	-1.36409	4.934	9.11896	1.20091	6.74708	12.9263	8.43992	3.05523	-0.230385
BnaC08g04620D	chrC08	Bn-scaff 16158 1-p301944	3.09086	Bn-scaff 25981 1-p288295	0.625066	0.504	gamma carbonic anhydrase mitochondrial-like					*	*					**	4.56869	8.20541	4.4711	2.80762	6.83918	21.2378	3.99485	3.8369	4.33846	3.72458	15.6025
BnaC08g04630D	chrC08	Bn-scaff 16158 1-p301944	3.09086	Bn-scaff 25981 1-p288295	0.625066	3.029	20s proteasome subunit paf1					*	*					**	4.56869	8.20541	4.4711	2.80762	6.83918	21.2378	3.99485	3.8369	4.33846	3.72458	15.6025
BnaC08g04650D	chrC08	Bn-scaff 16158 1-p301944	3.09086	Bn-scaff 25981 1-p226081	0.625066	13.683	cyclin-dependent protein kinase 3 2					*	*					**	4.56869	8.20541	4.4711	2.80762	6.83918	21.2378	3.99485	3.8369	4.33846	3.72458	15.6025
BnaC08g04660D	chrC08	Bn-scaff 16158 1-p301944	3.09086	Bn-scaff 25981 1-p226081	0.625066	20.598	cyclin family protein					*	*					**	4.56869	8.20541	4.4711	2.80762	6.83918	21.2378	3.99485	3.8369	4.33846	3.72458	15.6025
BnaC08g04700D	chrC08	Bn-scaff 16158 1-p301944	3.09086	Bn-scaff 25981 1-p209571	0.721764	3.779	mfp1 attachment factor 1-like					*	*					**	4.56869	8.20541	4.4711	2.80762	6.83918	21.2378	3.99485	3.8369	4.33846	3.72458	15.6025
BnaC08g04880D	chrC08	Bn-scaff 16158 1-p301944	3.09086	Bn-scaff 16158 1-p299965	1	2.728	protein chloroplastic-like					*	*					**	4.56869	8.20541	4.4711	2.80762	6.83918	21.2378	3.99485	3.8369	4.33846	3.72458	15.6025
BnaC08g04910D	chrC08	Bn-scaff 16158 1-p301944	3.09086	Bn-scaff 16158 1-p327385	1	0.532	triacylglycerol lipase-like 1					*	*					**	4.56869	8.20541	4.4711	2.80762	6.83918	21.2378	3.99485	3.8369	4.33846	3.72458	15.6025
BnaC08g09090D	chrC08	Bn-scaff 16287 1-p429842	4.25378	Bn-scaff 16287 1-p402022	0.794074	0.335	mediator of rna polymerase ii transcription subunit 34		*			*			***	*			6.52594	14.1403	4.39227	7.58248	11.4677	18.6759	5.39936	13.1431	9.69654	3.86466	6.32828
BnaC08g09100D	chrC08	Bn-scaff 16287 1-p429842	4.25378	Bn-scaff 16287 1-p429842	identical	7.629	sugar transporter erd6-like 3		*			*			***	*			6.52594	14.1403	4.39227	7.58248	11.4677	18.6759	5.39936	13.1431	9.69654	3.86466	6.32828
BnaC08g09110D	chrC08	Bn-scaff 16287 1-p429842	4.25378	Bn-scaff 16287 1-p429842	identical	9.417	purine permease 3		*			*			***	*			6.52594	14.1403	4.39227	7.58248	11.4677	18.6759	5.39936	13.1431	9.69654	3.86466	6.32828
BnaC08g09160D	chrC08	Bn-scaff 16287 1-p429842	4.25378	Bn-scaff 16287 1-p483298	1	8.79	aminotransferase class iv family protein		*			*			***	*			6.52594	14.1403	4.39227	7.58248	11.4677	18.6759	5.39936	13.1431	9.69654	3.86466	6.32828
BnaC08g09170D	chrC08	Bn-scaff 16287 1-p429842	4.25378	Bn-scaff 16287 1-p483298	1	10.683	polyubiquitin 2		*			*			***	*			6.52594	14.1403	4.39227	7.58248	11.4677	18.6759	5.39936	13.1431	9.69654	3.86466	6.32828
BnaC08g09180D	chrC08	Bn-scaff 16287 1-p429842	4.25378	Bn-scaff 16287 1-p483298	1	12.246	photosystem i reaction center subunit chloroplastic-like		*			*			***	*			6.52594	14.1403	4.39227	7.58248	11.4677	18.6759	5.39936	13.1431	9.69654	3.86466	6.32828
BnaC08g17780D	chrC08	Bn-scaff 16231 1-p662722	3.84508	Bn-scaff 16231 1-p662722	identical	2.528	laccase 1					**		*	**				8.81509	9.51578	2.67381	6.82579	12.1962	10.9731	9.94337	13.8139	7.19871	6.33093	2.12802
BnaC08g17840D	chrC08	Bn-scaff 16231 1-p662722	3.84508	Bn-scaff 16231 1-p662722	identical	32.93	ras-related protein raba6a-like					**		*	**				8.81509	9.51578	2.67381	6.82579	12.1962	10.9731	9.94337	13.8139	7.19871	6.33093	2.12802
BnaC08g17990D	chrC08	Bn-scaff 16231 1-p662722	3.84508	Bn-scaff 16231 1-p662722	identical	96.697	lipase family protein					**		*	**				8.81509	9.51578	2.67381	6.82579	12.1962	10.9731	9.94337	13.8139	7.19871	6.33093	2.12802
BnaC08g18180D	chrC08	Bn-scaff 16231 1-p662722	3.84508	Bn-scaff 16231 1-p662722	identical	197.223	3-phosphoserine phosphatase					**		*	**				8.81509	9.51578	2.67381	6.82579	12.1962	10.9731	9.94337	13.8139	7.19871	6.33093	2.12802
BnaC08g18420D	chrC08	Bn-scaff 16231 1-p662722	3.84508	Bn-scaff 16231 1-p662722	identical	327.462	isochorismate synthase 2					**		*	**				8.81509	9.51578	2.67381	6.82579	12.1962	10.9731	9.94337	13.8139	7.19871	6.33093	2.12802
BnaC08g18610D	chrC08	Bn-scaff 16231 1-p662722	3.84508	Bn-scaff 16231 1-p662722	identical	429.565	ubiquinone biosynthesis protein mitochondrial-like					**		*	**				8.81509	9.51578	2.67381	6.82579	12.1962	10.9731	9.94337	13.8139	7.19871	6.33093	2.12802
BnaC08g18630D	chrC08	Bn-scaff 16231 1-p662722	3.84508	Bn-scaff 16231 1-p662722	identical	442.41	probable polygalacturonase-like					**		*	**				8.81509	9.51578	2.67381	6.82579	12.1962	10.9731	9.94337	13.8139	7.19871	6.33093	2.12802
BnaC08g19030D	chrC08	Bn-scaff 16231 1-p662722	3.84508	Bn-scaff 16231 1-p662722	identical	751.368	probable 26s proteasome non-atpase regulatory subunit 3-like					**		*	**				8.81509	9.51578	2.67381	6.82579	12.1962	10.9731	9.94337	13.8139	7.19871	6.33093	2.12802
BnaC08g19190D	chrC08	Bn-scaff 16231 1-p662722	3.84508	Bn-scaff 16231 1-p662722	identical	895.236	trigalactosyldiacylglycerol 1					**		*	**				8.81509	9.51578	2.67381	6.82579	12.1962	10.9731	9.94337	13.8139	7.19871	6.33093	2.12802
BnaC08g19220D	chrC08	Bn-scaff 16231 1-p662722	3.84508	Bn-scaff 16231 1-p662722	identical	917.334	mitochondrial import inner membrane translocase subunit tim17-2-like					**		*	**				8.81509	9.51578	2.67381	6.82579	12.1962	10.9731	9.94337	13.8139	7.19871	6.33093	2.12802
BnaC08g19270D	chrC08	Bn-scaff 16231 1-p662722	3.84508	Bn-scaff 16231 1-p662722	identical	952.348	opc-8:0 ligase1					**		*	**				8.81509	9.51578	2.67381	6.82579	12.1962	10.9731	9.94337	13.8139	7.19871	6.33093	2.12802
BnaC08g19280D	chrC08	Bn-scaff 16231 1-p662722	3.84508	Bn-scaff 16231 1-p662722	identical	961.395	opc-8:0 ligase1					**		*	**				8.81509	9.51578	2.67381	6.82579	12.1962	10.9731	9.94337	13.8139	7.19871	6.33093	2.12802
BnaC08g19290D	chrC08	Bn-scaff 16231 1-p662722	3.84508	Bn-scaff 16231 1-p662722	identical	975.95	acyl:coa ligase					**		*	**				8.81509	9.51578	2.67381	6.82579	12.1962	10.9731	9.94337	13.8139	7.19871	6.33093	2.12802
BnaC08g19310D	chrC08	Bn-scaff 16231 1-p662722	3.84508	Bn-scaff 16231 1-p662722	identical	981.748	opc-8:0 ligase1					**		*	**				8.81509	9.51578	2.67381	6.82579	12.1962	10.9731	9.94337	13.8139	7.19871	6.33093	2.12802
BnaC08g19360D	chrC08	Bn-scaff 16231 1-p662722	3.84508	Bn-scaff 16231 1-p662722	identical	1015.55	catalase 3					**		*	**				8.81509	9.51578	2.67381	6.82579	12.1962	10.9731	9.94337	13.8139	7.19871	6.33093	2.12802
BnaC08g19430D	chrC08	Bn-scaff 16231 1-p662722	3.84508	Bn-scaff 16231 1-p662722	identical	1069.59	high mobility group b2 protein					**		*	**				8.81509	9.51578	2.67381	6.82579	12.1962	10.9731	9.94337	13.8139	7.19871	6.33093	2.12802
BnaC08g19460D	chrC08	Bn-scaff 16231 1-p662722	3.84508	Bn-scaff 16231 1-p662722	identical	1078.31	u-box domain-containing protein 43					**		*	**				8.81509	9.51578	2.67381	6.82579	12.1962	10.9731	9.94337	13.8139	7.19871	6.33093	2.12802
BnaC08g19500D	chrC08	Bn-scaff 16231 1-p662722	3.84508	Bn-scaff 16231 1-p662722	identical	1124.37	tonoplast monosaccharide transporter2 isoform 1					**		*	**				8.81509	9.51578	2.67381	6.82579	12.1962	10.9731	9.94337	13.8139	7.19871	6.33093	2.12802
BnaC08g19510D	chrC08	Bn-scaff 16231 1-p662722	3.84508	Bn-scaff 16231 1-p662722	identical	1131.66	xylem cysteine proteinase 2-like					**		*	**				8.81509	9.51578	2.67381	6.82579	12.1962	10.9731	9.94337	13.8139	7.19871	6.33093	2.12802
BnaC08g19520D	chrC08	Bn-scaff 16231 1-p662722	3.84508	Bn-scaff 16231 1-p662722	identical	1133.27	probable inorganic phosphate transporter 1-9-like					**		*	**				8.81509	9.51578	2.67381	6.82579	12.1962	10.9731	9.94337	13.8139	7.19871	6.33093	2.12802
BnaC08g19540D	chrC08	Bn-scaff 16231 1-p662722	3.84508	Bn-scaff 16231 1-p662722	identical	1144.12	omega-6 fatty acid desaturase					**		*	**				8.81509	9.51578	2.67381	6.82579	12.1962	10.9731	9.94337	13.8139	7.19871	6.33093	2.12802
BnaC08g19580D	chrC08	Bn-scaff 16231 1-p662722	3.84508	Bn-scaff 16231 1-p662722	identical	1175.46	dna-binding protein escarola-like					**		*	**				8.81509	9.51578	2.67381	6.82579	12.1962	10.9731	9.94337	13.8139	7.19871	6.33093	2.12802
BnaC08g19600D	chrC08	Bn-scaff 16231 1-p662722	3.84508	Bn-scaff 16231 1-p662722	identical	1189.74	pyrophosphate-dependent phosphofructokinase alpha subunit					**		*	**				8.81509	9.51578	2.67381	6.82579	12.1962	10.9731	9.94337	13.8139	7.19871	6.33093	2.12802
BnaC08g19670D	chrC08	Bn-scaff 16231 1-p662722	3.84508	Bn-scaff 16231 1-p662722	identical	1255.53	dnaj heat shock n-terminal domain-containing protein					**		*	**				8.81509	9.51578	2.67381	6.82579	12.1962	10.9731	9.94337	13.8139	7.19871	6.33093	2.12802
BnaC08g19680D	chrC08	Bn-scaff 16231 1-p662722	3.84508	Bn-scaff 16231 1-p662722	identical	1267.1	o-methyltransferase family protein					**		*	**				8.81509	9.51578	2.67381	6.82579	12.1962	10.9731	9.94337	13.8139	7.19871	6.33093	2.12802
BnaC08g19690D	chrC08	Bn-scaff 16231 1-p662722	3.84508	Bn-scaff 16231 1-p662722	identical	1278.53	o-methyltransferase family protein					**		*	**				8.81509	9.51578	2.67381	6.82579	12.1962	10.9731	9.94337	13.8139	7.19871	6.33093	2.12802
BnaC08g19730D	chrC08	Bn-scaff 16231 1-p662722	3.84508	Bn-scaff 16231 1-p662722	identical	1300.9	eukaryotic translation initiation factor 2 (eif-2) family protein					**		*	**				8.81509	9.51578	2.67381	6.82579	12.1962	10.9731	9.94337	13.8139	7.19871	6.33093	2.12802
BnaC08g19750D	chrC08	Bn-scaff 16231 1-p662722	3.84508	Bn-scaff 16231 1-p662722	identical	1313.11	wall-associated kinase 2					**		*	**				8.81509	9.51578	2.67381	6.82579	12.1962	10.9731	9.94337	13.8139	7.19871	6.33093	2.12802
BnaC08g19770D	chrC08	Bn-scaff 16231 1-p662722	3.84508	Bn-scaff 16231 1-p662722	identical	1318.09	wall-associated kinase 2					**		*	**				8.81509	9.51578	2.67381	6.82579	12.1962	10.9731	9.94337	13.8139	7.19871	6.33093	2.12802
BnaC08g19780D	chrC08	Bn-scaff 16231 1-p662722	3.84508	Bn-scaff 16231 1-p662722	identical	1323.56	wall-associated kinase 2					**		*	**				8.81509	9.51578	2.67381	6.82579	12.1962	10.9731	9.94337	13.8139	7.19871	6.33093	2.12802
BnaC08g19810D	chrC08	Bn-scaff 16231 1-p662722	3.84508	Bn-scaff 16231 1-p662722	identical	1368.47	udp-glucuronate:xylan alpha-glucuronosyltransferase 3-like					**		*	**				8.81509	9.51578	2.67381	6.82579	12.1962	10.9731	9.94337	13.8139	7.19871	6.33093	2.12802
BnaC08g19890D	chrC08	Bn-scaff 16231 1-p662722	3.84508	Bn-scaff 16231 1-p662722	identical	1451.08	protein translocase subunit seca2					**		*	**				8.81509	9.51578	2.67381	6.82579	12.1962	10.9731	9.94337	13.8139	7.19871	6.33093	2.12802
BnaC08g19900D	chrC08	Bn-scaff 16231 1-p662722	3.84508	Bn-scaff 16231 1-p662722	identical	1455.51	protein translocase subunit seca2					**		*	**				8.81509	9.51578	2.67381	6.82579	12.1962	10.9731	9.94337	13.8139	7.19871	6.33093	2.12802
BnaC08g19910D	chrC08	Bn-scaff 16231 1-p662722	3.84508	Bn-scaff 16231 1-p662722	identical	1459.65	protein krtcap2 homolog isoform 1					**		*	**				8.81509	9.51578	2.67381	6.82579	12.1962	10.9731	9.94337	13.8139	7.19871	6.33093	2.12802
BnaC08g19920D	chrC08	Bn-scaff 16231 1-p662722	3.84508	Bn-scaff 16231 1-p662722	identical	1466.46	kinase-like protein					**		*	**				8.81509	9.51578	2.67381	6.82579	12.1962	10.9731	9.94337	13.8139	7.19871	6.33093	2.12802
BnaC08g19930D	chrC08	Bn-scaff 16231 1-p662722	3.84508	Bn-scaff 16231 1-p662722	identical	1481.7	seven in absentia family protein					**		*	**				8.81509	9.51578	2.67381	6.82579	12.1962	10.9731	9.94337	13.8139	7.19871	6.33093	2.12802
BnaC08g19950D	chrC08	Bn-scaff 16231 1-p662722	3.84508	Bn-scaff 16231 1-p662722	identical	1486.82	pdi-like 1-1 isoform 2					**		*	**				8.81509	9.51578	2.67381	6.82579	12.1962	10.9731	9.94337	13.8139	7.19871	6.33093	2.12802
BnaC08g20000D	chrC08	Bn-scaff 16231 1-p662722	3.84508	Bn-scaff 16231 1-p662722	identical	1518.87	peptidoglycan-binding domain-containing protein					**		*	**				8.81509	9.51578	2.67381	6.82579	12.1962	10.9731	9.94337	13.8139	7.19871	6.33093	2.12802
BnaC08g20060D	chrC08	Bn-scaff 16231 1-p662722	3.84508	Bn-scaff 16231 1-p662722	identical	1564.2	nuclear transcription factor y subunit b-9					**		*	**				8.81509	9.51578	2.67381	6.82579	12.1962	10.9731	9.94337	13.8139	7.19871	6.33093	2.12802
BnaC08g20070D	chrC08	Bn-scaff 16231 1-p662722	3.84508	Bn-scaff 16231 1-p662722	identical	1572.17	phosphatidylinositol-4-phosphate 5-kinase 1					**		*	**				8.81509	9.51578	2.67381	6.82579	12.1962	10.9731	9.94337	13.8139	7.19871	6.33093	2.12802
BnaC08g20110D	chrC08	Bn-scaff 16231 1-p662722	3.84508	Bn-scaff 16231 1-p662722	identical	1613.97	serine hydroxymethyltransferase 1-like					**		*	**				8.81509	9.51578	2.67381	6.82579	12.1962	10.9731	9.94337	13.8139	7.19871	6.33093	2.12802
BnaC08g20170D	chrC08	Bn-scaff 16231 1-p662722	3.84508	Bn-scaff 16231 1-p662722	identical	1660.89	transcription factor					**		*	**				8.81509	9.51578	2.67381	6.82579	12.1962	10.9731	9.94337	13.8139	7.19871	6.33093	2.12802
BnaC08g20180D	chrC08	Bn-scaff 16231 1-p662722	3.84508	Bn-scaff 16231 1-p662722	identical	1662.89	inositol-pentakisphosphate 2-kinase family protein					**		*	**				8.81509	9.51578	2.67381	6.82579	12.1962	10.9731	9.94337	13.8139	7.19871	6.33093	2.12802
BnaC08g20260D	chrC08	Bn-scaff 16231 1-p662722	3.84508	Bn-scaff 16231 1-p662722	identical	1710.22	actin cross-linking protein					**		*	**				8.81509	9.51578	2.67381	6.82579	12.1962	10.9731	9.94337	13.8139	7.19871	6.33093	2.12802
BnaC08g20270D	chrC08	Bn-scaff 16231 1-p662722	3.84508	Bn-scaff 16231 1-p662722	identical	1712.11	uncharacterized glycine-rich protein					**		*	**				8.81509	9.51578	2.67381	6.82579	12.1962	10.9731	9.94337	13.8139	7.19871	6.33093	2.12802
BnaC08g20320D	chrC08	Bn-scaff 16231 1-p662722	3.84508	Bn-scaff 16231 1-p662722	identical	1812.68	acetolactate synthase					**		*	**				8.81509	9.51578	2.67381	6.82579	12.1962	10.9731	9.94337	13.8139	7.19871	6.33093	2.12802
BnaC08g20390D	chrC08	Bn-scaff 16231 1-p662722	3.84508	Bn-scaff 16231 1-p662722	identical	1849.07	gamma carbonic anhydrase like 1					**		*	**				8.81509	9.51578	2.67381	6.82579	12.1962	10.9731	9.94337	13.8139	7.19871	6.33093	2.12802
BnaC08g20430D	chrC08	Bn-scaff 16231 1-p662722	3.84508	Bn-scaff 16231 1-p662722	identical	1908.79	transferase family protein					**		*	**				8.81509	9.51578	2.67381	6.82579	12.1962	10.9731	9.94337	13.8139	7.19871	6.33093	2.12802
BnaC08g20450D	chrC08	Bn-scaff 16231 1-p662722	3.84508	Bn-scaff 16231 1-p662722	identical	1933.68	tir-nbs-lrr resistance protein					**		*	**				8.81509	9.51578	2.67381	6.82579	12.1962	10.9731	9.94337	13.8139	7.19871	6.33093	2.12802
BnaC08g20460D	chrC08	Bn-scaff 16231 1-p662722	3.84508	Bn-scaff 16231 1-p662722	identical	1937.53	cdc2 cdc2a cdc2aat cdk2 cdka 1					**		*	**				8.81509	9.51578	2.67381	6.82579	12.1962	10.9731	9.94337	13.8139	7.19871	6.33093	2.12802
BnaC08g20470D	chrC08	Bn-scaff 16231 1-p662722	3.84508	Bn-scaff 16231 1-p662722	identical	1940.04	cdc2 cdc2a cdc2aat cdk2 cdka 1					**		*	**				8.81509	9.51578	2.67381	6.82579	12.1962	10.9731	9.94337	13.8139	7.19871	6.33093	2.12802
BnaC08g20480D	chrC08	Bn-scaff 16231 1-p662722	3.84508	Bn-scaff 16231 1-p662722	identical	1953.86	probable s-acyltransferase at3g26935-like					**		*	**				8.81509	9.51578	2.67381	6.82579	12.1962	10.9731	9.94337	13.8139	7.19871	6.33093	2.12802
BnaC08g20550D	chrC08	Bn-scaff 16231 1-p662722	3.84508	Bn-scaff 16231 1-p662722	identical	1999.46	clp atpase					**		*	**				8.81509	9.51578	2.67381	6.82579	12.1962	10.9731	9.94337	13.8139	7.19871	6.33093	2.12802
BnaC08g20570D	chrC08	Bn-scaff 16231 1-p662722	3.84508	Bn-scaff 16231 1-p662722	identical	2008.96	membrane-associated progesterone binding protein 3					**		*	**				8.81509	9.51578	2.67381	6.82579	12.1962	10.9731	9.94337	13.8139	7.19871	6.33093	2.12802
BnaC08g20590D	chrC08	Bn-scaff 16231 1-p662722	3.84508	Bn-scaff 16231 1-p662722	identical	2031.73	40s ribosomal protein s11					**		*	**				8.81509	9.51578	2.67381	6.82579	12.1962	10.9731	9.94337	13.8139	7.19871	6.33093	2.12802
BnaC08g29730D	chrC08	Bn-scaff 16361 1-p2518617	3.30666	Bn-scaff 16361 1-p2488367	0.642222	3.317	adipocyte plasma membrane-associated	*				**			**				6.05876	5.39027	3.04501	4.06055	7.07686	3.76653	3.35034	7.41705	4.08241	2.38635	4.10068
BnaC08g29740D	chrC08	Bn-scaff 16361 1-p2518617	3.30666	Bn-scaff 16361 1-p2488367	0.642222	4.858	flowering time control protein fpa	*				**			**				6.05876	5.39027	3.04501	4.06055	7.07686	3.76653	3.35034	7.41705	4.08241	2.38635	4.10068
BnaC08g29760D	chrC08	Bn-scaff 16361 1-p2518617	3.30666	Bn-scaff 16361 1-p2488367	0.642222	10.563	sister chromatid cohesion 1 protein 3-like	*				**			**				6.05876	5.39027	3.04501	4.06055	7.07686	3.76653	3.35034	7.41705	4.08241	2.38635	4.10068
BnaC08g29850D	chrC08	Bn-scaff 16361 1-p2518617	3.30666	Bn-scaff 16361 1-p2488367	0.642222	10.74	diphthamide biosynthesis protein 2-like	*				**			**				6.05876	5.39027	3.04501	4.06055	7.07686	3.76653	3.35034	7.41705	4.08241	2.38635	4.10068
BnaC08g29860D	chrC08	Bn-scaff 16361 1-p2518617	3.30666	Bn-scaff 16361 1-p2488367	0.642222	6.624	at5g42660 mjb21 3	*				**			**				6.05876	5.39027	3.04501	4.06055	7.07686	3.76653	3.35034	7.41705	4.08241	2.38635	4.10068
BnaC08g29900D	chrC08	Bn-scaff 16361 1-p2518617	3.30666	Bn-scaff 16361 1-p2518617	identical	4.699	c2 and gram domain-containing protein at1g03370-like	*				**			**				6.05876	5.39027	3.04501	4.06055	7.07686	3.76653	3.35034	7.41705	4.08241	2.38635	4.10068
BnaC08g29910D	chrC08	Bn-scaff 16361 1-p2518617	3.30666	Bn-scaff 16361 1-p2518617	identical	11.878	uncharacterized loc101221808	*				**			**				6.05876	5.39027	3.04501	4.06055	7.07686	3.76653	3.35034	7.41705	4.08241	2.38635	4.10068
BnaC08g29930D	chrC08	Bn-scaff 16361 1-p2518617	3.30666	Bn-scaff 16361 1-p2518617	identical	0.829	protein iq-domain 14	*				**			**				6.05876	5.39027	3.04501	4.06055	7.07686	3.76653	3.35034	7.41705	4.08241	2.38635	4.10068
BnaC08g29940D	chrC08	Bn-scaff 16361 1-p2518617	3.30666	Bn-scaff 16361 1-p2518617	identical	3.936	(+)-neomenthol dehydrogenase-like	*				**			**				6.05876	5.39027	3.04501	4.06055	7.07686	3.76653	3.35034	7.41705	4.08241	2.38635	4.10068
BnaC09g36540D	chrC09	Bn-scaff 17799 1-p2773426	3.70177	Bn-scaff 17799 1-p2773426	identical	2.252	60s ribosomal protein l10a		**				*						-2.38835	-11.7415	-3.00629	0.0732753	-3.58936	-12.6761	1.37202	-3.52094	-3.97231	-2.67822	-7.37693
BnaC09g36550D	chrC09	Bn-scaff 17799 1-p2773426	3.70177	Bn-scaff 17799 1-p2773426	identical	3.936	pollen ole e 1 allergen and extensin family protein		**				*						-2.38835	-11.7415	-3.00629	0.0732753	-3.58936	-12.6761	1.37202	-3.52094	-3.97231	-2.67822	-7.37693

## Sheet: YIE ABS
Candidate gene	Chromosome	Highest associating marker among region	-log10(p) of highest associating marker	Closest associated marker to candidate gene	r2 closest to highest	distance [kbp]	Gene description	Significance of highest marker									Effects of highest marker
								GG2010	RH2010	GI2011	GG2011	RH2011	GI2012	GG12012	GG22012	RH2012	GG2010	RH2010	GI2011	GG2011	RH2011	GI2012	GG12012	GG22012	RH2012
BnaA01g28080D	chrA01	Bn-A01-p23020726	3.25204	Bn-A01-p23020726	identical	65.933	jacalin lectin family protein		*						**	*	-1.72593	-4.593	-1.34973	-1.41041	-1.03997	-0.850312	-2.04444	-3.75187	-3.00422
BnaA02g14900D	chrA02	Bn-A01-p23020726	3.25204	Bn-A01-p23020726	identical	87.842	jacalin lectin family protein		*						**	*	-1.72593	-4.593	-1.34973	-1.41041	-1.03997	-0.850312	-2.04444	-3.75187	-3.00422
BnaA02g14910D	chrA02	Bn-A02-p11847986	3.28732	Bn-A02-p11847986	identical	19.557	adp-ribosylation factor 1		*	*	*	**				*	-0.435487	-3.66983	-1.81128	-2.31874	-3.76687	-1.04652	-0.511187	-1.2463	-2.67716
BnaA02g14950D	chrA02	Bn-A02-p11847986	3.28732	Bn-A02-p11847986	identical	13.748	transferase family protein		*	*	*	**				*	-0.435487	-3.66983	-1.81128	-2.31874	-3.76687	-1.04652	-0.511187	-1.2463	-2.67716
BnaA03g30550D	chrA03	Bn-A02-p11847986	3.28732	Bn-A02-p11849571	1	8.466	homeobox protein knotted-1-like 6		*	*	*	**				*	-0.435487	-3.66983	-1.81128	-2.31874	-3.76687	-1.04652	-0.511187	-1.2463	-2.67716
BnaA03g30580D	chrA03	Bn-A03-p15768536	3.07456	Bn-A03-p15768536	identical	17.795	protein iq-domain 2			**				*			-0.548196	-0.938738	-1.52252	-0.893049	-0.994599	-0.805994	-1.62766	-0.808209	-1.33709
BnaA03g30700D	chrA03	Bn-A03-p15768536	3.07456	Bn-A03-p15768536	identical	11.237	60s ribosomal			**				*			-0.548196	-0.938738	-1.52252	-0.893049	-0.994599	-0.805994	-1.62766	-0.808209	-1.33709
BnaA03g30730D	chrA03	Bn-A03-p15768536	3.07456	Bn-A03-p15768536	identical	18.828	cyclin brf1-like tbp-binding protein			**				*			-0.548196	-0.938738	-1.52252	-0.893049	-0.994599	-0.805994	-1.62766	-0.808209	-1.33709
BnaA03g30750D	chrA03	Bn-A03-p15768536	3.07456	Bn-A03-p15768536	identical	45.132	amino acid transporter family protein			**				*			-0.548196	-0.938738	-1.52252	-0.893049	-0.994599	-0.805994	-1.62766	-0.808209	-1.33709
BnaA03g30770D	chrA03	Bn-A03-p15768536	3.07456	Bn-A03-p15768536	identical	50.207	transmembrane amino acid transporter family protein			**				*			-0.548196	-0.938738	-1.52252	-0.893049	-0.994599	-0.805994	-1.62766	-0.808209	-1.33709
BnaA03g30860D	chrA03	Bn-A03-p15768536	3.07456	Bn-A03-p15768536	identical	53.831	oxysterol-binding protein			**				*			-0.548196	-0.938738	-1.52252	-0.893049	-0.994599	-0.805994	-1.62766	-0.808209	-1.33709
BnaA03g31350D	chrA03	Bn-A03-p15768536	3.07456	Bn-A03-p15768536	identical	92.252	phytochromobilin:ferredoxin oxidoreductase			**				*			-0.548196	-0.938738	-1.52252	-0.893049	-0.994599	-0.805994	-1.62766	-0.808209	-1.33709
BnaA03g31380D	chrA03	Bn-A03-p16103891	3.42903	Bn-A03-p16056621	0.465509	1.228	dna gyrase subunit chloroplastic mitochondrial-like			**		*					-0.637915	-0.179092	-1.79002	-0.101343	-2.21583	-0.462714	-0.55348	-1.51069	-1.30241
BnaA03g31470D	chrA03	Bn-A03-p16103891	3.42903	Bn-A03-p16070543	0.651761	0.172	alpha-l-arabinofuranosidase 1			**		*					-0.637915	-0.179092	-1.79002	-0.101343	-2.21583	-0.462714	-0.55348	-1.51069	-1.30241
BnaA03g31550D	chrA03	Bn-A03-p16103891	3.42903	Bn-A03-p16103891	identical	8.093	probable mediator of rna polymerase ii transcription subunit 26a			**		*					-0.637915	-0.179092	-1.79002	-0.101343	-2.21583	-0.462714	-0.55348	-1.51069	-1.30241
BnaA03g31600D	chrA03	Bn-A03-p16103891	3.42903	Bn-A03-p16126013	0.741888	5.01	outer membrane omp85 family protein			**		*					-0.637915	-0.179092	-1.79002	-0.101343	-2.21583	-0.462714	-0.55348	-1.51069	-1.30241
BnaA03g31650D	chrA03	Bn-A03-p16103891	3.42903	Bn-A03-p16134415	0.689697	24.434	chloroplast omega-3 fatty acid desaturase			**		*					-0.637915	-0.179092	-1.79002	-0.101343	-2.21583	-0.462714	-0.55348	-1.51069	-1.30241
BnaA03g31660D	chrA03	Bn-A03-p16103891	3.42903	Bn-A03-p16134415	0.689697	40.505	probable sugar phosphate phosphate translocator at3g11320-like			**		*					-0.637915	-0.179092	-1.79002	-0.101343	-2.21583	-0.462714	-0.55348	-1.51069	-1.30241
BnaA03g36140D	chrA03	Bn-A03-p16103891	3.42903	Bn-A03-p16134415	0.689697	44.082	ras group-related lrr 9 protein			**		*					-0.637915	-0.179092	-1.79002	-0.101343	-2.21583	-0.462714	-0.55348	-1.51069	-1.30241
BnaA03g36160D	chrA03	Bn-A03-p18770617	4.00314	Bn-A03-p18682521	0.871703	36.185	cinnamyl alcohol dehydrogenase				***			*			-0.968605	-1.09737	-0.580161	-2.93831	-1.34273	-0.528052	-1.25644	-2.02149	-0.418206
BnaA03g36180D	chrA03	Bn-A03-p18770617	4.00314	Bn-A03-p18682521	0.871703	33.969	cinnamyl alcohol dehydrogenase				***			*			-0.968605	-1.09737	-0.580161	-2.93831	-1.34273	-0.528052	-1.25644	-2.02149	-0.418206
BnaA03g36240D	chrA03	Bn-A03-p18770617	4.00314	Bn-A03-p18682521	0.871703	22.533	dof zinc finger protein				***			*			-0.968605	-1.09737	-0.580161	-2.93831	-1.34273	-0.528052	-1.25644	-2.02149	-0.418206
BnaA03g36270D	chrA03	Bn-A03-p18770617	4.00314	Bn-A03-p18682521	0.871703	7.958	leucine-rich repeat protein kinase family protein				***			*			-0.968605	-1.09737	-0.580161	-2.93831	-1.34273	-0.528052	-1.25644	-2.02149	-0.418206
BnaA03g36320D	chrA03	Bn-A03-p18770617	4.00314	Bn-A03-p18682521	0.871703	21.597	f-box protein				***			*			-0.968605	-1.09737	-0.580161	-2.93831	-1.34273	-0.528052	-1.25644	-2.02149	-0.418206
BnaA03g36340D	chrA03	Bn-A03-p18770617	4.00314	Bn-A03-p18744023	0.87146	1.321	1-deoxy-d-xylulose-5-phosphate synthase				***			*			-0.968605	-1.09737	-0.580161	-2.93831	-1.34273	-0.528052	-1.25644	-2.02149	-0.418206
BnaA03g36400D	chrA03	Bn-A03-p18770617	4.00314	Bn-A03-p18768321	0.871703	0.233	protein chloroplastic-like				***			*			-0.968605	-1.09737	-0.580161	-2.93831	-1.34273	-0.528052	-1.25644	-2.02149	-0.418206
BnaA03g36440D	chrA03	Bn-A03-p18770617	4.00314	Bn-A03-p18807150	0.59684	0.485	protein				***			*			-0.968605	-1.09737	-0.580161	-2.93831	-1.34273	-0.528052	-1.25644	-2.02149	-0.418206
BnaA03g38410D	chrA03	Bn-A03-p18770617	4.00314	Bn-A03-p18819844	0.632023	14.316	udp-glucoronosyl udp-glucosyl transferase family protein				***			*			-0.968605	-1.09737	-0.580161	-2.93831	-1.34273	-0.528052	-1.25644	-2.02149	-0.418206
BnaA03g38440D	chrA03	Bn-A03-p20413103	4.91995	Bn-A03-p20318892	0.303483	97.634	abc transporter g family member 5-like		***							**	-1.53728	-9.47798	-1.49248	-0.799859	0.526915	-1.82117	-2.0821	-1.83226	-4.51032
BnaA03g38450D	chrA03	Bn-A03-p20413103	4.91995	Bn-A03-p20318892	0.303483	72.93	agd2-like defense response protein 1		***							**	-1.53728	-9.47798	-1.49248	-0.799859	0.526915	-1.82117	-2.0821	-1.83226	-4.51032
BnaA03g38470D	chrA03	Bn-A03-p20413103	4.91995	Bn-A03-p20318892	0.303483	68.646	aminotransferase ald1-like		***							**	-1.53728	-9.47798	-1.49248	-0.799859	0.526915	-1.82117	-2.0821	-1.83226	-4.51032
BnaA03g38500D	chrA03	Bn-A03-p20413103	4.91995	Bn-A03-p20318892	0.303483	61.35	agd2-like defense response protein 1		***							**	-1.53728	-9.47798	-1.49248	-0.799859	0.526915	-1.82117	-2.0821	-1.83226	-4.51032
BnaA03g38550D	chrA03	Bn-A03-p20413103	4.91995	Bn-A03-p20318892	0.303483	50.844	non-specific lipid-transfer protein		***							**	-1.53728	-9.47798	-1.49248	-0.799859	0.526915	-1.82117	-2.0821	-1.83226	-4.51032
BnaA03g38620D	chrA03	Bn-A03-p20413103	4.91995	Bn-A03-p20318892	0.303483	24.369	cytochrome p450-like protein		***							**	-1.53728	-9.47798	-1.49248	-0.799859	0.526915	-1.82117	-2.0821	-1.83226	-4.51032
BnaA03g38630D	chrA03	Bn-A03-p20413103	4.91995	Bn-A03-p20350690	0.656863	24.307	pathogenesis-related protein 1		***							**	-1.53728	-9.47798	-1.49248	-0.799859	0.526915	-1.82117	-2.0821	-1.83226	-4.51032
BnaA03g38640D	chrA03	Bn-A03-p20413103	4.91995	Bn-A03-p20350690	0.656863	13.798	pathogenesis-related protein 1		***							**	-1.53728	-9.47798	-1.49248	-0.799859	0.526915	-1.82117	-2.0821	-1.83226	-4.51032
BnaA03g38650D	chrA03	Bn-A03-p20413103	4.91995	Bn-A03-p20350690	0.656863	4.935	inositol-tetrakisphosphate 1-kinase 3		***							**	-1.53728	-9.47798	-1.49248	-0.799859	0.526915	-1.82117	-2.0821	-1.83226	-4.51032
BnaA03g38670D	chrA03	Bn-A03-p20413103	4.91995	Bn-A03-p20350690	0.656863	3.844	kelch motif-containing protein		***							**	-1.53728	-9.47798	-1.49248	-0.799859	0.526915	-1.82117	-2.0821	-1.83226	-4.51032
BnaA03g38690D	chrA03	Bn-A03-p20413103	4.91995	Bn-A03-p20350690	0.656863	1.544	adenylyl-sulfate kinase chloroplastic-like		***							**	-1.53728	-9.47798	-1.49248	-0.799859	0.526915	-1.82117	-2.0821	-1.83226	-4.51032
BnaA03g38760D	chrA03	Bn-A03-p20413103	4.91995	Bn-A03-p20358050	0.250212	1.177	e3 ubiquitin-protein ligase rkp-like		***							**	-1.53728	-9.47798	-1.49248	-0.799859	0.526915	-1.82117	-2.0821	-1.83226	-4.51032
BnaA03g38770D	chrA03	Bn-A03-p20413103	4.91995	Bn-A03-p20395531	0.424767	5.05	uncharacterized loc101219067 isoform 1		***							**	-1.53728	-9.47798	-1.49248	-0.799859	0.526915	-1.82117	-2.0821	-1.83226	-4.51032
BnaA03g38820D	chrA03	Bn-A03-p20413103	4.91995	Bn-A03-p20395584	0.424767	1.041	uncharacterized loc101204288		***							**	-1.53728	-9.47798	-1.49248	-0.799859	0.526915	-1.82117	-2.0821	-1.83226	-4.51032
BnaA03g38830D	chrA03	Bn-A03-p20413103	4.91995	Bn-A03-p20429794	0.738806	0.886	disease resistance response protein		***							**	-1.53728	-9.47798	-1.49248	-0.799859	0.526915	-1.82117	-2.0821	-1.83226	-4.51032
BnaA03g39630D	chrA03	Bn-A03-p20413103	4.91995	Bn-A03-p20429794	0.738806	0.092	nucleoside diphosphate kinase		***							**	-1.53728	-9.47798	-1.49248	-0.799859	0.526915	-1.82117	-2.0821	-1.83226	-4.51032
BnaA03g39650D	chrA03	Bn-A03-p21075664	3.44253	Bn-A03-p21075664	identical	44.542	g patch domain-containing protein 1-like		**							*	-0.783411	-6.86387	-1.29304	-0.009089	-0.468497	-1.88224	0.217476	-1.2973	-3.67084
BnaA03g39680D	chrA03	Bn-A03-p21075664	3.44253	Bn-A03-p21075664	identical	36.887	calcium sensing chloroplastic-like		**							*	-0.783411	-6.86387	-1.29304	-0.009089	-0.468497	-1.88224	0.217476	-1.2973	-3.67084
BnaA03g39700D	chrA03	Bn-A03-p21075664	3.44253	Bn-A03-p21075664	identical	26.913	methylthioalkylmalate synthase		**							*	-0.783411	-6.86387	-1.29304	-0.009089	-0.468497	-1.88224	0.217476	-1.2973	-3.67084
BnaA03g39710D	chrA03	Bn-A03-p21075664	3.44253	Bn-A03-p21075664	identical	24.05	methylthioalkylmalate synthase		**							*	-0.783411	-6.86387	-1.29304	-0.009089	-0.468497	-1.88224	0.217476	-1.2973	-3.67084
BnaA03g39720D	chrA03	Bn-A03-p21075664	3.44253	Bn-A03-p21075664	identical	18.815	methylthioalkylmalate synthase		**							*	-0.783411	-6.86387	-1.29304	-0.009089	-0.468497	-1.88224	0.217476	-1.2973	-3.67084
BnaA03g39790D	chrA03	Bn-A03-p21075664	3.44253	Bn-A03-p21075664	identical	4.242	methylthioalkylmalate synthase		**							*	-0.783411	-6.86387	-1.29304	-0.009089	-0.468497	-1.88224	0.217476	-1.2973	-3.67084
BnaA03g39820D	chrA03	Bn-A03-p21075664	3.44253	Bn-A03-p21075664	identical	28.655	myb domain protein 34		**							*	-0.783411	-6.86387	-1.29304	-0.009089	-0.468497	-1.88224	0.217476	-1.2973	-3.67084
BnaA03g39830D	chrA03	Bn-A03-p21075664	3.44253	Bn-A03-p21075664	identical	64.525	agamous-like mads-box protein agl8		**							*	-0.783411	-6.86387	-1.29304	-0.009089	-0.468497	-1.88224	0.217476	-1.2973	-3.67084
BnaA03g39860D	chrA03	Bn-A03-p21075664	3.44253	Bn-A03-p21075664	identical	74.658	protein cobra-like		**							*	-0.783411	-6.86387	-1.29304	-0.009089	-0.468497	-1.88224	0.217476	-1.2973	-3.67084
BnaA03g39870D	chrA03	Bn-A03-p21075664	3.44253	Bn-A03-p21075664	identical	87.72	protein cobra-like		**							*	-0.783411	-6.86387	-1.29304	-0.009089	-0.468497	-1.88224	0.217476	-1.2973	-3.67084
BnaA03g39890D	chrA03	Bn-A03-p21075664	3.44253	Bn-A03-p21075664	identical	101.407	transcription factor tcp5-like		**							*	-0.783411	-6.86387	-1.29304	-0.009089	-0.468497	-1.88224	0.217476	-1.2973	-3.67084
BnaA03g39910D	chrA03	Bn-A03-p21075664	3.44253	Bn-A03-p21075664	identical	113.496	dead-box atp-dependent rna helicase 10-like		**							*	-0.783411	-6.86387	-1.29304	-0.009089	-0.468497	-1.88224	0.217476	-1.2973	-3.67084
BnaA04g13050D	chrA04	Bn-A03-p21075664	3.44253	Bn-A03-p21075664	identical	121.792	exocyst subunit exo70 family protein e2		**							*	-0.783411	-6.86387	-1.29304	-0.009089	-0.468497	-1.88224	0.217476	-1.2973	-3.67084
BnaA04g13070D	chrA04	Bn-A04-p9991606	4.05302	Bn-A04-p9870167	0.102505	0.425	mads box				***						-1.561	-3.29495	-1.75881	-5.91246	-4.26866	-0.0983209	-0.876978	-1.34834	-2.25595
BnaA04g13100D	chrA04	Bn-A04-p9991606	4.05302	Bn-A04-p9920827	0.794074	40.879	glycine-rich protein				***						-1.561	-3.29495	-1.75881	-5.91246	-4.26866	-0.0983209	-0.876978	-1.34834	-2.25595
BnaA04g13110D	chrA04	Bn-A04-p9991606	4.05302	Bn-A04-p9920827	0.794074	19.934	zinc finger (c3hc4-type ring finger) family protein				***						-1.561	-3.29495	-1.75881	-5.91246	-4.26866	-0.0983209	-0.876978	-1.34834	-2.25595
BnaA04g13120D	chrA04	Bn-A04-p9991606	4.05302	Bn-A04-p9920827	0.794074	12.1	cytochrome p450				***						-1.561	-3.29495	-1.75881	-5.91246	-4.26866	-0.0983209	-0.876978	-1.34834	-2.25595
BnaA04g13160D	chrA04	Bn-A04-p9991606	4.05302	Bn-A04-p9920827	0.794074	8.101	cytochrome p450 71b2				***						-1.561	-3.29495	-1.75881	-5.91246	-4.26866	-0.0983209	-0.876978	-1.34834	-2.25595
BnaA04g13310D	chrA04	Bn-A04-p9991606	4.05302	Bn-A04-p9932606	0.794074	4.514	cell division control protein				***						-1.561	-3.29495	-1.75881	-5.91246	-4.26866	-0.0983209	-0.876978	-1.34834	-2.25595
BnaA04g13320D	chrA04	Bn-A04-p9991606	4.05302	Bn-A04-p10101293	0.794074	1.151	1-aminocyclopropane-1-carboxylate synthase				***						-1.561	-3.29495	-1.75881	-5.91246	-4.26866	-0.0983209	-0.876978	-1.34834	-2.25595
BnaA04g13340D	chrA04	Bn-A04-p9991606	4.05302	Bn-A04-p10108610	0.794074	1.827	squalene epoxidase-like protein				***						-1.561	-3.29495	-1.75881	-5.91246	-4.26866	-0.0983209	-0.876978	-1.34834	-2.25595
BnaA04g13410D	chrA04	Bn-A04-p9991606	4.05302	Bn-A04-p10113831	0.628115	2.556	gtp-binding protein				***						-1.561	-3.29495	-1.75881	-5.91246	-4.26866	-0.0983209	-0.876978	-1.34834	-2.25595
BnaA05g30840D	chrA05	Bn-A04-p9991606	4.05302	Bn-A04-p10155907	0.51748	16.796	serine carboxypeptidase-like 13				***						-1.561	-3.29495	-1.75881	-5.91246	-4.26866	-0.0983209	-0.876978	-1.34834	-2.25595
BnaA05g30850D	chrA05	Bn-A05-p23154172	3.79229	Bn-A04-p10176387	0.18398	9974.76	u3snornp10 and nuc211 domain-containing protein		**			**					2.21013	-0.246196	1.51267	1.98096	3.85963	0.738242	1.44315	0.919023	0.542861
BnaA05g30860D	chrA05	Bn-A05-p23154172	3.79229	Bn-A05-p23154172	identical	0.02	beta-glucosidase-like sfr2		**			**					2.21013	-0.246196	1.51267	1.98096	3.85963	0.738242	1.44315	0.919023	0.542861
BnaA05g30870D	chrA05	Bn-A05-p23154172	3.79229	Bn-A05-p23154172	identical	0.773	neutral invertase		**			**					2.21013	-0.246196	1.51267	1.98096	3.85963	0.738242	1.44315	0.919023	0.542861
BnaA05g30890D	chrA05	Bn-A05-p23154172	3.79229	Bn-A05-p23179980	0.737548	7.264	myb domain protein 78		**			**					2.21013	-0.246196	1.51267	1.98096	3.85963	0.738242	1.44315	0.919023	0.542861
BnaA05g30940D	chrA05	Bn-A05-p23154172	3.79229	Bn-A02-p23295254	0.159817	12.959	pentatricopeptide repeat-containing protein chloroplastic-like		**			**					2.21013	-0.246196	1.51267	1.98096	3.85963	0.738242	1.44315	0.919023	0.542861
BnaA05g30950D	chrA05	Bn-A05-p23154172	3.79229	Bn-A02-p23295254	0.159817	1.175	chromatin-remodeling protein 11		**			**					2.21013	-0.246196	1.51267	1.98096	3.85963	0.738242	1.44315	0.919023	0.542861
BnaA05g30990D	chrA05	Bn-A05-p23154172	3.79229	Bn-A02-p23295254	0.159817	4.392	integral membrane family protein		**			**					2.21013	-0.246196	1.51267	1.98096	3.85963	0.738242	1.44315	0.919023	0.542861
BnaA05g31070D	chrA05	Bn-A05-p23154172	3.79229	Bn-A02-p23251431	1	1.344	dehydroquinate dehydratase shikimate dehydrogenase		**			**					2.21013	-0.246196	1.51267	1.98096	3.85963	0.738242	1.44315	0.919023	0.542861
BnaA05g31230D	chrA05	Bn-A05-p23154172	3.79229	Bn-A02-p23110903	0.316493	44.666	3-ketodihydrosphingosine reductase-like		**			**					2.21013	-0.246196	1.51267	1.98096	3.85963	0.738242	1.44315	0.919023	0.542861
BnaA05g31310D	chrA05	Bn-A05-p23154172	3.79229	Bn-A02-p23110903	0.316493	42.663	peroxiredoxin- mitochondrial-like		**			**					2.21013	-0.246196	1.51267	1.98096	3.85963	0.738242	1.44315	0.919023	0.542861
BnaA05g31340D	chrA05	Bn-A05-p23154172	3.79229	Bn-A02-p23110903	0.316493	5.061	uncharacterized loc101216953		**			**					2.21013	-0.246196	1.51267	1.98096	3.85963	0.738242	1.44315	0.919023	0.542861
BnaA05g31360D	chrA05	Bn-A05-p23154172	3.79229	Bn-A02-p23110903	0.316493	0.274	long chain acyl- synthetase peroxisomal-like		**			**					2.21013	-0.246196	1.51267	1.98096	3.85963	0.738242	1.44315	0.919023	0.542861
BnaA05g31560D	chrA05	Bn-A05-p23154172	3.79229	Bn-A05-p23290863	0.703658	32.449	defensin-like protein 208		**			**					2.21013	-0.246196	1.51267	1.98096	3.85963	0.738242	1.44315	0.919023	0.542861
BnaA05g31620D	chrA05	Bn-A05-p23154172	3.79229	Bn-A05-p23290863	0.703658	24.409	syntaxin 33		**			**					2.21013	-0.246196	1.51267	1.98096	3.85963	0.738242	1.44315	0.919023	0.542861
BnaA05g31700D	chrA05	Bn-A05-p23154172	3.79229	Bn-A05-p23290863	0.703658	6.598	60s ribosomal protein l18-2		**			**					2.21013	-0.246196	1.51267	1.98096	3.85963	0.738242	1.44315	0.919023	0.542861
BnaA05g31720D	chrA05	Bn-A05-p23154172	3.79229	Bn-A05-p23290863	0.703658	65.567	26s protease regulatory subunit 6a homolog a-like		**			**					2.21013	-0.246196	1.51267	1.98096	3.85963	0.738242	1.44315	0.919023	0.542861
BnaA06g09800D	chrA06	Bn-A05-p23154172	3.79229	Bn-A05-p23290863	0.703658	70.13	rubber elongation factor		**			**					2.21013	-0.246196	1.51267	1.98096	3.85963	0.738242	1.44315	0.919023	0.542861
BnaA07g09060D	chrA07	Bn-A06-p5785209	3.04088	Bn-A06-p5785209	identical	0.307	indole-3-acetic acid inducible 34								*	**	-1.32784	-3.26588	-0.30185	-1.65907	-2.45642	-1.29253	-2.81459	-4.29119	-4.34859
BnaA07g09080D	chrA07	Bn-A07-p7685214	3.01683	Bn-A07-p7793608	0.850698	5.645	probable galacturonosyltransferase-like 9-like		*			**					-1.45244	-6.31261	-2.57275	-2.34254	-5.49995	-1.45649	-0.893397	-2.61176	-2.99318
BnaA07g09100D	chrA07	Bn-A07-p7685214	3.01683	Bn-A07-p7793608	0.850698	0.793	pyruvate dehydrogenase e1 alpha subunit		*			**					-1.45244	-6.31261	-2.57275	-2.34254	-5.49995	-1.45649	-0.893397	-2.61176	-2.99318
BnaA07g09110D	chrA07	Bn-A07-p7685214	3.01683	Bn-A07-p7793608	0.850698	6.515	valyl-trna synthetase		*			**					-1.45244	-6.31261	-2.57275	-2.34254	-5.49995	-1.45649	-0.893397	-2.61176	-2.99318
BnaA07g09120D	chrA07	Bn-A07-p7685214	3.01683	Bn-A07-p7793608	0.850698	9.033	valyl-trna synthetase		*			**					-1.45244	-6.31261	-2.57275	-2.34254	-5.49995	-1.45649	-0.893397	-2.61176	-2.99318
BnaA07g09160D	chrA07	Bn-A07-p7685214	3.01683	Bn-A07-p7793608	0.850698	19.024	glutathione s-transferase 12		*			**					-1.45244	-6.31261	-2.57275	-2.34254	-5.49995	-1.45649	-0.893397	-2.61176	-2.99318
BnaA07g09200D	chrA07	Bn-A07-p7685214	3.01683	Bn-A07-p7793608	0.850698	32.232	protein		*			**					-1.45244	-6.31261	-2.57275	-2.34254	-5.49995	-1.45649	-0.893397	-2.61176	-2.99318
BnaA07g09330D	chrA07	Bn-A07-p7685214	3.01683	Bn-A07-p7725873	0.703625	7.628	nitrate transporter		*			**					-1.45244	-6.31261	-2.57275	-2.34254	-5.49995	-1.45649	-0.893397	-2.61176	-2.99318
BnaA07g09340D	chrA07	Bn-A07-p7685214	3.01683	Bn-A07-p7603440	1	18.829	ribonuclease t2		*			**					-1.45244	-6.31261	-2.57275	-2.34254	-5.49995	-1.45649	-0.893397	-2.61176	-2.99318
BnaA09g01410D	chrA09	Bn-A07-p7685214	3.01683	Bn-A07-p7603440	1	23.331	beta- -galactosyltransferase 15-like		*			**					-1.45244	-6.31261	-2.57275	-2.34254	-5.49995	-1.45649	-0.893397	-2.61176	-2.99318
BnaA09g01480D	chrA09	Bn-A09-p1670189	5.49684	Bn-A01-p26921219	0.200358	84.722	cytochrome b6-f complex iron-sulfur subunit	***				**					2.64085	2.22159	0.876197	1.68025	2.7848	1.02161	1.82532	0.676178	1.095
BnaA09g01490D	chrA09	Bn-A09-p1670189	5.49684	Bn-A01-p26921219	0.200358	83.248	calcium binding protein	***				**					2.64085	2.22159	0.876197	1.68025	2.7848	1.02161	1.82532	0.676178	1.095
BnaA09g01570D	chrA09	Bn-A09-p1670189	5.49684	Bn-A01-p26921219	0.200358	61.124	protein tic 20- chloroplastic-like	***				**					2.64085	2.22159	0.876197	1.68025	2.7848	1.02161	1.82532	0.676178	1.095
BnaA09g01600D	chrA09	Bn-A09-p1670189	5.49684	Bn-A01-p26921219	0.200358	0.938	pre-mrna-processing factor 6-like	***				**					2.64085	2.22159	0.876197	1.68025	2.7848	1.02161	1.82532	0.676178	1.095
BnaA09g01630D	chrA09	Bn-A09-p1670189	5.49684	Bn-A01-p26921219	0.200358	9.859	e3 ubiquitin-protein ligase rma1	***				**					2.64085	2.22159	0.876197	1.68025	2.7848	1.02161	1.82532	0.676178	1.095
BnaA09g01640D	chrA09	Bn-A09-p1670189	5.49684	Bn-A01-p26921219	0.200358	23.277	callose synthase 12-like	***				**					2.64085	2.22159	0.876197	1.68025	2.7848	1.02161	1.82532	0.676178	1.095
BnaA09g01700D	chrA09	Bn-A09-p1670189	5.49684	Bn-A01-p26921219	0.200358	29.836	two-pore calcium channel	***				**					2.64085	2.22159	0.876197	1.68025	2.7848	1.02161	1.82532	0.676178	1.095
BnaA09g01710D	chrA09	Bn-A09-p1670189	5.49684	Bn-A01-p26921219	0.200358	46.424	f-box protein skip19	***				**					2.64085	2.22159	0.876197	1.68025	2.7848	1.02161	1.82532	0.676178	1.095
BnaA09g01720D	chrA09	Bn-A09-p1670189	5.49684	Bn-A01-p26921219	0.200358	47.822	f-box family protein	***				**					2.64085	2.22159	0.876197	1.68025	2.7848	1.02161	1.82532	0.676178	1.095
BnaA09g01730D	chrA09	Bn-A09-p1670189	5.49684	Bn-A01-p26921219	0.200358	50.676	f-box family protein	***				**					2.64085	2.22159	0.876197	1.68025	2.7848	1.02161	1.82532	0.676178	1.095
BnaA09g01740D	chrA09	Bn-A09-p1670189	5.49684	Bn-A01-p26921219	0.200358	53.197	f-box family protein	***				**					2.64085	2.22159	0.876197	1.68025	2.7848	1.02161	1.82532	0.676178	1.095
BnaA09g01760D	chrA09	Bn-A09-p1670189	5.49684	Bn-A01-p26921219	0.200358	55.325	f-box family protein	***				**					2.64085	2.22159	0.876197	1.68025	2.7848	1.02161	1.82532	0.676178	1.095
BnaA09g01850D	chrA09	Bn-A09-p1670189	5.49684	Bn-A01-p26921219	0.200358	57.962	f-box protein skip19	***				**					2.64085	2.22159	0.876197	1.68025	2.7848	1.02161	1.82532	0.676178	1.095
BnaA09g01930D	chrA09	Bn-A09-p1670189	5.49684	Bn-A01-p26921219	0.200358	83.337	actin-related protein 2-like	***				**					2.64085	2.22159	0.876197	1.68025	2.7848	1.02161	1.82532	0.676178	1.095
BnaA09g01950D	chrA09	Bn-A09-p1670189	5.49684	Bn-A01-p26921219	0.200358	107.622	ubiquinol-cytochrome c reductase cytochrome c1 subunit	***				**					2.64085	2.22159	0.876197	1.68025	2.7848	1.02161	1.82532	0.676178	1.095
BnaA09g02030D	chrA09	Bn-A09-p1670189	5.49684	Bn-A01-p26921219	0.200358	114.796	lysine histidine transporter 1-like	***				**					2.64085	2.22159	0.876197	1.68025	2.7848	1.02161	1.82532	0.676178	1.095
BnaA09g02040D	chrA09	Bn-A09-p1670189	5.49684	Bn-A01-p26921219	0.200358	145.08	cell wall-plasma membrane disconnecting clct protein	***				**					2.64085	2.22159	0.876197	1.68025	2.7848	1.02161	1.82532	0.676178	1.095
BnaA09g02050D	chrA09	Bn-A09-p1670189	5.49684	Bn-A01-p26921219	0.200358	148.547	cell wall-plasma membrane disconnecting clct protein	***				**					2.64085	2.22159	0.876197	1.68025	2.7848	1.02161	1.82532	0.676178	1.095
BnaA09g02110D	chrA09	Bn-A09-p1670189	5.49684	Bn-A01-p26921219	0.200358	149.703	uridine cytidine kinase	***				**					2.64085	2.22159	0.876197	1.68025	2.7848	1.02161	1.82532	0.676178	1.095
BnaA09g02120D	chrA09	Bn-A09-p1670189	5.49684	Bn-A01-p26921219	0.200358	178.12	oleosin-like protein	***				**					2.64085	2.22159	0.876197	1.68025	2.7848	1.02161	1.82532	0.676178	1.095
BnaA09g02240D	chrA09	Bn-A09-p1670189	5.49684	Bn-A01-p26921219	0.200358	181.259	chlorophyll a b binding protein	***				**					2.64085	2.22159	0.876197	1.68025	2.7848	1.02161	1.82532	0.676178	1.095
BnaA09g02250D	chrA09	Bn-A09-p1670189	5.49684	Bn-A01-p26921219	0.200358	263.31	peroxidase 31	***				**					2.64085	2.22159	0.876197	1.68025	2.7848	1.02161	1.82532	0.676178	1.095
BnaA09g02270D	chrA09	Bn-A09-p1670189	5.49684	Bn-A01-p26921219	0.200358	266.359	probable galacturonosyltransferase-like 9-like	***				**					2.64085	2.22159	0.876197	1.68025	2.7848	1.02161	1.82532	0.676178	1.095
BnaA09g02290D	chrA09	Bn-A09-p1670189	5.49684	Bn-A01-p26921219	0.200358	273.443	abc transporter b family member	***				**					2.64085	2.22159	0.876197	1.68025	2.7848	1.02161	1.82532	0.676178	1.095
BnaA09g02300D	chrA09	Bn-A09-p1670189	5.49684	Bn-A01-p26921219	0.200358	273.95	multidrug resistance p-glycoprotein abc transporter-like protein	***				**					2.64085	2.22159	0.876197	1.68025	2.7848	1.02161	1.82532	0.676178	1.095
BnaA09g02310D	chrA09	Bn-A09-p1670189	5.49684	Bn-A01-p26921219	0.200358	276.222	multidrug resistance p-glycoprotein abc transporter-like protein	***				**					2.64085	2.22159	0.876197	1.68025	2.7848	1.02161	1.82532	0.676178	1.095
BnaA09g02390D	chrA09	Bn-A09-p1670189	5.49684	Bn-A01-p26921219	0.200358	285.406	multidrug resistance p-glycoprotein abc transporter-like protein	***				**					2.64085	2.22159	0.876197	1.68025	2.7848	1.02161	1.82532	0.676178	1.095
BnaA09g02440D	chrA09	Bn-A09-p1670189	5.49684	Bn-A01-p26921219	0.200358	352.255	abc transporter b family member 19-like	***				**					2.64085	2.22159	0.876197	1.68025	2.7848	1.02161	1.82532	0.676178	1.095
BnaA09g02500D	chrA09	Bn-A09-p1670189	5.49684	Bn-A01-p26921219	0.200358	391.552	zincin-like metalloproteases-like protein	***				**					2.64085	2.22159	0.876197	1.68025	2.7848	1.02161	1.82532	0.676178	1.095
BnaA09g02510D	chrA09	Bn-A09-p1670189	5.49684	Bn-A01-p26921219	0.200358	425.739	nac domain ipr003441	***				**					2.64085	2.22159	0.876197	1.68025	2.7848	1.02161	1.82532	0.676178	1.095
BnaA09g02570D	chrA09	Bn-A09-p1670189	5.49684	Bn-A01-p26921219	0.200358	428.475	nac domain-containing protein 100-like	***				**					2.64085	2.22159	0.876197	1.68025	2.7848	1.02161	1.82532	0.676178	1.095
BnaA09g02640D	chrA09	Bn-A09-p1670189	5.49684	Bn-A01-p26921219	0.200358	456.609	chorismate chloroplastic-like	***				**					2.64085	2.22159	0.876197	1.68025	2.7848	1.02161	1.82532	0.676178	1.095
BnaA09g02650D	chrA09	Bn-A09-p1670189	5.49684	Bn-A01-p26921219	0.200358	477.499	hxxxd-type acyl-transferase-like protein	***				**					2.64085	2.22159	0.876197	1.68025	2.7848	1.02161	1.82532	0.676178	1.095
BnaA09g02660D	chrA09	Bn-A09-p1670189	5.49684	Bn-A01-p26921219	0.200358	483.591	hxxxd-type acyl-transferase-like protein	***				**					2.64085	2.22159	0.876197	1.68025	2.7848	1.02161	1.82532	0.676178	1.095
BnaA09g02710D	chrA09	Bn-A09-p1670189	5.49684	Bn-A01-p26921219	0.200358	484.481	hxxxd-type acyl-transferase-like protein	***				**					2.64085	2.22159	0.876197	1.68025	2.7848	1.02161	1.82532	0.676178	1.095
BnaA09g02720D	chrA09	Bn-A09-p1670189	5.49684	Bn-A01-p26921219	0.200358	499.154	md15c arath ame: full=probable mediator of rna polymerase ii transcription subunit 15c	***				**					2.64085	2.22159	0.876197	1.68025	2.7848	1.02161	1.82532	0.676178	1.095
BnaA09g02760D	chrA09	Bn-A09-p1670189	5.49684	Bn-A01-p26921219	0.200358	515.617	brassinosteroid-6-oxidase 1	***				**					2.64085	2.22159	0.876197	1.68025	2.7848	1.02161	1.82532	0.676178	1.095
BnaA09g02780D	chrA09	Bn-A09-p1670189	5.49684	Bn-A01-p26921219	0.200358	546.256	proline dehydrogenase	***				**					2.64085	2.22159	0.876197	1.68025	2.7848	1.02161	1.82532	0.676178	1.095
BnaA09g02790D	chrA09	Bn-A09-p1670189	5.49684	Bn-A01-p26921219	0.200358	559.196	chromosome-associated kinesin kif4a-like	***				**					2.64085	2.22159	0.876197	1.68025	2.7848	1.02161	1.82532	0.676178	1.095
BnaA09g02800D	chrA09	Bn-A09-p1670189	5.49684	Bn-A01-p26921219	0.200358	566.159	probable adenylate kinase chloroplastic-like	***				**					2.64085	2.22159	0.876197	1.68025	2.7848	1.02161	1.82532	0.676178	1.095
BnaA09g02850D	chrA09	Bn-A09-p1670189	5.49684	Bn-A01-p26921219	0.200358	569.171	serine threonine-protein kinase-like protein ccr4-like	***				**					2.64085	2.22159	0.876197	1.68025	2.7848	1.02161	1.82532	0.676178	1.095
BnaA09g02880D	chrA09	Bn-A09-p1670189	5.49684	Bn-A01-p26921219	0.200358	581.278	gras family transcription factor	***				**					2.64085	2.22159	0.876197	1.68025	2.7848	1.02161	1.82532	0.676178	1.095
BnaA09g02940D	chrA09	Bn-A09-p1670189	5.49684	Bn-A01-p26921219	0.200358	597.788	acetyl- c-acetyltransferase	***				**					2.64085	2.22159	0.876197	1.68025	2.7848	1.02161	1.82532	0.676178	1.095
BnaA09g02950D	chrA09	Bn-A09-p1670189	5.49684	Bn-A01-p26921219	0.200358	619.194	gamma-glutamyl transpeptidase 1	***				**					2.64085	2.22159	0.876197	1.68025	2.7848	1.02161	1.82532	0.676178	1.095
BnaA09g02980D	chrA09	Bn-A09-p1670189	5.49684	Bn-A01-p26921219	0.200358	640.823	glutamate receptor	***				**					2.64085	2.22159	0.876197	1.68025	2.7848	1.02161	1.82532	0.676178	1.095
BnaA09g02990D	chrA09	Bn-A09-p1670189	5.49684	Bn-A01-p26921219	0.200358	656.007	glutamate receptor	***				**					2.64085	2.22159	0.876197	1.68025	2.7848	1.02161	1.82532	0.676178	1.095
BnaA09g03000D	chrA09	Bn-A09-p1670189	5.49684	Bn-A01-p26921219	0.200358	659.354	glutamate receptor	***				**					2.64085	2.22159	0.876197	1.68025	2.7848	1.02161	1.82532	0.676178	1.095
BnaA09g03020D	chrA09	Bn-A09-p1670189	5.49684	Bn-A01-p26921219	0.200358	663.136	glutamate receptor	***				**					2.64085	2.22159	0.876197	1.68025	2.7848	1.02161	1.82532	0.676178	1.095
BnaA09g03120D	chrA09	Bn-A09-p1670189	5.49684	Bn-A01-p26921219	0.200358	676.368	basic 7s globulin-like	***				**					2.64085	2.22159	0.876197	1.68025	2.7848	1.02161	1.82532	0.676178	1.095
BnaA09g03140D	chrA09	Bn-A09-p1670189	5.49684	Bn-A01-p26921219	0.200358	722.059	protein xri1-like	***				**					2.64085	2.22159	0.876197	1.68025	2.7848	1.02161	1.82532	0.676178	1.095
BnaA09g03250D	chrA09	Bn-A09-p1670189	5.49684	Bn-A01-p26921219	0.200358	727.08	cytochrome b5	***				**					2.64085	2.22159	0.876197	1.68025	2.7848	1.02161	1.82532	0.676178	1.095
BnaA09g03290D	chrA09	Bn-A09-p1670189	5.49684	Bn-A01-p26921219	0.200358	773.856	arv1-like protein	***				**					2.64085	2.22159	0.876197	1.68025	2.7848	1.02161	1.82532	0.676178	1.095
BnaA09g03340D	chrA09	Bn-A09-p1670189	5.49684	Bn-A09-p2548356	0.698305	67.019	myb domain protein 111	***				**					2.64085	2.22159	0.876197	1.68025	2.7848	1.02161	1.82532	0.676178	1.095
BnaA09g03350D	chrA09	Bn-A09-p1670189	5.49684	Bn-A09-p2548356	0.698305	29.2	atp-citrate synthase beta chain protein 1-like	***				**					2.64085	2.22159	0.876197	1.68025	2.7848	1.02161	1.82532	0.676178	1.095
BnaA09g03360D	chrA09	Bn-A09-p1670189	5.49684	Bn-A09-p2548356	0.698305	12.048	pas domain-containing protein tyrosine kinase	***				**					2.64085	2.22159	0.876197	1.68025	2.7848	1.02161	1.82532	0.676178	1.095
BnaA09g03380D	chrA09	Bn-A09-p1670189	5.49684	Bn-A09-p2548356	0.698305	6.709	ca2+-binding protein 1	***				**					2.64085	2.22159	0.876197	1.68025	2.7848	1.02161	1.82532	0.676178	1.095
BnaA09g03550D	chrA09	Bn-A09-p1670189	5.49684	Bn-A09-p2548974	0.693332	4.52	kunitz family trypsin and protease inhibitor protein	***				**					2.64085	2.22159	0.876197	1.68025	2.7848	1.02161	1.82532	0.676178	1.095
BnaA09g03560D	chrA09	Bn-A09-p1670189	5.49684	Bn-A09-p2083933	0.716897	73.832	cysteine synthase d2	***				**					2.64085	2.22159	0.876197	1.68025	2.7848	1.02161	1.82532	0.676178	1.095
BnaA09g03580D	chrA09	Bn-A09-p1670189	5.49684	Bn-A09-p2083933	0.716897	70.073	cysteine synthase d2	***				**					2.64085	2.22159	0.876197	1.68025	2.7848	1.02161	1.82532	0.676178	1.095
BnaA09g03590D	chrA09	Bn-A09-p1670189	5.49684	Bn-A09-p2083933	0.716897	67.329	late embryogenesis abundant protein d-34-like	***				**					2.64085	2.22159	0.876197	1.68025	2.7848	1.02161	1.82532	0.676178	1.095
BnaA09g03600D	chrA09	Bn-A09-p1670189	5.49684	Bn-A09-p2083933	0.716897	63.66	sar dna-binding protein	***				**					2.64085	2.22159	0.876197	1.68025	2.7848	1.02161	1.82532	0.676178	1.095
BnaA09g03610D	chrA09	Bn-A09-p1670189	5.49684	Bn-A09-p2083933	0.716897	58.071	na+ h+ exchanger	***				**					2.64085	2.22159	0.876197	1.68025	2.7848	1.02161	1.82532	0.676178	1.095
BnaA09g03700D	chrA09	Bn-A09-p1670189	5.49684	Bn-A09-p2083933	0.716897	57.078	acyl carrier protein	***				**					2.64085	2.22159	0.876197	1.68025	2.7848	1.02161	1.82532	0.676178	1.095
BnaA09g03720D	chrA09	Bn-A09-p1670189	5.49684	Bn-A09-p2083933	0.716897	24.561	glutathione synthetase	***				**					2.64085	2.22159	0.876197	1.68025	2.7848	1.02161	1.82532	0.676178	1.095
BnaA09g03730D	chrA09	Bn-A09-p1670189	5.49684	Bn-A09-p2083933	0.716897	8.274	e3 ubiquitin-protein ligase atl6-like	***				**					2.64085	2.22159	0.876197	1.68025	2.7848	1.02161	1.82532	0.676178	1.095
BnaA09g03750D	chrA09	Bn-A09-p1670189	5.49684	Bn-A09-p2083933	0.716897	0.228	mevalonate kinase	***				**					2.64085	2.22159	0.876197	1.68025	2.7848	1.02161	1.82532	0.676178	1.095
BnaA09g03770D	chrA09	Bn-A09-p1670189	5.49684	Bn-A09-p2083933	0.716897	8.7	mitochondrial rho gtpase 1-like	***				**					2.64085	2.22159	0.876197	1.68025	2.7848	1.02161	1.82532	0.676178	1.095
BnaA09g03780D	chrA09	Bn-A09-p1670189	5.49684	Bn-A09-p2083933	0.716897	16.662	seryl-trna synthetase	***				**					2.64085	2.22159	0.876197	1.68025	2.7848	1.02161	1.82532	0.676178	1.095
BnaA09g03800D	chrA09	Bn-A09-p1670189	5.49684	Bn-A09-p2083933	0.716897	19.084	mitochondrial substrate carrier family protein	***				**					2.64085	2.22159	0.876197	1.68025	2.7848	1.02161	1.82532	0.676178	1.095
BnaA09g03810D	chrA09	Bn-A09-p1670189	5.49684	Bn-A09-p2083933	0.716897	30.698	uncharacterized protein	***				**					2.64085	2.22159	0.876197	1.68025	2.7848	1.02161	1.82532	0.676178	1.095
BnaA09g03870D	chrA09	Bn-A09-p1670189	5.49684	Bn-A09-p2083933	0.716897	33.519	cyclin h 1	***				**					2.64085	2.22159	0.876197	1.68025	2.7848	1.02161	1.82532	0.676178	1.095
BnaA09g03890D	chrA09	Bn-A09-p1670189	5.49684	Bn-A09-p1989556	0.800402	31.51	u6 snrna-associated sm-like protein lsm4	***				**					2.64085	2.22159	0.876197	1.68025	2.7848	1.02161	1.82532	0.676178	1.095
BnaA09g03940D	chrA09	Bn-A09-p1670189	5.49684	Bn-A09-p1989556	0.800402	18.636	60s ribosomal protein	***				**					2.64085	2.22159	0.876197	1.68025	2.7848	1.02161	1.82532	0.676178	1.095
BnaA09g04020D	chrA09	Bn-A09-p1670189	5.49684	Bn-A09-p1989556	0.800402	3.508	f-box lrr-repeat protein 3-like	***				**					2.64085	2.22159	0.876197	1.68025	2.7848	1.02161	1.82532	0.676178	1.095
BnaA09g04040D	chrA09	Bn-A09-p1670189	5.49684	Bn-A09-p1929245	0.801233	18.124	s-adenosyl-l-methionine:carboxyl methyltransferase family protein	***				**					2.64085	2.22159	0.876197	1.68025	2.7848	1.02161	1.82532	0.676178	1.095
BnaA09g04070D	chrA09	Bn-A09-p1670189	5.49684	Bn-A09-p1929245	0.801233	11.016	cam-binding protein 60-like g	***				**					2.64085	2.22159	0.876197	1.68025	2.7848	1.02161	1.82532	0.676178	1.095
BnaA09g04160D	chrA09	Bn-A09-p1670189	5.49684	Bn-A09-p1785718	0.940889	102.046	threonyl-trna synthetase	***				**					2.64085	2.22159	0.876197	1.68025	2.7848	1.02161	1.82532	0.676178	1.095
BnaA09g04190D	chrA09	Bn-A09-p1670189	5.49684	Bn-A09-p1785718	0.940889	66.322	glutamyl-trna synthetase	***				**					2.64085	2.22159	0.876197	1.68025	2.7848	1.02161	1.82532	0.676178	1.095
BnaA09g04240D	chrA09	Bn-A09-p1670189	5.49684	Bn-A09-p1785718	0.940889	56.081	dead-box atp-dependent rna helicase 3	***				**					2.64085	2.22159	0.876197	1.68025	2.7848	1.02161	1.82532	0.676178	1.095
BnaA09g04270D	chrA09	Bn-A09-p1670189	5.49684	Bn-A09-p1785718	0.940889	42.349	water chloroplastic-like	***				**					2.64085	2.22159	0.876197	1.68025	2.7848	1.02161	1.82532	0.676178	1.095
BnaA09g04370D	chrA09	Bn-A09-p1670189	5.49684	Bn-A09-p1785718	0.940889	31.118	plastocyanin-like domain-containing protein mavicyanin	***				**					2.64085	2.22159	0.876197	1.68025	2.7848	1.02161	1.82532	0.676178	1.095
BnaA09g04430D	chrA09	Bn-A09-p1670189	5.49684	Bn-A09-p1785718	0.940889	0.177	cysteine proteinases superfamily protein	***				**					2.64085	2.22159	0.876197	1.68025	2.7848	1.02161	1.82532	0.676178	1.095
BnaA09g04460D	chrA09	Bn-A09-p1670189	5.49684	Bn-A09-p1765907	0.94188	0.245	indole-3-acetic acid inducible 28	***				**					2.64085	2.22159	0.876197	1.68025	2.7848	1.02161	1.82532	0.676178	1.095
BnaA09g04490D	chrA09	Bn-A09-p1670189	5.49684	Bn-A09-p1719614	0.942194	28.119	exostosin family protein	***				**					2.64085	2.22159	0.876197	1.68025	2.7848	1.02161	1.82532	0.676178	1.095
BnaA09g04510D	chrA09	Bn-A09-p1670189	5.49684	Bn-A09-p1719614	0.942194	4.644	protein peroxin-4-like	***				**					2.64085	2.22159	0.876197	1.68025	2.7848	1.02161	1.82532	0.676178	1.095
BnaA09g04560D	chrA09	Bn-A09-p1670189	5.49684	Bn-A09-p1719614	0.942194	1.186	flavin-containing monooxygenase yucca6	***				**					2.64085	2.22159	0.876197	1.68025	2.7848	1.02161	1.82532	0.676178	1.095
BnaA09g04570D	chrA09	Bn-A09-p1670189	5.49684	Bn-A09-p1674796	0.913287	10.732	xanthine uracil permease family protein	***				**					2.64085	2.22159	0.876197	1.68025	2.7848	1.02161	1.82532	0.676178	1.095
BnaA09g04600D	chrA09	Bn-A09-p1670189	5.49684	Bn-A09-p1674796	0.913287	9.371	protein	***				**					2.64085	2.22159	0.876197	1.68025	2.7848	1.02161	1.82532	0.676178	1.095
BnaA09g04640D	chrA09	Bn-A09-p1670189	5.49684	Bn-A09-p1657554	1	7.286	ein3-binding f-box protein 2	***				**					2.64085	2.22159	0.876197	1.68025	2.7848	1.02161	1.82532	0.676178	1.095
BnaA09g04710D	chrA09	Bn-A09-p1670189	5.49684	Bn-A09-p1657554	1	9.143	stress induced protein	***				**					2.64085	2.22159	0.876197	1.68025	2.7848	1.02161	1.82532	0.676178	1.095
BnaA09g04770D	chrA09	Bn-A09-p1670189	5.49684	Bn-A09-p1552993	0.798322	54.801	u2 snrnp-associated surp motif-containing	***				**					2.64085	2.22159	0.876197	1.68025	2.7848	1.02161	1.82532	0.676178	1.095
BnaA09g04780D	chrA09	Bn-A09-p1670189	5.49684	Bn-A09-p1552993	0.798322	30.018	flowering-promoting factor 1-like	***				**					2.64085	2.22159	0.876197	1.68025	2.7848	1.02161	1.82532	0.676178	1.095
BnaA09g04890D	chrA09	Bn-A09-p1670189	5.49684	Bn-A09-p1552993	0.798322	23.214	cryptochrome chloroplastic mitochondrial-like	***				**					2.64085	2.22159	0.876197	1.68025	2.7848	1.02161	1.82532	0.676178	1.095
BnaA09g04900D	chrA09	Bn-A09-p1670189	5.49684	Bn-A09-p1552993	0.798322	35.239	calcium dependent protein kinase-like protein	***				**					2.64085	2.22159	0.876197	1.68025	2.7848	1.02161	1.82532	0.676178	1.095
BnaA09g04950D	chrA09	Bn-A09-p1670189	5.49684	Bn-A09-p1552993	0.798322	39.495	6-phosphogluconolactonase-like protein	***				**					2.64085	2.22159	0.876197	1.68025	2.7848	1.02161	1.82532	0.676178	1.095
BnaA09g04980D	chrA09	Bn-A09-p1670189	5.49684	Bn-A09-p1552993	0.798322	60.247	receptor-like protein kinase	***				**					2.64085	2.22159	0.876197	1.68025	2.7848	1.02161	1.82532	0.676178	1.095
BnaA09g04990D	chrA09	Bn-A09-p1670189	5.49684	Bn-A01-p9149601	0.826911	2.051	squalene epoxidase homologue	***				**					2.64085	2.22159	0.876197	1.68025	2.7848	1.02161	1.82532	0.676178	1.095
BnaA09g05050D	chrA09	Bn-A09-p1670189	5.49684	Bn-A01-p9145630	0.827788	4.802	rna polymerase sigma factor rpod-like	***				**					2.64085	2.22159	0.876197	1.68025	2.7848	1.02161	1.82532	0.676178	1.095
BnaA09g05240D	chrA09	Bn-A09-p1670189	5.49684	Bn-A01-p9129693	0.826911	7.521	acidic endochitinase	***				**					2.64085	2.22159	0.876197	1.68025	2.7848	1.02161	1.82532	0.676178	1.095
BnaA09g05250D	chrA09	Bn-A09-p3047090	3.97299	Bn-A01-p9004629	0.574289	4.729	vesicle transport protein sft2b-like	*	*	*	**		*				-1.89818	-4.17865	-1.75452	-3.27506	-1.91517	-1.73692	-2.00557	-1.3344	-2.20538
BnaA09g05340D	chrA09	Bn-A09-p3047090	3.97299	Bn-A01-p9004629	0.574289	2.524	26s proteasome non-atpase regulatory subunit 14-like	*	*	*	**		*				-1.89818	-4.17865	-1.75452	-3.27506	-1.91517	-1.73692	-2.00557	-1.3344	-2.20538
BnaA09g05380D	chrA09	Bn-A09-p3047090	3.97299	Bn-A09-p2733282	0.613092	64.193	glucose-1-phosphate adenylyltransferase large subunit	*	*	*	**		*				-1.89818	-4.17865	-1.75452	-3.27506	-1.91517	-1.73692	-2.00557	-1.3344	-2.20538
BnaA09g05410D	chrA09	Bn-A09-p3047090	3.97299	Bn-A09-p2733282	0.613092	46.36	dihydroorotate dehydrogenase mitochondrial-like	*	*	*	**		*				-1.89818	-4.17865	-1.75452	-3.27506	-1.91517	-1.73692	-2.00557	-1.3344	-2.20538
BnaA09g05440D	chrA09	Bn-A09-p3047090	3.97299	Bn-A09-p2733282	0.613092	31.284	mads-box dna-binding domain transcription factor	*	*	*	**		*				-1.89818	-4.17865	-1.75452	-3.27506	-1.91517	-1.73692	-2.00557	-1.3344	-2.20538
BnaA09g05480D	chrA09	Bn-A09-p3047090	3.97299	Bn-A09-p2733282	0.613092	0.984	g patch domain-containing protein 1-like	*	*	*	**		*				-1.89818	-4.17865	-1.75452	-3.27506	-1.91517	-1.73692	-2.00557	-1.3344	-2.20538
BnaA09g05500D	chrA09	Bn-A09-p3047090	3.97299	Bn-A09-p3024539	0.898879	244.343	myb domain protein 34	*	*	*	**		*				-1.89818	-4.17865	-1.75452	-3.27506	-1.91517	-1.73692	-2.00557	-1.3344	-2.20538
BnaA09g05510D	chrA09	Bn-A09-p3047090	3.97299	Bn-A09-p3024539	0.898879	222.471	agamous-like mads-box protein agl8	*	*	*	**		*				-1.89818	-4.17865	-1.75452	-3.27506	-1.91517	-1.73692	-2.00557	-1.3344	-2.20538
BnaA09g05570D	chrA09	Bn-A09-p3047090	3.97299	Bn-A09-p3024539	0.898879	213.153	protein cobra-like	*	*	*	**		*				-1.89818	-4.17865	-1.75452	-3.27506	-1.91517	-1.73692	-2.00557	-1.3344	-2.20538
BnaA09g05600D	chrA09	Bn-A09-p3047090	3.97299	Bn-A09-p3024539	0.898879	199.505	glycine-rich rna-binding protein 3	*	*	*	**		*				-1.89818	-4.17865	-1.75452	-3.27506	-1.91517	-1.73692	-2.00557	-1.3344	-2.20538
BnaA09g05640D	chrA09	Bn-A09-p3047090	3.97299	Bn-A09-p3024539	0.898879	187.88	glucan endo- -beta-glucosidase-like protein 3	*	*	*	**		*				-1.89818	-4.17865	-1.75452	-3.27506	-1.91517	-1.73692	-2.00557	-1.3344	-2.20538
BnaA09g05780D	chrA09	Bn-A09-p3047090	3.97299	Bn-A09-p3024539	0.898879	176.67	ankyrin repeat family protein	*	*	*	**		*				-1.89818	-4.17865	-1.75452	-3.27506	-1.91517	-1.73692	-2.00557	-1.3344	-2.20538
BnaA09g05790D	chrA09	Bn-A09-p3047090	3.97299	Bn-A09-p3024539	0.898879	118.85	at5g61670 k11j9 190	*	*	*	**		*				-1.89818	-4.17865	-1.75452	-3.27506	-1.91517	-1.73692	-2.00557	-1.3344	-2.20538
BnaA09g05810D	chrA09	Bn-A09-p3047090	3.97299	Bn-A09-p3024539	0.898879	116.284	inositol polyphosphate multikinase alpha	*	*	*	**		*				-1.89818	-4.17865	-1.75452	-3.27506	-1.91517	-1.73692	-2.00557	-1.3344	-2.20538
BnaA09g05840D	chrA09	Bn-A09-p3047090	3.97299	Bn-A09-p3024539	0.898879	110.163	calnexin homolog	*	*	*	**		*				-1.89818	-4.17865	-1.75452	-3.27506	-1.91517	-1.73692	-2.00557	-1.3344	-2.20538
BnaA09g05850D	chrA09	Bn-A09-p3047090	3.97299	Bn-A09-p3024539	0.898879	89.651	auxin response factor 2	*	*	*	**		*				-1.89818	-4.17865	-1.75452	-3.27506	-1.91517	-1.73692	-2.00557	-1.3344	-2.20538
BnaA09g05860D	chrA09	Bn-A09-p3047090	3.97299	Bn-A09-p3024539	0.898879	85.578	heat shock protein 70	*	*	*	**		*				-1.89818	-4.17865	-1.75452	-3.27506	-1.91517	-1.73692	-2.00557	-1.3344	-2.20538
BnaA09g05880D	chrA09	Bn-A09-p3047090	3.97299	Bn-A09-p3024539	0.898879	84.279	heat shock cognate protein 70-1	*	*	*	**		*				-1.89818	-4.17865	-1.75452	-3.27506	-1.91517	-1.73692	-2.00557	-1.3344	-2.20538
BnaA09g05940D	chrA09	Bn-A09-p3047090	3.97299	Bn-A09-p3024539	0.898879	77.454	peptidoglycan-binding domain-containing protein	*	*	*	**		*				-1.89818	-4.17865	-1.75452	-3.27506	-1.91517	-1.73692	-2.00557	-1.3344	-2.20538
BnaA09g06170D	chrA09	Bn-A09-p3047090	3.97299	Bn-A09-p3024539	0.898879	47.946	embryo-specific protein	*	*	*	**		*				-1.89818	-4.17865	-1.75452	-3.27506	-1.91517	-1.73692	-2.00557	-1.3344	-2.20538
BnaA09g06230D	chrA09	Bn-A09-p3047090	3.97299	Bn-A09-p3064935	1	26.662	holocarboxylase synthetase 2	*	*	*	**		*				-1.89818	-4.17865	-1.75452	-3.27506	-1.91517	-1.73692	-2.00557	-1.3344	-2.20538
BnaA09g06310D	chrA09	Bn-A09-p3047090	3.97299	Bn-A09-p3116738	0.967269	23.004	1-deoxy-d-xylulose 5-phosphate reductoisomerase	*	*	*	**		*				-1.89818	-4.17865	-1.75452	-3.27506	-1.91517	-1.73692	-2.00557	-1.3344	-2.20538
BnaA09g06320D	chrA09	Bn-A09-p3047090	3.97299	Bn-A09-p3116738	0.967269	69.736	ubiquitin carboxyl-terminal hydrolase family protein	*	*	*	**		*				-1.89818	-4.17865	-1.75452	-3.27506	-1.91517	-1.73692	-2.00557	-1.3344	-2.20538
BnaA09g06330D	chrA09	Bn-A09-p3047090	3.97299	Bn-A09-p3116738	0.967269	71.445	glutaredoxin-like protein	*	*	*	**		*				-1.89818	-4.17865	-1.75452	-3.27506	-1.91517	-1.73692	-2.00557	-1.3344	-2.20538
BnaA09g06350D	chrA09	Bn-A09-p3047090	3.97299	Bn-A09-p3116738	0.967269	72.642	glutaredoxin-like protein	*	*	*	**		*				-1.89818	-4.17865	-1.75452	-3.27506	-1.91517	-1.73692	-2.00557	-1.3344	-2.20538
BnaA09g06400D	chrA09	Bn-A09-p3047090	3.97299	Bn-A09-p3116738	0.967269	79.664	embryo defective 2759 protein	*	*	*	**		*				-1.89818	-4.17865	-1.75452	-3.27506	-1.91517	-1.73692	-2.00557	-1.3344	-2.20538
BnaA09g06410D	chrA09	Bn-A09-p3047090	3.97299	Bn-A09-p3452203	0.131008	132.171	40s ribosomal protein s15	*	*	*	**		*				-1.89818	-4.17865	-1.75452	-3.27506	-1.91517	-1.73692	-2.00557	-1.3344	-2.20538
BnaA09g06460D	chrA09	Bn-A09-p3047090	3.97299	Bn-A09-p3452203	0.131008	129.115	40s ribosomal protein s15	*	*	*	**		*				-1.89818	-4.17865	-1.75452	-3.27506	-1.91517	-1.73692	-2.00557	-1.3344	-2.20538
BnaA09g06510D	chrA09	Bn-A09-p3047090	3.97299	Bn-A09-p3452203	0.131008	109.046	histone deacetylase 6-like	*	*	*	**		*				-1.89818	-4.17865	-1.75452	-3.27506	-1.91517	-1.73692	-2.00557	-1.3344	-2.20538
BnaA09g06520D	chrA09	Bn-A09-p3047090	3.97299	Bn-A09-p3452203	0.131008	84.617	probable udp-n-acetylglucosamine--peptide n-acetylglucosaminyltransferase spindly-like	*	*	*	**		*				-1.89818	-4.17865	-1.75452	-3.27506	-1.91517	-1.73692	-2.00557	-1.3344	-2.20538
BnaA09g06530D	chrA09	Bn-A09-p3047090	3.97299	Bn-A09-p3452203	0.131008	79.504	oxygen-independent coproporphyrinogen-iii oxidase-like protein sll1917-like	*	*	*	**		*				-1.89818	-4.17865	-1.75452	-3.27506	-1.91517	-1.73692	-2.00557	-1.3344	-2.20538
BnaA09g06550D	chrA09	Bn-A09-p3047090	3.97299	Bn-A09-p3452203	0.131008	71.842	nuclear protein x1	*	*	*	**		*				-1.89818	-4.17865	-1.75452	-3.27506	-1.91517	-1.73692	-2.00557	-1.3344	-2.20538
BnaA09g06580D	chrA09	Bn-A09-p3047090	3.97299	Bn-A09-p3452203	0.131008	68.426	adenylate kinase	*	*	*	**		*				-1.89818	-4.17865	-1.75452	-3.27506	-1.91517	-1.73692	-2.00557	-1.3344	-2.20538
BnaA09g06620D	chrA09	Bn-A09-p3047090	3.97299	Bn-A09-p3452203	0.131008	58.495	cytochrome p450 94a1-like	*	*	*	**		*				-1.89818	-4.17865	-1.75452	-3.27506	-1.91517	-1.73692	-2.00557	-1.3344	-2.20538
BnaA09g06670D	chrA09	Bn-A09-p3047090	3.97299	Bn-A09-p3452203	0.131008	44.882	gamma carbonic anhydrase-like mitochondrial-like	*	*	*	**		*				-1.89818	-4.17865	-1.75452	-3.27506	-1.91517	-1.73692	-2.00557	-1.3344	-2.20538
BnaA09g06680D	chrA09	Bn-A09-p3047090	3.97299	Bn-A09-p3452203	0.131008	12.044	glutamate-1-semialdehyde- -aminomutase	*	*	*	**		*				-1.89818	-4.17865	-1.75452	-3.27506	-1.91517	-1.73692	-2.00557	-1.3344	-2.20538
BnaA09g06690D	chrA09	Bn-A09-p3047090	3.97299	Bn-A09-p3452203	0.131008	4.624	sal1 phosphatase-like	*	*	*	**		*				-1.89818	-4.17865	-1.75452	-3.27506	-1.91517	-1.73692	-2.00557	-1.3344	-2.20538
BnaA09g06710D	chrA09	Bn-A09-p3047090	3.97299	Bn-A09-p3452203	0.131008	3.59	photosystem i reaction center subunit n	*	*	*	**		*				-1.89818	-4.17865	-1.75452	-3.27506	-1.91517	-1.73692	-2.00557	-1.3344	-2.20538
BnaA09g06790D	chrA09	Bn-A09-p3047090	3.97299	Bn-A09-p3452203	0.131008	0.015	anthranilate n-hydroxycinnamoyl benzoyltransferase-like protein	*	*	*	**		*				-1.89818	-4.17865	-1.75452	-3.27506	-1.91517	-1.73692	-2.00557	-1.3344	-2.20538
BnaA09g06810D	chrA09	Bn-A09-p3047090	3.97299	Bn-A09-p4384911	0.240302	378.264	riboflavin biosynthesis protein chloroplastic-like	*	*	*	**		*				-1.89818	-4.17865	-1.75452	-3.27506	-1.91517	-1.73692	-2.00557	-1.3344	-2.20538
BnaA09g06820D	chrA09	Bn-A09-p3047090	3.97299	Bn-A09-p4384911	0.240302	366.955	peptidyl-prolyl isomerase fkbp12	*	*	*	**		*				-1.89818	-4.17865	-1.75452	-3.27506	-1.91517	-1.73692	-2.00557	-1.3344	-2.20538
BnaA09g06830D	chrA09	Bn-A09-p3047090	3.97299	Bn-A09-p4384911	0.240302	363.837	beta-ureidopropionase	*	*	*	**		*				-1.89818	-4.17865	-1.75452	-3.27506	-1.91517	-1.73692	-2.00557	-1.3344	-2.20538
BnaA09g06900D	chrA09	Bn-A09-p3047090	3.97299	Bn-A09-p4384911	0.240302	361.494	cox19-like chch family protein	*	*	*	**		*				-1.89818	-4.17865	-1.75452	-3.27506	-1.91517	-1.73692	-2.00557	-1.3344	-2.20538
BnaA09g06940D	chrA09	Bn-A09-p3047090	3.97299	Bn-A09-p4384911	0.240302	337.18	beta-xylosidase alpha-l-arabinofuranosidase 2-like	*	*	*	**		*				-1.89818	-4.17865	-1.75452	-3.27506	-1.91517	-1.73692	-2.00557	-1.3344	-2.20538
BnaA09g06950D	chrA09	Bn-A09-p3047090	3.97299	Bn-A09-p4384911	0.240302	319.426	ribosomal protein l17 family protein	*	*	*	**		*				-1.89818	-4.17865	-1.75452	-3.27506	-1.91517	-1.73692	-2.00557	-1.3344	-2.20538
BnaA09g06990D	chrA09	Bn-A09-p3047090	3.97299	Bn-A09-p4384911	0.240302	312.773	50s ribosomal protein l15-like	*	*	*	**		*				-1.89818	-4.17865	-1.75452	-3.27506	-1.91517	-1.73692	-2.00557	-1.3344	-2.20538
BnaA09g07020D	chrA09	Bn-A09-p3047090	3.97299	Bn-A09-p4384911	0.240302	289.325	cellulose synthase catalytic subunit	*	*	*	**		*				-1.89818	-4.17865	-1.75452	-3.27506	-1.91517	-1.73692	-2.00557	-1.3344	-2.20538
BnaA09g07030D	chrA09	Bn-A09-p3047090	3.97299	Bn-A09-p4384911	0.240302	252.47	uncharacterized gtp-binding protein at5g64813-like	*	*	*	**		*				-1.89818	-4.17865	-1.75452	-3.27506	-1.91517	-1.73692	-2.00557	-1.3344	-2.20538
BnaA09g07040D	chrA09	Bn-A09-p3047090	3.97299	Bn-A09-p4384911	0.240302	250.574	at5g09960-like protein	*	*	*	**		*				-1.89818	-4.17865	-1.75452	-3.27506	-1.91517	-1.73692	-2.00557	-1.3344	-2.20538
BnaA09g07060D	chrA09	Bn-A09-p3047090	3.97299	Bn-A09-p4384911	0.240302	246.023	4-alpha- chloroplastic amyloplastic-like	*	*	*	**		*				-1.89818	-4.17865	-1.75452	-3.27506	-1.91517	-1.73692	-2.00557	-1.3344	-2.20538
BnaA09g07080D	chrA09	Bn-A09-p3047090	3.97299	Bn-A09-p4384911	0.240302	241.715	ras-related protein rabh1e-like	*	*	*	**		*				-1.89818	-4.17865	-1.75452	-3.27506	-1.91517	-1.73692	-2.00557	-1.3344	-2.20538
BnaA09g07130D	chrA09	Bn-A09-p3047090	3.97299	Bn-A09-p4384911	0.240302	236.061	acyl- oxidase	*	*	*	**		*				-1.89818	-4.17865	-1.75452	-3.27506	-1.91517	-1.73692	-2.00557	-1.3344	-2.20538
BnaA09g07140D	chrA09	Bn-A09-p3047090	3.97299	Bn-A09-p4384911	0.240302	207.858	gtp-binding protein	*	*	*	**		*				-1.89818	-4.17865	-1.75452	-3.27506	-1.91517	-1.73692	-2.00557	-1.3344	-2.20538
BnaA09g07210D	chrA09	Bn-A09-p3047090	3.97299	Bn-A09-p4384911	0.240302	206.878	hypothetical protein ARALYDRAFT 496763	*	*	*	**		*				-1.89818	-4.17865	-1.75452	-3.27506	-1.91517	-1.73692	-2.00557	-1.3344	-2.20538
BnaA09g07260D	chrA09	Bn-A09-p3047090	3.97299	Bn-A09-p4384911	0.240302	113.874	1-aminocyclopropane-1-carboxylate synthase	*	*	*	**		*				-1.89818	-4.17865	-1.75452	-3.27506	-1.91517	-1.73692	-2.00557	-1.3344	-2.20538
BnaA09g07280D	chrA09	Bn-A09-p3047090	3.97299	Bn-A09-p4384911	0.240302	96.987	ruvb-like 2	*	*	*	**		*				-1.89818	-4.17865	-1.75452	-3.27506	-1.91517	-1.73692	-2.00557	-1.3344	-2.20538
BnaA09g07300D	chrA09	Bn-A09-p3047090	3.97299	Bn-A09-p4384911	0.240302	92.622	nadh dehydrogenase	*	*	*	**		*				-1.89818	-4.17865	-1.75452	-3.27506	-1.91517	-1.73692	-2.00557	-1.3344	-2.20538
BnaA09g07320D	chrA09	Bn-A09-p3047090	3.97299	Bn-A09-p4384911	0.240302	86.483	adp-ribosylation factor-like protein	*	*	*	**		*				-1.89818	-4.17865	-1.75452	-3.27506	-1.91517	-1.73692	-2.00557	-1.3344	-2.20538
BnaA09g07330D	chrA09	Bn-A09-p3047090	3.97299	Bn-A09-p4384911	0.240302	79.131	adenosine-5 -phosphosulfate kinase 4	*	*	*	**		*				-1.89818	-4.17865	-1.75452	-3.27506	-1.91517	-1.73692	-2.00557	-1.3344	-2.20538
BnaA09g07460D	chrA09	Bn-A09-p3047090	3.97299	Bn-A09-p4384911	0.240302	76.433	voltage dependent anion channel 2	*	*	*	**		*				-1.89818	-4.17865	-1.75452	-3.27506	-1.91517	-1.73692	-2.00557	-1.3344	-2.20538
BnaA09g07470D	chrA09	Bn-A09-p3047090	3.97299	Bn-A09-p4384911	0.240302	4.893	ring u-box domain and arm repeat-containing protein	*	*	*	**		*				-1.89818	-4.17865	-1.75452	-3.27506	-1.91517	-1.73692	-2.00557	-1.3344	-2.20538
BnaA09g07490D	chrA09	Bn-A09-p3047090	3.97299	Bn-A09-p4384911	0.240302	0.403	f-box-like wd repeat-containing protein tbl1xr1-like	*	*	*	**		*				-1.89818	-4.17865	-1.75452	-3.27506	-1.91517	-1.73692	-2.00557	-1.3344	-2.20538
BnaA09g07570D	chrA09	Bn-A09-p3047090	3.97299	Bn-A09-p4351470	0.402113	20.694	f-box protein skip2-like	*	*	*	**		*				-1.89818	-4.17865	-1.75452	-3.27506	-1.91517	-1.73692	-2.00557	-1.3344	-2.20538
BnaA09g07600D	chrA09	Bn-A09-p3047090	3.97299	Bn-A09-p4351470	0.402113	0.28	anthranilate n-hydroxycinnamoyl benzoyltransferase-like protein	*	*	*	**		*				-1.89818	-4.17865	-1.75452	-3.27506	-1.91517	-1.73692	-2.00557	-1.3344	-2.20538
BnaA09g07610D	chrA09	Bn-A09-p3047090	3.97299	Bn-A09-p4288843	0.682176	35.87	lipase class 3 family protein	*	*	*	**		*				-1.89818	-4.17865	-1.75452	-3.27506	-1.91517	-1.73692	-2.00557	-1.3344	-2.20538
BnaA10g23750D	chrA10	Bn-A09-p3047090	3.97299	Bn-A09-p4288843	0.682176	31.806	zeaxanthin epoxidase	*	*	*	**		*				-1.89818	-4.17865	-1.75452	-3.27506	-1.91517	-1.73692	-2.00557	-1.3344	-2.20538
BnaA10g23760D	chrA10	Bn-A10-p15924608	4.63554	Bn-A10-p15924608	identical	3.887	copine-like protein		**	***	*		**		*	*	-1.64045	-4.88501	-2.95604	-2.66809	-2.00664	-2.08124	-1.32554	-2.82911	-3.16163
BnaA10g23790D	chrA10	Bn-A10-p15924608	4.63554	Bn-A10-p15924608	identical	8.805	ethylene-responsive transcription factor erf114-like		**	***	*		**		*	*	-1.64045	-4.88501	-2.95604	-2.66809	-2.00664	-2.08124	-1.32554	-2.82911	-3.16163
BnaA10g23810D	chrA10	Bn-A10-p15924608	4.63554	Bn-A10-p15903564	0.551338	2.286	glutamyl-trna amidotransferase subunit a-like		**	***	*		**		*	*	-1.64045	-4.88501	-2.95604	-2.66809	-2.00664	-2.08124	-1.32554	-2.82911	-3.16163
BnaA10g23820D	chrA10	Bn-A10-p15924608	4.63554	Bn-A10-p15903564	0.551338	10.259	elongation factor 1-alpha		**	***	*		**		*	*	-1.64045	-4.88501	-2.95604	-2.66809	-2.00664	-2.08124	-1.32554	-2.82911	-3.16163
BnaA10g25970D	chrA10	Bn-A10-p15924608	4.63554	Bn-A10-p15903564	0.551338	12.582	inositol polyphosphate multikinase alpha		**	***	*		**		*	*	-1.64045	-4.88501	-2.95604	-2.66809	-2.00664	-2.08124	-1.32554	-2.82911	-3.16163
BnaA10g25980D	chrA10	Bn-A10-p16871085	3.32845	Bn-A10-p16871085	identical	30.067	otu-like cysteine protease family protein		**	*							-1.4955	-6.59268	-2.87982	-2.1566	-0.910061	-1.07453	-0.39223	-1.85794	-3.10989
BnaA10g25990D	chrA10	Bn-A10-p16871085	3.32845	Bn-A10-p16871085	identical	23.942	probable lysine-specific demethylase elf6-like		**	*							-1.4955	-6.59268	-2.87982	-2.1566	-0.910061	-1.07453	-0.39223	-1.85794	-3.10989
BnaA10g26020D	chrA10	Bn-A10-p16871085	3.32845	Bn-A10-p16871085	identical	18.265	calcium lipid binding		**	*							-1.4955	-6.59268	-2.87982	-2.1566	-0.910061	-1.07453	-0.39223	-1.85794	-3.10989
BnaA10g26060D	chrA10	Bn-A10-p16871085	3.32845	Bn-A10-p16871085	identical	12.1	carbonic anhydrase family protein		**	*							-1.4955	-6.59268	-2.87982	-2.1566	-0.910061	-1.07453	-0.39223	-1.85794	-3.10989
BnaA10g26070D	chrA10	Bn-A10-p16871085	3.32845	Bn-A10-p16871085	identical	3.307	ferredoxin-dependent glutamate synthase 1		**	*							-1.4955	-6.59268	-2.87982	-2.1566	-0.910061	-1.07453	-0.39223	-1.85794	-3.10989
BnaA10g26080D	chrA10	Bn-A10-p16871085	3.32845	Bn-A10-p16871085	identical	4.837	phosphoglycerate bisphosphoglycerate mutase family protein		**	*							-1.4955	-6.59268	-2.87982	-2.1566	-0.910061	-1.07453	-0.39223	-1.85794	-3.10989
BnaA10g26100D	chrA10	Bn-A10-p16871085	3.32845	Bn-A10-p16871085	identical	11.96	dna gyrase subunit b		**	*							-1.4955	-6.59268	-2.87982	-2.1566	-0.910061	-1.07453	-0.39223	-1.85794	-3.10989
BnaA10g26130D	chrA10	Bn-A10-p16871085	3.32845	Bn-A10-p16871085	identical	18.076	cell wall integrity and stress response component		**	*							-1.4955	-6.59268	-2.87982	-2.1566	-0.910061	-1.07453	-0.39223	-1.85794	-3.10989
BnaA10g26180D	chrA10	Bn-A10-p16871085	3.32845	Bn-A10-p16871085	identical	30.856	triacylglycerol lipase sdp1-like		**	*							-1.4955	-6.59268	-2.87982	-2.1566	-0.910061	-1.07453	-0.39223	-1.85794	-3.10989
BnaA10g26220D	chrA10	Bn-A10-p16871085	3.32845	Bn-A10-p16918181	0.901387	4.204	acetylajmalan esterase-like		**	*							-1.4955	-6.59268	-2.87982	-2.1566	-0.910061	-1.07453	-0.39223	-1.85794	-3.10989
BnaA10g26230D	chrA10	Bn-A10-p16871085	3.32845	Bn-A10-p16933405	0.162621	3.471	signal recognition particle 54 kda chloroplastic-like		**	*							-1.4955	-6.59268	-2.87982	-2.1566	-0.910061	-1.07453	-0.39223	-1.85794	-3.10989
BnaA10g26240D	chrA10	Bn-A10-p16871085	3.32845	Bn-A10-p16933405	0.162621	7.159	abc transporter b family member chloroplastic-like		**	*							-1.4955	-6.59268	-2.87982	-2.1566	-0.910061	-1.07453	-0.39223	-1.85794	-3.10989
BnaA10g26270D	chrA10	Bn-A10-p16871085	3.32845	Bn-A10-p16933405	0.162621	10.262	iron-sulfur assembly mitochondrial-like		**	*							-1.4955	-6.59268	-2.87982	-2.1566	-0.910061	-1.07453	-0.39223	-1.85794	-3.10989
BnaA10g26340D	chrA10	Bn-A10-p16871085	3.32845	Bn-A10-p16933405	0.162621	19.051	thioredoxin family protein		**	*							-1.4955	-6.59268	-2.87982	-2.1566	-0.910061	-1.07453	-0.39223	-1.85794	-3.10989
BnaA10g26380D	chrA10	Bn-A10-p16871085	3.32845	Bn-A10-p16933405	0.162621	56.275	3-deoxy-d-manno-octulosonic-acid transferase		**	*							-1.4955	-6.59268	-2.87982	-2.1566	-0.910061	-1.07453	-0.39223	-1.85794	-3.10989
BnaA10g26450D	chrA10	Bn-A10-p16871085	3.32845	Bn-A10-p16933405	0.162621	82.675	serine threonine-protein kinase ctr1		**	*							-1.4955	-6.59268	-2.87982	-2.1566	-0.910061	-1.07453	-0.39223	-1.85794	-3.10989
BnaA10g26490D	chrA10	Bn-A10-p16871085	3.32845	Bn-A10-p16933405	0.162621	125.517	4-alpha-glucan branching enzyme protein soform precursor		**	*							-1.4955	-6.59268	-2.87982	-2.1566	-0.910061	-1.07453	-0.39223	-1.85794	-3.10989
BnaC02g35520D	chrC02	Bn-A10-p16871085	3.32845	Bn-A10-p16933405	0.162621	144.207	exocyst subunit exo70 family protein a1		**	*							-1.4955	-6.59268	-2.87982	-2.1566	-0.910061	-1.07453	-0.39223	-1.85794	-3.10989
BnaC02g35530D	chrC02	Bn-scaff_15712_2-p365609	4.01884	Bn-scaff_15712_2-p253822	0.744526	141.093	aminoalcoholphosphotransferase							***			-3.68831	-3.66444	0.945833	-2.91216	-1.37545	0.453535	-7.65263	-3.91718	-0.139463
BnaC02g35560D	chrC02	Bn-scaff_15712_2-p365609	4.01884	Bn-scaff_15712_2-p253822	0.744526	114.267	phospholipid-transporting atpase 9-like							***			-3.68831	-3.66444	0.945833	-2.91216	-1.37545	0.453535	-7.65263	-3.91718	-0.139463
BnaC02g35570D	chrC02	Bn-scaff_15712_2-p365609	4.01884	Bn-scaff_15712_2-p253822	0.744526	63.899	abc transporter g family member 21-like							***			-3.68831	-3.66444	0.945833	-2.91216	-1.37545	0.453535	-7.65263	-3.91718	-0.139463
BnaC02g35640D	chrC02	Bn-scaff_15712_2-p365609	4.01884	Bn-scaff_15712_2-p253822	0.744526	55.505	nadh-plastoquinone oxidoreductase subunit 4l							***			-3.68831	-3.66444	0.945833	-2.91216	-1.37545	0.453535	-7.65263	-3.91718	-0.139463
BnaC02g35650D	chrC02	Bn-scaff_15712_2-p365609	4.01884	Bn-scaff_15712_2-p275897	0.744526	19.905	transcription factor bhlh30							***			-3.68831	-3.66444	0.945833	-2.91216	-1.37545	0.453535	-7.65263	-3.91718	-0.139463
BnaC02g35660D	chrC02	Bn-scaff_15712_2-p365609	4.01884	Bn-scaff_15712_2-p365609	identical	87.262	ap2-erebp rave subfamily protein rav2							***			-3.68831	-3.66444	0.945833	-2.91216	-1.37545	0.453535	-7.65263	-3.91718	-0.139463
BnaC02g38570D	chrC02	Bn-scaff_15712_2-p365609	4.01884	Bn-scaff_15712_2-p365609	identical	83.108	cytochrome p450-like protein							***			-3.68831	-3.66444	0.945833	-2.91216	-1.37545	0.453535	-7.65263	-3.91718	-0.139463
BnaC02g38580D	chrC02	Bn-scaff_17109_1-p683400	3.68471	Bn-scaff_17109_1-p691842	0.59069	110.574	glutamate receptor								*	**	-0.811587	-0.386899	-0.659867	-0.819606	-1.94745	-0.750274	-1.54108	-1.71657	-2.32679
BnaC02g38590D	chrC02	Bn-scaff_17109_1-p683400	3.68471	Bn-scaff_17109_1-p691842	0.59069	107.499	glutamate receptor								*	**	-0.811587	-0.386899	-0.659867	-0.819606	-1.94745	-0.750274	-1.54108	-1.71657	-2.32679
BnaC02g38640D	chrC02	Bn-scaff_17109_1-p683400	3.68471	Bn-scaff_17109_1-p691842	0.59069	106.975	hydroxymethylbilane synthase								*	**	-0.811587	-0.386899	-0.659867	-0.819606	-1.94745	-0.750274	-1.54108	-1.71657	-2.32679
BnaC02g38650D	chrC02	Bn-scaff_17109_1-p683400	3.68471	Bn-scaff_17109_1-p691842	0.59069	90.865	lipid-transfer protein dir1-like								*	**	-0.811587	-0.386899	-0.659867	-0.819606	-1.94745	-0.750274	-1.54108	-1.71657	-2.32679
BnaC02g38670D	chrC02	Bn-scaff_17109_1-p683400	3.68471	Bn-scaff_17109_1-p691842	0.59069	19.597	tir-nbs-lrr class disease resistance protein								*	**	-0.811587	-0.386899	-0.659867	-0.819606	-1.94745	-0.750274	-1.54108	-1.71657	-2.32679
BnaC02g38700D	chrC02	Bn-scaff_17109_1-p683400	3.68471	Bn-scaff_17109_1-p691842	0.59069	8.267	transcription factor bhlh62-like								*	**	-0.811587	-0.386899	-0.659867	-0.819606	-1.94745	-0.750274	-1.54108	-1.71657	-2.32679
BnaC03g38130D	chrC03	Bn-scaff_17109_1-p683400	3.68471	Bn-scaff_17109_1-p683105	1	1.956	gtp cyclohydrolase i								*	**	-0.811587	-0.386899	-0.659867	-0.819606	-1.94745	-0.750274	-1.54108	-1.71657	-2.32679
BnaC03g38170D	chrC03	Bn-scaff_17298_1-p1317520	3.2642	Bn-scaff_17298_1-p1317520	identical	26.131	transmembrane 9 superfamily member 4-like		*				**				-0.0291333	-2.66951	-0.879285	-0.571692	-0.922174	-1.43498	-0.495219	-0.586883	-1.36418
BnaC03g38180D	chrC03	Bn-scaff_17298_1-p1317520	3.2642	Bn-scaff_17298_1-p1320886	0.944279	0.927	trna (cytidine -2 -o)-methyltransferase-like		*				**				-0.0291333	-2.66951	-0.879285	-0.571692	-0.922174	-1.43498	-0.495219	-0.586883	-1.36418
BnaC03g38220D	chrC03	Bn-scaff_17298_1-p1317520	3.2642	Bn-scaff_17298_1-p1320886	0.944279	3.295	root hair defective 3		*				**				-0.0291333	-2.66951	-0.879285	-0.571692	-0.922174	-1.43498	-0.495219	-0.586883	-1.36418
BnaC03g38250D	chrC03	Bn-scaff_17298_1-p1317520	3.2642	Bn-scaff_17298_1-p1320886	0.944279	14.526	translational initiation factor 4a-1		*				**				-0.0291333	-2.66951	-0.879285	-0.571692	-0.922174	-1.43498	-0.495219	-0.586883	-1.36418
BnaC03g38290D	chrC03	Bn-scaff_17298_1-p1317520	3.2642	Bn-scaff_17298_1-p1320886	0.944279	33.915	growth-regulating factor 5		*				**				-0.0291333	-2.66951	-0.879285	-0.571692	-0.922174	-1.43498	-0.495219	-0.586883	-1.36418
BnaC04g14900D	chrC04	Bn-scaff_17298_1-p1317520	3.2642	Bn-scaff_17298_1-p1320886	0.944279	52.083	protein flourescent in blue light		*				**				-0.0291333	-2.66951	-0.879285	-0.571692	-0.922174	-1.43498	-0.495219	-0.586883	-1.36418
BnaC04g14930D	chrC04	Bn-scaff_19821_1-p23788	3.03494	Bn-scaff_19821_1-p23788	identical	39.169	3-hydroxy-3-methylglutaryl coenzyme a reductase		*				*	*	*	**	-2.01202	-8.85588	-2.59625	-2.81791	-5.56166	-4.49899	-5.3945	-5.96824	-6.26781
BnaC04g14990D	chrC04	Bn-scaff_19821_1-p23788	3.03494	Bn-scaff_19821_1-p23788	identical	50.489	f-box kelch-repeat protein		*				*	*	*	**	-2.01202	-8.85588	-2.59625	-2.81791	-5.56166	-4.49899	-5.3945	-5.96824	-6.26781
BnaC04g15010D	chrC04	Bn-scaff_19821_1-p23788	3.03494	Bn-scaff_19821_1-p23788	identical	101.245	tetratricopeptide repeat-containing protein		*				*	*	*	**	-2.01202	-8.85588	-2.59625	-2.81791	-5.56166	-4.49899	-5.3945	-5.96824	-6.26781
BnaC04g15030D	chrC04	Bn-scaff_19821_1-p23788	3.03494	Bn-scaff_19821_1-p23788	identical	107.134	zinc finger family protein		*				*	*	*	**	-2.01202	-8.85588	-2.59625	-2.81791	-5.56166	-4.49899	-5.3945	-5.96824	-6.26781
BnaC04g15050D	chrC04	Bn-scaff_19821_1-p23788	3.03494	Bn-scaff_19821_1-p23788	identical	118.181	sodium-dependent phosphate transport protein 1		*				*	*	*	**	-2.01202	-8.85588	-2.59625	-2.81791	-5.56166	-4.49899	-5.3945	-5.96824	-6.26781
BnaC04g33290D	chrC04	Bn-scaff_19821_1-p23788	3.03494	Bn-scaff_19821_1-p23788	identical	124.464	f-box family protein		*				*	*	*	**	-2.01202	-8.85588	-2.59625	-2.81791	-5.56166	-4.49899	-5.3945	-5.96824	-6.26781
BnaC04g33320D	chrC04	Bn-scaff_19208_1-p490362	3.25705	Bn-scaff_19208_1-p519683	0.652816	226.472	probable phenylalanine--trna ligase alpha subunit		*	*				*	*	**	-1.75129	-4.4428	-2.06388	-2.52677	-2.60697	-1.11067	-2.93445	-3.67673	-3.63856
BnaC04g33330D	chrC04	Bn-scaff_19208_1-p490362	3.25705	Bn-scaff_19208_1-p519683	0.652816	198.449	protein radialis-like 2		*	*				*	*	**	-1.75129	-4.4428	-2.06388	-2.52677	-2.60697	-1.11067	-2.93445	-3.67673	-3.63856
BnaC04g33380D	chrC04	Bn-scaff_19208_1-p490362	3.25705	Bn-scaff_19208_1-p519683	0.652816	188.92	acetyl- synthetase		*	*				*	*	**	-1.75129	-4.4428	-2.06388	-2.52677	-2.60697	-1.11067	-2.93445	-3.67673	-3.63856
BnaC04g33410D	chrC04	Bn-scaff_19208_1-p490362	3.25705	Bn-scaff_19208_1-p519683	0.652816	165.761	glucose-1-phosphate adenylyltransferase		*	*				*	*	**	-1.75129	-4.4428	-2.06388	-2.52677	-2.60697	-1.11067	-2.93445	-3.67673	-3.63856
BnaC04g33420D	chrC04	Bn-scaff_19208_1-p490362	3.25705	Bn-scaff_19208_1-p519683	0.652816	117.443	protein		*	*				*	*	**	-1.75129	-4.4428	-2.06388	-2.52677	-2.60697	-1.11067	-2.93445	-3.67673	-3.63856
BnaC04g33430D	chrC04	Bn-scaff_19208_1-p490362	3.25705	Bn-scaff_19208_1-p519683	0.652816	108.488	protein		*	*				*	*	**	-1.75129	-4.4428	-2.06388	-2.52677	-2.60697	-1.11067	-2.93445	-3.67673	-3.63856
BnaC04g33460D	chrC04	Bn-scaff_19208_1-p490362	3.25705	Bn-scaff_19208_1-p519683	0.652816	98.858	sec14-like 3 protein		*	*				*	*	**	-1.75129	-4.4428	-2.06388	-2.52677	-2.60697	-1.11067	-2.93445	-3.67673	-3.63856
BnaC04g33500D	chrC04	Bn-scaff_19208_1-p490362	3.25705	Bn-scaff_19208_1-p519683	0.652816	88.215	sumo-activating enzyme subunit 2-like		*	*				*	*	**	-1.75129	-4.4428	-2.06388	-2.52677	-2.60697	-1.11067	-2.93445	-3.67673	-3.63856
BnaC04g33560D	chrC04	Bn-scaff_19208_1-p490362	3.25705	Bn-scaff_19208_1-p519683	0.652816	73.333	cysteine proteinase		*	*				*	*	**	-1.75129	-4.4428	-2.06388	-2.52677	-2.60697	-1.11067	-2.93445	-3.67673	-3.63856
BnaC04g33570D	chrC04	Bn-scaff_19208_1-p490362	3.25705	Bn-scaff_19208_1-p519683	0.652816	18.693	rna-binding protein containing kh domain		*	*				*	*	**	-1.75129	-4.4428	-2.06388	-2.52677	-2.60697	-1.11067	-2.93445	-3.67673	-3.63856
BnaC04g33600D	chrC04	Bn-scaff_19208_1-p490362	3.25705	Bn-scaff_19208_1-p519683	0.652816	15.535	fructose bisphosphate aldolase		*	*				*	*	**	-1.75129	-4.4428	-2.06388	-2.52677	-2.60697	-1.11067	-2.93445	-3.67673	-3.63856
BnaC04g33610D	chrC04	Bn-scaff_19208_1-p490362	3.25705	Bn-scaff_19208_1-p490449	1	26.172	epimerase family protein slr1223-like		*	*				*	*	**	-1.75129	-4.4428	-2.06388	-2.52677	-2.60697	-1.11067	-2.93445	-3.67673	-3.63856
BnaC04g33690D	chrC04	Bn-scaff_19208_1-p490362	3.25705	Bn-scaff_19208_1-p490449	1	23.874	ubiquitin fusion degradation 1		*	*				*	*	**	-1.75129	-4.4428	-2.06388	-2.52677	-2.60697	-1.11067	-2.93445	-3.67673	-3.63856
BnaC04g33720D	chrC04	Bn-scaff_19208_1-p490362	3.25705	Bn-scaff_19208_1-p489317	1	41.213	triosephosphate isomerase		*	*				*	*	**	-1.75129	-4.4428	-2.06388	-2.52677	-2.60697	-1.11067	-2.93445	-3.67673	-3.63856
BnaC04g33730D	chrC04	Bn-scaff_19208_1-p490362	3.25705	Bn-scaff_19208_1-p489317	1	49.575	xap5 family protein		*	*				*	*	**	-1.75129	-4.4428	-2.06388	-2.52677	-2.60697	-1.11067	-2.93445	-3.67673	-3.63856
BnaC04g33780D	chrC04	Bn-scaff_19208_1-p490362	3.25705	Bn-scaff_19208_1-p442021	0.504664	1.995	extensin-like protein		*	*				*	*	**	-1.75129	-4.4428	-2.06388	-2.52677	-2.60697	-1.11067	-2.93445	-3.67673	-3.63856
BnaC04g35390D	chrC04	Bn-scaff_19208_1-p490362	3.25705	Bn-scaff_19208_1-p442021	0.504664	24.768	phenylalanine ammonia-lyase		*	*				*	*	**	-1.75129	-4.4428	-2.06388	-2.52677	-2.60697	-1.11067	-2.93445	-3.67673	-3.63856
BnaC04g35400D	chrC04	Bn-scaff_15798_1-p725659	4.24627	Bn-scaff_15798_1-p456502	0.670281	175.089	1-aminocyclopropane-1-carboxylate synthase		*	**			*	*	**	***	-1.81385	-3.77397	-2.38345	-1.41606	-2.3079	-1.74645	-2.54254	-3.65366	-3.88894
BnaC04g35430D	chrC04	Bn-scaff_15798_1-p725659	4.24627	Bn-scaff_15798_1-p456502	0.670281	151.375	squalene epoxidase-like protein		*	**			*	*	**	***	-1.81385	-3.77397	-2.38345	-1.41606	-2.3079	-1.74645	-2.54254	-3.65366	-3.88894
BnaC04g35590D	chrC04	Bn-scaff_15798_1-p725659	4.24627	Bn-scaff_15798_1-p456502	0.670281	137.775	gtp-binding protein at2g22870-like		*	**			*	*	**	***	-1.81385	-3.77397	-2.38345	-1.41606	-2.3079	-1.74645	-2.54254	-3.65366	-3.88894
BnaC04g35600D	chrC04	Bn-scaff_15798_1-p725659	4.24627	Bn-scaff_15798_1-p699844	0.670281	269.592	thalianol synthase 1		*	**			*	*	**	***	-1.81385	-3.77397	-2.38345	-1.41606	-2.3079	-1.74645	-2.54254	-3.65366	-3.88894
BnaC04g35770D	chrC04	Bn-scaff_15798_1-p725659	4.24627	Bn-scaff_15798_1-p699844	0.670281	268.065	lupeol synthase like protein		*	**			*	*	**	***	-1.81385	-3.77397	-2.38345	-1.41606	-2.3079	-1.74645	-2.54254	-3.65366	-3.88894
BnaC04g35930D	chrC04	Bn-scaff_15798_1-p725659	4.24627	Bn-scaff_15798_1-p699844	0.670281	127.456	wrky dna-binding protein 15		*	**			*	*	**	***	-1.81385	-3.77397	-2.38345	-1.41606	-2.3079	-1.74645	-2.54254	-3.65366	-3.88894
BnaC04g35970D	chrC04	Bn-scaff_15798_1-p725659	4.24627	Bn-scaff_15798_1-p816275	0.613889	8.761	extra-large g-protein 1		*	**			*	*	**	***	-1.81385	-3.77397	-2.38345	-1.41606	-2.3079	-1.74645	-2.54254	-3.65366	-3.88894
BnaC04g36000D	chrC04	Bn-scaff_15798_1-p725659	4.24627	Bn-scaff_15798_1-p816275	0.613889	3.172	gdsl esterase lipase at2g23540-like		*	**			*	*	**	***	-1.81385	-3.77397	-2.38345	-1.41606	-2.3079	-1.74645	-2.54254	-3.65366	-3.88894
BnaC04g36020D	chrC04	Bn-scaff_15798_1-p725659	4.24627	Bn-scaff_15798_1-p816275	0.613889	7.383	acetone-cyanohydrin lyase		*	**			*	*	**	***	-1.81385	-3.77397	-2.38345	-1.41606	-2.3079	-1.74645	-2.54254	-3.65366	-3.88894
BnaC04g36030D	chrC04	Bn-scaff_15798_1-p725659	4.24627	Bn-scaff_15798_1-p816275	0.613889	11.354	acetone-cyanohydrin lyase		*	**			*	*	**	***	-1.81385	-3.77397	-2.38345	-1.41606	-2.3079	-1.74645	-2.54254	-3.65366	-3.88894
BnaC04g36110D	chrC04	Bn-scaff_15798_1-p725659	4.24627	Bn-scaff_15798_1-p816275	0.613889	12.527	acetone-cyanohydrin lyase		*	**			*	*	**	***	-1.81385	-3.77397	-2.38345	-1.41606	-2.3079	-1.74645	-2.54254	-3.65366	-3.88894
BnaC04g38090D	chrC04	Bn-scaff_15798_1-p725659	4.24627	Bn-scaff_15798_1-p816275	0.613889	117.123	synechocystis ycf37-like protein		*	**			*	*	**	***	-1.81385	-3.77397	-2.38345	-1.41606	-2.3079	-1.74645	-2.54254	-3.65366	-3.88894
BnaC04g38100D	chrC04	Bn-scaff_21956_1-p232134	3.17649	Bn-scaff_21956_1-p232134	identical	22.249	o-fucosyltransferase family protein		**	*	**	*			*	*	-1.51945	-3.88486	-1.6714	-2.58033	-2.4109	-0.67071	-1.4229	-2.30006	-2.27937
BnaC04g38120D	chrC04	Bn-scaff_21956_1-p232134	3.17649	Bn-scaff_21956_1-p232134	identical	22.99	probable transcriptional regulatory protein at2g25830-like		**	*	**	*			*	*	-1.51945	-3.88486	-1.6714	-2.58033	-2.4109	-0.67071	-1.4229	-2.30006	-2.27937
BnaC04g39340D	chrC04	Bn-scaff_21956_1-p232134	3.17649	Bn-scaff_21956_1-p253961	1	1.797	nuclear poly polymerase		**	*	**	*			*	*	-1.51945	-3.88486	-1.6714	-2.58033	-2.4109	-0.67071	-1.4229	-2.30006	-2.27937
BnaC04g39360D	chrC04	Bn-scaff_20079_1-p623803	3.07376	Bn-scaff_20079_1-p623803	identical	46.568	arogenate dehydratase prephenate dehydratase chloroplastic-like	*								**	-3.30929	-4.69663	-2.17756	-0.561092	-2.51555	-1.50782	-3.4623	-1.42151	-5.05223
BnaC04g39420D	chrC04	Bn-scaff_20079_1-p623803	3.07376	Bn-scaff_20079_1-p623803	identical	26.323	bifunctional polymyxin resistance	*								**	-3.30929	-4.69663	-2.17756	-0.561092	-2.51555	-1.50782	-3.4623	-1.42151	-5.05223
BnaC04g39450D	chrC04	Bn-scaff_20079_1-p623803	3.07376	Bn-scaff_20079_1-p623803	identical	35.287	rubisco subunit binding-protein alpha subunit	*								**	-3.30929	-4.69663	-2.17756	-0.561092	-2.51555	-1.50782	-3.4623	-1.42151	-5.05223
BnaC04g50720D	chrC04	Bn-scaff_20079_1-p623803	3.07376	Bn-scaff_20079_1-p623803	identical	52.25	abc transporter g family member 3-like	*								**	-3.30929	-4.69663	-2.17756	-0.561092	-2.51555	-1.50782	-3.4623	-1.42151	-5.05223
BnaC04g50740D	chrC04	Bn-scaff_18903_1-p1002707	4.41143	Bn-scaff_18903_1-p995626	0.203654	0.47	protein chloroplastic-like				***				*		-0.749388	-1.2329	-1.02022	-3.22286	-2.00925	-0.887375	-1.69702	-2.52005	-1.34045
BnaC04g50860D	chrC04	Bn-scaff_18903_1-p1002707	4.41143	Bn-scaff_18903_1-p1002707	identical	0.062	desiccation related protein				***				*		-0.749388	-1.2329	-1.02022	-3.22286	-2.00925	-0.887375	-1.69702	-2.52005	-1.34045
BnaC04g50890D	chrC04	Bn-scaff_18903_1-p1002707	4.41143	Bn-scaff_18903_1-p1002707	identical	48.786	transcription factor bhlh13				***				*		-0.749388	-1.2329	-1.02022	-3.22286	-2.00925	-0.887375	-1.69702	-2.52005	-1.34045
BnaC04g50900D	chrC04	Bn-scaff_18903_1-p1002707	4.41143	Bn-scaff_18903_1-p1002707	identical	61.065	laccase 6				***				*		-0.749388	-1.2329	-1.02022	-3.22286	-2.00925	-0.887375	-1.69702	-2.52005	-1.34045
BnaC04g50910D	chrC04	Bn-scaff_18903_1-p1002707	4.41143	Bn-scaff_18903_1-p1002707	identical	63.279	pyridoxine pyridoxamine 5 -phosphate oxidase 2				***				*		-0.749388	-1.2329	-1.02022	-3.22286	-2.00925	-0.887375	-1.69702	-2.52005	-1.34045
BnaC04g50920D	chrC04	Bn-scaff_18903_1-p1002707	4.41143	Bn-scaff_18903_1-p1002707	identical	68.007	dof zinc finger protein				***				*		-0.749388	-1.2329	-1.02022	-3.22286	-2.00925	-0.887375	-1.69702	-2.52005	-1.34045
BnaC04g50930D	chrC04	Bn-scaff_18903_1-p1002707	4.41143	Bn-scaff_18903_1-p1002707	identical	72.983	calcium-binding protein kic-like				***				*		-0.749388	-1.2329	-1.02022	-3.22286	-2.00925	-0.887375	-1.69702	-2.52005	-1.34045
BnaC04g50950D	chrC04	Bn-scaff_18903_1-p1002707	4.41143	Bn-scaff_18903_1-p1002707	identical	73.477	p-loop containing nucleoside triphosphate hydrolases superfamily protein				***				*		-0.749388	-1.2329	-1.02022	-3.22286	-2.00925	-0.887375	-1.69702	-2.52005	-1.34045
BnaC05g01060D	chrC05	Bn-scaff_18903_1-p1002707	4.41143	Bn-scaff_18903_1-p1002707	identical	81.925	cytochrome b5				***				*		-0.749388	-1.2329	-1.02022	-3.22286	-2.00925	-0.887375	-1.69702	-2.52005	-1.34045
BnaC05g01080D	chrC05	Bn-scaff_16414_1-p1470806	3.29473	Bn-scaff_16414_1-p1470806	identical	0.945	hypothetical protein CARUB v10011793mg			*	**						-0.500704	-3.32947	-2.09582	-3.29233	-1.36797	-1.24278	-1.77474	-1.32221	-1.65353
BnaC05g01100D	chrC05	Bn-scaff_16414_1-p1470806	3.29473	Bn-scaff_16414_1-p1470806	identical	11.104	mannan endo- -beta-mannosidase 4-like			*	**						-0.500704	-3.32947	-2.09582	-3.29233	-1.36797	-1.24278	-1.77474	-1.32221	-1.65353
BnaC05g01120D	chrC05	Bn-scaff_16414_1-p1470806	3.29473	Bn-scaff_16414_1-p1470806	identical	17.7	germin-like protein 10			*	**						-0.500704	-3.32947	-2.09582	-3.29233	-1.36797	-1.24278	-1.77474	-1.32221	-1.65353
BnaC05g01140D	chrC05	Bn-scaff_16414_1-p1470806	3.29473	Bn-scaff_16414_1-p1470806	identical	25.086	protoporphyrinogen oxidase			*	**						-0.500704	-3.32947	-2.09582	-3.29233	-1.36797	-1.24278	-1.77474	-1.32221	-1.65353
BnaC05g45180D	chrC05	Bn-scaff_16414_1-p1470806	3.29473	Bn-scaff_16414_1-p1470806	identical	29.021	class ii chitinase			*	**						-0.500704	-3.32947	-2.09582	-3.29233	-1.36797	-1.24278	-1.77474	-1.32221	-1.65353
BnaC05g45200D	chrC05	Bn-scaff_23186_1-p303208	3.51152	Bn-scaff_23186_1-p303208	identical	15.185	aldehyde dehydrogenase 22a1		*	*	*	**				**	-2.02069	-4.69337	-2.13613	-2.98245	-3.16355	-2.05983	-2.07806	-2.38356	-3.79263
BnaC05g45210D	chrC05	Bn-scaff_23186_1-p303208	3.51152	Bn-scaff_23186_1-p303208	identical	5.167	kinase family protein		*	*	*	**				**	-2.02069	-4.69337	-2.13613	-2.98245	-3.16355	-2.05983	-2.07806	-2.38356	-3.79263
BnaC05g45300D	chrC05	Bn-scaff_23186_1-p303208	3.51152	Bn-scaff_23186_1-p303208	identical	2.568	pas domain-containing protein tyrosine kinase		*	*	*	**				**	-2.02069	-4.69337	-2.13613	-2.98245	-3.16355	-2.05983	-2.07806	-2.38356	-3.79263
BnaC05g45310D	chrC05	Bn-scaff_23186_1-p303208	3.51152	Bn-scaff_23186_1-p303208	identical	68.22	u3snornp10 and nuc211 domain-containing protein		*	*	*	**				**	-2.02069	-4.69337	-2.13613	-2.98245	-3.16355	-2.05983	-2.07806	-2.38356	-3.79263
BnaC05g45320D	chrC05	Bn-scaff_23186_1-p303208	3.51152	Bn-scaff_23186_1-p303208	identical	81.024	beta-glucosidase-like sfr2		*	*	*	**				**	-2.02069	-4.69337	-2.13613	-2.98245	-3.16355	-2.05983	-2.07806	-2.38356	-3.79263
BnaC05g45330D	chrC05	Bn-scaff_23186_1-p303208	3.51152	Bn-scaff_23186_1-p303208	identical	85.169	neutral invertase		*	*	*	**				**	-2.02069	-4.69337	-2.13613	-2.98245	-3.16355	-2.05983	-2.07806	-2.38356	-3.79263
BnaC05g45350D	chrC05	Bn-scaff_23186_1-p303208	3.51152	Bn-scaff_23186_1-p303208	identical	113.314	myb domain protein 78		*	*	*	**				**	-2.02069	-4.69337	-2.13613	-2.98245	-3.16355	-2.05983	-2.07806	-2.38356	-3.79263
BnaC05g45360D	chrC05	Bn-scaff_23186_1-p303208	3.51152	Bn-scaff_23186_1-p303208	identical	141.641	elongation of fatty acids protein ddb g0272012-like		*	*	*	**				**	-2.02069	-4.69337	-2.13613	-2.98245	-3.16355	-2.05983	-2.07806	-2.38356	-3.79263
BnaC05g45390D	chrC05	Bn-scaff_23186_1-p303208	3.51152	Bn-scaff_23186_1-p303208	identical	143.838	preprotein translocase subunit chloroplastic-like		*	*	*	**				**	-2.02069	-4.69337	-2.13613	-2.98245	-3.16355	-2.05983	-2.07806	-2.38356	-3.79263
BnaC06g25730D	chrC06	Bn-scaff_23186_1-p303208	3.51152	Bn-scaff_23186_1-p303208	identical	172.273	pentatricopeptide repeat-containing protein chloroplastic-like		*	*	*	**				**	-2.02069	-4.69337	-2.13613	-2.98245	-3.16355	-2.05983	-2.07806	-2.38356	-3.79263
BnaC06g25750D	chrC06	Bn-scaff_15892_1-p1566556	3.26269	Bn-scaff_15892_1-p1566556	identical	1.756	atp-dependent clp protease adapter					*		**			-1.19783	-2.62644	-1.23219	-1.71411	-2.39902	-0.911207	-2.81372	-0.787327	-0.594881
BnaC06g25790D	chrC06	Bn-scaff_15892_1-p1566556	3.26269	Bn-scaff_15892_1-p1566556	identical	14.888	30s ribosomal protein 3-1					*		**			-1.19783	-2.62644	-1.23219	-1.71411	-2.39902	-0.911207	-2.81372	-0.787327	-0.594881
BnaC06g25820D	chrC06	Bn-scaff_15892_1-p1566556	3.26269	Bn-scaff_15892_1-p1566556	identical	68.678	alpha-xylosidase precursor					*		**			-1.19783	-2.62644	-1.23219	-1.71411	-2.39902	-0.911207	-2.81372	-0.787327	-0.594881
BnaC06g25830D	chrC06	Bn-scaff_15892_1-p1566556	3.26269	Bn-scaff_15892_1-p1657890	0.802402	20.321	tetraketide alpha-pyrone reductase 2					*		**			-1.19783	-2.62644	-1.23219	-1.71411	-2.39902	-0.911207	-2.81372	-0.787327	-0.594881
BnaC06g25870D	chrC06	Bn-scaff_15892_1-p1566556	3.26269	Bn-scaff_15892_1-p1682924	0.74111	0.729	3-ketoacyl- synthase 6					*		**			-1.19783	-2.62644	-1.23219	-1.71411	-2.39902	-0.911207	-2.81372	-0.787327	-0.594881
BnaC06g25920D	chrC06	Bn-scaff_15892_1-p1566556	3.26269	Bn-scaff_15743_1-p511204	0.74111	103.694	adenylate isopentenyltransferase					*		**			-1.19783	-2.62644	-1.23219	-1.71411	-2.39902	-0.911207	-2.81372	-0.787327	-0.594881
BnaC06g25980D	chrC06	Bn-scaff_15892_1-p1566556	3.26269	Bn-scaff_15743_1-p511204	0.74111	58.979	lipase class 3 family protein					*		**			-1.19783	-2.62644	-1.23219	-1.71411	-2.39902	-0.911207	-2.81372	-0.787327	-0.594881
BnaC06g26060D	chrC06	Bn-scaff_15892_1-p1566556	3.26269	Bn-scaff_15743_1-p519230	0.74111	12.187	hypothetical protein ARALYDRAFT 475945					*		**			-1.19783	-2.62644	-1.23219	-1.71411	-2.39902	-0.911207	-2.81372	-0.787327	-0.594881
BnaC06g26160D	chrC06	Bn-scaff_15892_1-p1566556	3.26269	Bn-scaff_15743_1-p538763	0.748132	7.827	f-box family protein					*		**			-1.19783	-2.62644	-1.23219	-1.71411	-2.39902	-0.911207	-2.81372	-0.787327	-0.594881
BnaC06g26170D	chrC06	Bn-scaff_15892_1-p1566556	3.26269	Bn-scaff_15743_1-p638252	0.621509	17.407	-trehalose-phosphate synthase'					*		**			-1.19783	-2.62644	-1.23219	-1.71411	-2.39902	-0.911207	-2.81372	-0.787327	-0.594881
BnaC06g26180D	chrC06	Bn-scaff_15892_1-p1566556	3.26269	Bn-scaff_15743_1-p638252	0.621509	22.461	hydroxypyruvate reductase					*		**			-1.19783	-2.62644	-1.23219	-1.71411	-2.39902	-0.911207	-2.81372	-0.787327	-0.594881
BnaC06g26190D	chrC06	Bn-scaff_15892_1-p1566556	3.26269	Bn-scaff_15743_1-p660655	0.10194	0.515	cdp-diacylglycerol--inositol 3-phosphatidyltransferase 1-like					*		**			-1.19783	-2.62644	-1.23219	-1.71411	-2.39902	-0.911207	-2.81372	-0.787327	-0.594881
BnaC06g26220D	chrC06	Bn-scaff_15892_1-p1566556	3.26269	Bn-scaff_15743_1-p660655	0.10194	24.463	lipoxygenase 2					*		**			-1.19783	-2.62644	-1.23219	-1.71411	-2.39902	-0.911207	-2.81372	-0.787327	-0.594881
BnaC06g26340D	chrC06	Bn-scaff_15892_1-p1566556	3.26269	Bn-scaff_15743_1-p660655	0.10194	75.526	protein pollen defective in guidance 1-like					*		**			-1.19783	-2.62644	-1.23219	-1.71411	-2.39902	-0.911207	-2.81372	-0.787327	-0.594881
BnaC06g26390D	chrC06	Bn-scaff_15892_1-p1566556	3.26269	Bn-scaff_16116_1-p198599	0.52628	57.093	disease resistance protein					*		**			-1.19783	-2.62644	-1.23219	-1.71411	-2.39902	-0.911207	-2.81372	-0.787327	-0.594881
BnaC06g26430D	chrC06	Bn-scaff_15892_1-p1566556	3.26269	Bn-scaff_16116_1-p198599	0.52628	43.391	mads-box family protein					*		**			-1.19783	-2.62644	-1.23219	-1.71411	-2.39902	-0.911207	-2.81372	-0.787327	-0.594881
BnaC06g26480D	chrC06	Bn-scaff_15892_1-p1566556	3.26269	Bn-scaff_16116_1-p198599	0.52628	13.341	at3g27910					*		**			-1.19783	-2.62644	-1.23219	-1.71411	-2.39902	-0.911207	-2.81372	-0.787327	-0.594881
BnaC06g26500D	chrC06	Bn-scaff_15892_1-p1566556	3.26269	Bn-scaff_16116_1-p198599	0.52628	14.482	3-hydroxy-3-methylglutaryl coenzyme a reductase					*		**			-1.19783	-2.62644	-1.23219	-1.71411	-2.39902	-0.911207	-2.81372	-0.787327	-0.594881
BnaC06g26560D	chrC06	Bn-scaff_15892_1-p1566556	3.26269	Bn-scaff_16116_1-p198599	0.52628	23.617	abhydrolase domain-containing protein fam108b1-like					*		**			-1.19783	-2.62644	-1.23219	-1.71411	-2.39902	-0.911207	-2.81372	-0.787327	-0.594881
BnaC06g26580D	chrC06	Bn-scaff_15892_1-p1566556	3.26269	Bn-scaff_16116_1-p198599	0.52628	65.001	at1g67740 f12a21 13					*		**			-1.19783	-2.62644	-1.23219	-1.71411	-2.39902	-0.911207	-2.81372	-0.787327	-0.594881
BnaC06g26610D	chrC06	Bn-scaff_15892_1-p1566556	3.26269	Bn-scaff_16116_1-p198599	0.52628	73.761	at1g67700 f12a21 30					*		**			-1.19783	-2.62644	-1.23219	-1.71411	-2.39902	-0.911207	-2.81372	-0.787327	-0.594881
BnaC06g26640D	chrC06	Bn-scaff_15892_1-p1566556	3.26269	Bn-scaff_16116_1-p265025	0.503221	11.961	zincin-like metalloproteases-like protein					*		**			-1.19783	-2.62644	-1.23219	-1.71411	-2.39902	-0.911207	-2.81372	-0.787327	-0.594881
BnaC06g26660D	chrC06	Bn-scaff_15892_1-p1566556	3.26269	Bn-scaff_16116_1-p265025	0.503221	21.969	protein					*		**			-1.19783	-2.62644	-1.23219	-1.71411	-2.39902	-0.911207	-2.81372	-0.787327	-0.594881
BnaC06g26670D	chrC06	Bn-scaff_15892_1-p1566556	3.26269	Bn-scaff_16116_1-p265025	0.503221	36.718	u3 small nucleolar rna-interacting protein 2-like					*		**			-1.19783	-2.62644	-1.23219	-1.71411	-2.39902	-0.911207	-2.81372	-0.787327	-0.594881
BnaC07g09070D	chrC07	Bn-scaff_15892_1-p1566556	3.26269	Bn-scaff_16116_1-p379570	0.602519	53.968	lipoxygenase choloroplastic-like					*		**			-1.19783	-2.62644	-1.23219	-1.71411	-2.39902	-0.911207	-2.81372	-0.787327	-0.594881
BnaC07g09120D	chrC07	Bn-scaff_17326_1-p536514	4.2299	Bn-scaff_17326_1-p536514	identical	926.661	cbl-interacting protein kinase 04	**					*			***	2.37911	2.54949	1.39681	1.24572	1.57167	1.62753	1.67584	1.75319	3.51154
BnaC07g09130D	chrC07	Bn-scaff_17326_1-p536514	4.2299	Bn-scaff_17326_1-p536514	identical	774.811	elongation factor 1-beta	**					*			***	2.37911	2.54949	1.39681	1.24572	1.57167	1.62753	1.67584	1.75319	3.51154
BnaC07g09170D	chrC07	Bn-scaff_17326_1-p536514	4.2299	Bn-scaff_17326_1-p536514	identical	771.914	elongation factor 1-beta	**					*			***	2.37911	2.54949	1.39681	1.24572	1.57167	1.62753	1.67584	1.75319	3.51154
BnaC07g09190D	chrC07	Bn-scaff_17326_1-p536514	4.2299	Bn-scaff_17326_1-p536514	identical	736.253	nudix hydrolase 25-like	**					*			***	2.37911	2.54949	1.39681	1.24572	1.57167	1.62753	1.67584	1.75319	3.51154
BnaC07g09260D	chrC07	Bn-scaff_17326_1-p536514	4.2299	Bn-scaff_17326_1-p536514	identical	711.583	cysteine proteinase rd19a	**					*			***	2.37911	2.54949	1.39681	1.24572	1.57167	1.62753	1.67584	1.75319	3.51154
BnaC07g09270D	chrC07	Bn-scaff_17326_1-p536514	4.2299	Bn-scaff_17326_1-p536514	identical	663.855	gibberellin 2-oxidase	**					*			***	2.37911	2.54949	1.39681	1.24572	1.57167	1.62753	1.67584	1.75319	3.51154
BnaC07g09280D	chrC07	Bn-scaff_17326_1-p536514	4.2299	Bn-scaff_17326_1-p536514	identical	589.226	protochlorophyllide chloroplastic-like	**					*			***	2.37911	2.54949	1.39681	1.24572	1.57167	1.62753	1.67584	1.75319	3.51154
BnaC07g09360D	chrC07	Bn-scaff_17326_1-p536514	4.2299	Bn-scaff_17326_1-p536514	identical	553.649	prefoldin subunit 6-like	**					*			***	2.37911	2.54949	1.39681	1.24572	1.57167	1.62753	1.67584	1.75319	3.51154
BnaC07g09370D	chrC07	Bn-scaff_17326_1-p536514	4.2299	Bn-scaff_17326_1-p536514	identical	491.279	50s ribosomal protein l25-like	**					*			***	2.37911	2.54949	1.39681	1.24572	1.57167	1.62753	1.67584	1.75319	3.51154
BnaC07g09400D	chrC07	Bn-scaff_17326_1-p536514	4.2299	Bn-scaff_17326_1-p536514	identical	484.624	phospholipid-transporting atpase 1-like	**					*			***	2.37911	2.54949	1.39681	1.24572	1.57167	1.62753	1.67584	1.75319	3.51154
BnaC07g09420D	chrC07	Bn-scaff_17326_1-p536514	4.2299	Bn-scaff_17326_1-p536514	identical	448.927	photosystem ii type i chlorophyll a b binding protein	**					*			***	2.37911	2.54949	1.39681	1.24572	1.57167	1.62753	1.67584	1.75319	3.51154
BnaC07g09630D	chrC07	Bn-scaff_17326_1-p536514	4.2299	Bn-scaff_17326_1-p536514	identical	427.404	glycine--trna ligase mitochondrial-like	**					*			***	2.37911	2.54949	1.39681	1.24572	1.57167	1.62753	1.67584	1.75319	3.51154
BnaC07g09670D	chrC07	Bn-scaff_17326_1-p536514	4.2299	Bn-scaff_17326_1-p536514	identical	153.645	pyrophosphate--fructose 6-phosphate 1-phosphotransferase subunit beta-like	**					*			***	2.37911	2.54949	1.39681	1.24572	1.57167	1.62753	1.67584	1.75319	3.51154
BnaC07g09720D	chrC07	Bn-scaff_17326_1-p536514	4.2299	Bn-scaff_17326_1-p536514	identical	43.485	macpf domain-containing protein cad1-like	**					*			***	2.37911	2.54949	1.39681	1.24572	1.57167	1.62753	1.67584	1.75319	3.51154
BnaC07g09840D	chrC07	Bn-scaff_17326_1-p536514	4.2299	Bn-scaff_17326_1-p536514	identical	5.865	protein mitochondrial-like	**					*			***	2.37911	2.54949	1.39681	1.24572	1.57167	1.62753	1.67584	1.75319	3.51154
BnaC07g09880D	chrC07	Bn-scaff_17326_1-p536514	4.2299	Bn-scaff_17326_1-p536514	identical	101.884	hypothetical protein CARUB v10010140mg	**					*			***	2.37911	2.54949	1.39681	1.24572	1.57167	1.62753	1.67584	1.75319	3.51154
BnaC07g10040D	chrC07	Bn-scaff_17326_1-p536514	4.2299	Bn-scaff_17326_1-p536514	identical	132.145	calcium lipid binding	**					*			***	2.37911	2.54949	1.39681	1.24572	1.57167	1.62753	1.67584	1.75319	3.51154
BnaC07g10050D	chrC07	Bn-scaff_17326_1-p536514	4.2299	Bn-scaff_17326_1-p536514	identical	305.67	alba dna rna-binding protein	**					*			***	2.37911	2.54949	1.39681	1.24572	1.57167	1.62753	1.67584	1.75319	3.51154
BnaC07g10060D	chrC07	Bn-scaff_17326_1-p536514	4.2299	Bn-scaff_17326_1-p536514	identical	310.084	cytochrome p450	**					*			***	2.37911	2.54949	1.39681	1.24572	1.57167	1.62753	1.67584	1.75319	3.51154
BnaC07g10090D	chrC07	Bn-scaff_17326_1-p536514	4.2299	Bn-scaff_17326_1-p536514	identical	315.95	cytochrome p450	**					*			***	2.37911	2.54949	1.39681	1.24572	1.57167	1.62753	1.67584	1.75319	3.51154
BnaC07g10110D	chrC07	Bn-scaff_17326_1-p536514	4.2299	Bn-scaff_17326_1-p536514	identical	379.079	26s proteasome subunit rpn6a	**					*			***	2.37911	2.54949	1.39681	1.24572	1.57167	1.62753	1.67584	1.75319	3.51154
BnaC07g10160D	chrC07	Bn-scaff_17326_1-p536514	4.2299	Bn-scaff_17326_1-p536514	identical	421.176	tubulin alpha chain-like	**					*			***	2.37911	2.54949	1.39681	1.24572	1.57167	1.62753	1.67584	1.75319	3.51154
BnaC07g10170D	chrC07	Bn-scaff_17326_1-p536514	4.2299	Bn-scaff_17326_1-p536514	identical	463.686	hypothetical protein CARUB v10011630mg	**					*			***	2.37911	2.54949	1.39681	1.24572	1.57167	1.62753	1.67584	1.75319	3.51154
BnaC07g10240D	chrC07	Bn-scaff_17326_1-p536514	4.2299	Bn-scaff_17326_1-p536514	identical	465.142	3r-hydroxymyristoyl- dehydratase-hydroxymyristoyl acp dehydrase isoform 1	**					*			***	2.37911	2.54949	1.39681	1.24572	1.57167	1.62753	1.67584	1.75319	3.51154
BnaC07g10250D	chrC07	Bn-scaff_17326_1-p536514	4.2299	Bn-scaff_17326_1-p536514	identical	611.349	gdsl esterase lipase	**					*			***	2.37911	2.54949	1.39681	1.24572	1.57167	1.62753	1.67584	1.75319	3.51154
BnaC07g10260D	chrC07	Bn-scaff_17326_1-p536514	4.2299	Bn-scaff_17326_1-p536514	identical	614.333	gdsl esterase lipase	**					*			***	2.37911	2.54949	1.39681	1.24572	1.57167	1.62753	1.67584	1.75319	3.51154
BnaC07g10320D	chrC07	Bn-scaff_17326_1-p536514	4.2299	Bn-scaff_17326_1-p536514	identical	617.314	gdsl esterase lipase	**					*			***	2.37911	2.54949	1.39681	1.24572	1.57167	1.62753	1.67584	1.75319	3.51154
BnaC07g10350D	chrC07	Bn-scaff_17326_1-p536514	4.2299	Bn-scaff_17326_1-p536514	identical	641.45	grxc9 arath ame: full=glutaredoxin-c9 short= rxc9 ame: full=protein roxy 19	**					*			***	2.37911	2.54949	1.39681	1.24572	1.57167	1.62753	1.67584	1.75319	3.51154
BnaC07g10370D	chrC07	Bn-scaff_17326_1-p536514	4.2299	Bn-scaff_17326_1-p536514	identical	650.522	nac domain ipr003441	**					*			***	2.37911	2.54949	1.39681	1.24572	1.57167	1.62753	1.67584	1.75319	3.51154
BnaC07g10380D	chrC07	Bn-scaff_17326_1-p536514	4.2299	Bn-scaff_17326_1-p536514	identical	659.651	leucine-rich repeat receptor-like protein kinase	**					*			***	2.37911	2.54949	1.39681	1.24572	1.57167	1.62753	1.67584	1.75319	3.51154
BnaC07g30070D	chrC07	Bn-scaff_17326_1-p536514	4.2299	Bn-scaff_17326_1-p536514	identical	675.399	hypothetical protein CARUB v10008083mg	**					*			***	2.37911	2.54949	1.39681	1.24572	1.57167	1.62753	1.67584	1.75319	3.51154
BnaC07g30080D	chrC07	Bn-scaff_15705_1-p1415123	3.36333	Bn-scaff_15705_1-p1403790	0.628611	0.521	protein inositol requiring 1-1		*				*	**			-1.00227	-3.23534	-0.938572	-1.58071	-1.33287	-1.26396	-2.71113	-0.352949	-0.827943
BnaC07g30090D	chrC07	Bn-scaff_15705_1-p1415123	3.36333	Bn-scaff_15705_1-p1415123	identical	2.043	neuroblastoma-amplified sequence		*				*	**			-1.00227	-3.23534	-0.938572	-1.58071	-1.33287	-1.26396	-2.71113	-0.352949	-0.827943
BnaC07g30110D	chrC07	Bn-scaff_15705_1-p1415123	3.36333	Bn-scaff_15705_1-p1415123	identical	1.103	hypothetical protein ARALYDRAFT 910470		*				*	**			-1.00227	-3.23534	-0.938572	-1.58071	-1.33287	-1.26396	-2.71113	-0.352949	-0.827943
BnaC07g38920D	chrC07	Bn-scaff_15705_1-p1415123	3.36333	Bn-scaff_15705_1-p1415123	identical	10.376	transducin wd40 domain-containing protein		*				*	**			-1.00227	-3.23534	-0.938572	-1.58071	-1.33287	-1.26396	-2.71113	-0.352949	-0.827943
BnaC07g38970D	chrC07	Bn-scaff_16069_1-p3748310	4.48544	Bn-scaff_16069_1-p3748310	identical	61.859	thioredoxin-like chloroplastic-like				*	***					-0.403064	-2.53824	-0.85971	-2.17593	-4.16843	-1.08734	-1.52074	-0.778172	-1.70012
BnaC07g39010D	chrC07	Bn-scaff_16069_1-p3748310	4.48544	Bn-scaff_16069_1-p3748310	identical	52.205	nadph--cytochrome p450 reductase 1				*	***					-0.403064	-2.53824	-0.85971	-2.17593	-4.16843	-1.08734	-1.52074	-0.778172	-1.70012
BnaC07g39050D	chrC07	Bn-scaff_16069_1-p3748310	4.48544	Bn-scaff_16069_1-p3748310	identical	32.723	ubiquitin carboxyl-terminal hydrolase 16-like				*	***					-0.403064	-2.53824	-0.85971	-2.17593	-4.16843	-1.08734	-1.52074	-0.778172	-1.70012
BnaC07g39060D	chrC07	Bn-scaff_16069_1-p3748310	4.48544	Bn-scaff_16069_1-p3748310	identical	5.037	glucose-6-phosphate isomerase				*	***					-0.403064	-2.53824	-0.85971	-2.17593	-4.16843	-1.08734	-1.52074	-0.778172	-1.70012
BnaC07g39550D	chrC07	Bn-scaff_16069_1-p3748310	4.48544	Bn-scaff_16069_1-p3748310	identical	2.111	protein modifier of snc1 1-like				*	***					-0.403064	-2.53824	-0.85971	-2.17593	-4.16843	-1.08734	-1.52074	-0.778172	-1.70012
BnaC07g39560D	chrC07	Bn-scaff_16069_1-p3940746	3.7655	Bn-scaff_16069_1-p3940746	identical	0.793	protein trichome birefringence-like 18								**	*	-0.101633	-2.95092	-1.5221	-2.32751	-1.66162	-1.59085	-2.45318	-4.20752	-3.40449
BnaC08g20710D	chrC08	Bn-scaff_16069_1-p3940746	3.7655	Bn-scaff_16069_1-p3940746	identical	1.133	protein trichome birefringence-like 18								**	*	-0.101633	-2.95092	-1.5221	-2.32751	-1.66162	-1.59085	-2.45318	-4.20752	-3.40449
BnaC08g20780D	chrC08	Bn-scaff_16174_1-p1163637	3.07432	Bn-scaff_16174_1-p1163637	identical	7.677	calmodulin-binding heat shock protein						**		*		-1.28106	-1.83918	-1.03866	-0.457393	-1.53932	-1.93275	-1.73438	-2.91986	-1.92149
BnaC08g20810D	chrC08	Bn-scaff_16174_1-p1163637	3.07432	Bn-scaff_16174_1-p1163637	identical	11.642	30s ribosomal protein s9						**		*		-1.28106	-1.83918	-1.03866	-0.457393	-1.53932	-1.93275	-1.73438	-2.91986	-1.92149
BnaC09g02170D	chrC09	Bn-scaff_16174_1-p1163637	3.07432	Bn-scaff_16174_1-p1163637	identical	31.286	peroxidase						**		*		-1.28106	-1.83918	-1.03866	-0.457393	-1.53932	-1.93275	-1.73438	-2.91986	-1.92149
BnaC09g02230D	chrC09	Bn-scaff_19783_1-p379086	5.35735	Bn-scaff_19783_1-p379086	identical	1664.59	brassinosteroid-6-oxidase 1	*	***		***	*	***	*		**	-2.03063	-5.31281	-1.38818	-3.06587	-2.60175	-2.29844	-2.32215	-2.09913	-3.23362
BnaC09g02250D	chrC09	Bn-scaff_19783_1-p379086	5.35735	Bn-scaff_19783_1-p379086	identical	1616.47	amino acid transporter	*	***		***	*	***	*		**	-2.03063	-5.31281	-1.38818	-3.06587	-2.60175	-2.29844	-2.32215	-2.09913	-3.23362
BnaC09g02270D	chrC09	Bn-scaff_19783_1-p379086	5.35735	Bn-scaff_19783_1-p379086	identical	1557.93	gras family transcription factor	*	***		***	*	***	*		**	-2.03063	-5.31281	-1.38818	-3.06587	-2.60175	-2.29844	-2.32215	-2.09913	-3.23362
BnaC09g02300D	chrC09	Bn-scaff_19783_1-p379086	5.35735	Bn-scaff_19783_1-p379086	identical	1549.43	gras family transcription factor	*	***		***	*	***	*		**	-2.03063	-5.31281	-1.38818	-3.06587	-2.60175	-2.29844	-2.32215	-2.09913	-3.23362
BnaC09g02360D	chrC09	Bn-scaff_19783_1-p379086	5.35735	Bn-scaff_19783_1-p379086	identical	1533.39	acetyl- c-acetyltransferase	*	***		***	*	***	*		**	-2.03063	-5.31281	-1.38818	-3.06587	-2.60175	-2.29844	-2.32215	-2.09913	-3.23362
BnaC09g02370D	chrC09	Bn-scaff_19783_1-p379086	5.35735	Bn-scaff_19783_1-p379086	identical	1513.79	gamma-glutamyl transpeptidase 1	*	***		***	*	***	*		**	-2.03063	-5.31281	-1.38818	-3.06587	-2.60175	-2.29844	-2.32215	-2.09913	-3.23362
BnaC09g02380D	chrC09	Bn-scaff_19783_1-p379086	5.35735	Bn-scaff_19783_1-p379086	identical	1512.32	gamma-glutamyl transpeptidase 1	*	***		***	*	***	*		**	-2.03063	-5.31281	-1.38818	-3.06587	-2.60175	-2.29844	-2.32215	-2.09913	-3.23362
BnaC09g02400D	chrC09	Bn-scaff_19783_1-p379086	5.35735	Bn-scaff_19783_1-p379086	identical	1501.8	glutamate receptor	*	***		***	*	***	*		**	-2.03063	-5.31281	-1.38818	-3.06587	-2.60175	-2.29844	-2.32215	-2.09913	-3.23362
BnaC09g02410D	chrC09	Bn-scaff_19783_1-p379086	5.35735	Bn-scaff_19783_1-p379086	identical	1481.74	glutamate receptor	*	***		***	*	***	*		**	-2.03063	-5.31281	-1.38818	-3.06587	-2.60175	-2.29844	-2.32215	-2.09913	-3.23362
BnaC09g02430D	chrC09	Bn-scaff_19783_1-p379086	5.35735	Bn-scaff_19783_1-p379086	identical	1476.34	glutamate receptor	*	***		***	*	***	*		**	-2.03063	-5.31281	-1.38818	-3.06587	-2.60175	-2.29844	-2.32215	-2.09913	-3.23362
BnaC09g02540D	chrC09	Bn-scaff_19783_1-p379086	5.35735	Bn-scaff_19783_1-p379086	identical	1467.51	basic 7s globulin-like	*	***		***	*	***	*		**	-2.03063	-5.31281	-1.38818	-3.06587	-2.60175	-2.29844	-2.32215	-2.09913	-3.23362
BnaC09g02560D	chrC09	Bn-scaff_19783_1-p379086	5.35735	Bn-scaff_19783_1-p379086	identical	1419.12	protein xri1-like	*	***		***	*	***	*		**	-2.03063	-5.31281	-1.38818	-3.06587	-2.60175	-2.29844	-2.32215	-2.09913	-3.23362
BnaC09g02660D	chrC09	Bn-scaff_19783_1-p379086	5.35735	Bn-scaff_19783_1-p379086	identical	1415.37	cytochrome b5	*	***		***	*	***	*		**	-2.03063	-5.31281	-1.38818	-3.06587	-2.60175	-2.29844	-2.32215	-2.09913	-3.23362
BnaC09g02690D	chrC09	Bn-scaff_19783_1-p379086	5.35735	Bn-scaff_19783_1-p379086	identical	1326.66	myb domain protein 111	*	***		***	*	***	*		**	-2.03063	-5.31281	-1.38818	-3.06587	-2.60175	-2.29844	-2.32215	-2.09913	-3.23362
BnaC09g02700D	chrC09	Bn-scaff_19783_1-p379086	5.35735	Bn-scaff_19783_1-p379086	identical	1286.32	atp-citrate synthase beta chain protein 1-like	*	***		***	*	***	*		**	-2.03063	-5.31281	-1.38818	-3.06587	-2.60175	-2.29844	-2.32215	-2.09913	-3.23362
BnaC09g02710D	chrC09	Bn-scaff_19783_1-p379086	5.35735	Bn-scaff_19783_1-p379086	identical	1277.57	pas domain-containing protein tyrosine kinase	*	***		***	*	***	*		**	-2.03063	-5.31281	-1.38818	-3.06587	-2.60175	-2.29844	-2.32215	-2.09913	-3.23362
BnaC09g02870D	chrC09	Bn-scaff_19783_1-p379086	5.35735	Bn-scaff_19783_1-p379086	identical	1266.78	ca2+-binding protein 1	*	***		***	*	***	*		**	-2.03063	-5.31281	-1.38818	-3.06587	-2.60175	-2.29844	-2.32215	-2.09913	-3.23362
BnaC09g02930D	chrC09	Bn-scaff_19783_1-p379086	5.35735	Bn-scaff_19783_1-p379086	identical	1187.59	30s ribosomal protein chloroplastic-like	*	***		***	*	***	*		**	-2.03063	-5.31281	-1.38818	-3.06587	-2.60175	-2.29844	-2.32215	-2.09913	-3.23362
BnaC09g02940D	chrC09	Bn-scaff_19783_1-p379086	5.35735	Bn-scaff_19783_1-p379086	identical	1164.69	cysteine synthase d2	*	***		***	*	***	*		**	-2.03063	-5.31281	-1.38818	-3.06587	-2.60175	-2.29844	-2.32215	-2.09913	-3.23362
BnaC09g02970D	chrC09	Bn-scaff_19783_1-p379086	5.35735	Bn-scaff_19783_1-p379086	identical	1160.62	cysteine synthase d2	*	***		***	*	***	*		**	-2.03063	-5.31281	-1.38818	-3.06587	-2.60175	-2.29844	-2.32215	-2.09913	-3.23362
BnaC09g02990D	chrC09	Bn-scaff_19783_1-p379086	5.35735	Bn-scaff_19783_1-p379086	identical	1153.26	sar dna-binding protein	*	***		***	*	***	*		**	-2.03063	-5.31281	-1.38818	-3.06587	-2.60175	-2.29844	-2.32215	-2.09913	-3.23362
BnaC09g03000D	chrC09	Bn-scaff_19783_1-p379086	5.35735	Bn-scaff_19783_1-p379086	identical	1143.75	na+ h+ exchanger	*	***		***	*	***	*		**	-2.03063	-5.31281	-1.38818	-3.06587	-2.60175	-2.29844	-2.32215	-2.09913	-3.23362
BnaC09g03120D	chrC09	Bn-scaff_19783_1-p379086	5.35735	Bn-scaff_19783_1-p379086	identical	1142.74	acyl carrier protein	*	***		***	*	***	*		**	-2.03063	-5.31281	-1.38818	-3.06587	-2.60175	-2.29844	-2.32215	-2.09913	-3.23362
BnaC09g03150D	chrC09	Bn-scaff_19783_1-p379086	5.35735	Bn-scaff_19783_1-p379086	identical	1078.04	glutathione synthetase	*	***		***	*	***	*		**	-2.03063	-5.31281	-1.38818	-3.06587	-2.60175	-2.29844	-2.32215	-2.09913	-3.23362
BnaC09g03160D	chrC09	Bn-scaff_19783_1-p379086	5.35735	Bn-scaff_19783_1-p379086	identical	1048.38	zinc finger family protein	*	***		***	*	***	*		**	-2.03063	-5.31281	-1.38818	-3.06587	-2.60175	-2.29844	-2.32215	-2.09913	-3.23362
BnaC09g03190D	chrC09	Bn-scaff_19783_1-p379086	5.35735	Bn-scaff_19783_1-p379086	identical	1042.1	mevalonate kinase	*	***		***	*	***	*		**	-2.03063	-5.31281	-1.38818	-3.06587	-2.60175	-2.29844	-2.32215	-2.09913	-3.23362
BnaC09g03200D	chrC09	Bn-scaff_19783_1-p379086	5.35735	Bn-scaff_19783_1-p379086	identical	1033.9	seryl-trna synthetase	*	***		***	*	***	*		**	-2.03063	-5.31281	-1.38818	-3.06587	-2.60175	-2.29844	-2.32215	-2.09913	-3.23362
BnaC09g03210D	chrC09	Bn-scaff_19783_1-p379086	5.35735	Bn-scaff_19783_1-p379086	identical	1032.17	mitochondrial substrate carrier family protein	*	***		***	*	***	*		**	-2.03063	-5.31281	-1.38818	-3.06587	-2.60175	-2.29844	-2.32215	-2.09913	-3.23362
BnaC09g03230D	chrC09	Bn-scaff_19783_1-p379086	5.35735	Bn-scaff_19783_1-p379086	identical	1022.74	mitochondrial rho gtpase 1-like	*	***		***	*	***	*		**	-2.03063	-5.31281	-1.38818	-3.06587	-2.60175	-2.29844	-2.32215	-2.09913	-3.23362
BnaC09g03240D	chrC09	Bn-scaff_19783_1-p379086	5.35735	Bn-scaff_19783_1-p379086	identical	1015.95	hypothetical protein ARALYDRAFT 489571	*	***		***	*	***	*		**	-2.03063	-5.31281	-1.38818	-3.06587	-2.60175	-2.29844	-2.32215	-2.09913	-3.23362
BnaC09g03270D	chrC09	Bn-scaff_19783_1-p379086	5.35735	Bn-scaff_19783_1-p379086	identical	1012.54	cyclin h 1	*	***		***	*	***	*		**	-2.03063	-5.31281	-1.38818	-3.06587	-2.60175	-2.29844	-2.32215	-2.09913	-3.23362
BnaC09g03290D	chrC09	Bn-scaff_19783_1-p379086	5.35735	Bn-scaff_19783_1-p379086	identical	996.395	protein ralf-like 22	*	***		***	*	***	*		**	-2.03063	-5.31281	-1.38818	-3.06587	-2.60175	-2.29844	-2.32215	-2.09913	-3.23362
BnaC09g03320D	chrC09	Bn-scaff_19783_1-p379086	5.35735	Bn-scaff_19783_1-p379086	identical	991.081	u6 snrna-associated sm-like protein lsm4	*	***		***	*	***	*		**	-2.03063	-5.31281	-1.38818	-3.06587	-2.60175	-2.29844	-2.32215	-2.09913	-3.23362
BnaC09g03360D	chrC09	Bn-scaff_19783_1-p379086	5.35735	Bn-scaff_19783_1-p379086	identical	971.918	60s ribosomal protein	*	***		***	*	***	*		**	-2.03063	-5.31281	-1.38818	-3.06587	-2.60175	-2.29844	-2.32215	-2.09913	-3.23362
BnaC09g03400D	chrC09	Bn-scaff_19783_1-p379086	5.35735	Bn-scaff_19783_1-p379086	identical	925.118	s-adenosyl-l-methionine-dependent methyltransferase-like protein	*	***		***	*	***	*		**	-2.03063	-5.31281	-1.38818	-3.06587	-2.60175	-2.29844	-2.32215	-2.09913	-3.23362
BnaC09g03420D	chrC09	Bn-scaff_19783_1-p379086	5.35735	Bn-scaff_19783_1-p379086	identical	905.985	cam-binding protein 60-like g	*	***		***	*	***	*		**	-2.03063	-5.31281	-1.38818	-3.06587	-2.60175	-2.29844	-2.32215	-2.09913	-3.23362
BnaC09g03450D	chrC09	Bn-scaff_19783_1-p379086	5.35735	Bn-scaff_19783_1-p379086	identical	889.539	lon protease 1	*	***		***	*	***	*		**	-2.03063	-5.31281	-1.38818	-3.06587	-2.60175	-2.29844	-2.32215	-2.09913	-3.23362
BnaC09g03560D	chrC09	Bn-scaff_19783_1-p379086	5.35735	Bn-scaff_19783_1-p379086	identical	875.132	threonine--trna mitochondrial-like	*	***		***	*	***	*		**	-2.03063	-5.31281	-1.38818	-3.06587	-2.60175	-2.29844	-2.32215	-2.09913	-3.23362
BnaC09g03600D	chrC09	Bn-scaff_19783_1-p379086	5.35735	Bn-scaff_19783_1-p379086	identical	802.073	glutamyl-trna synthetase	*	***		***	*	***	*		**	-2.03063	-5.31281	-1.38818	-3.06587	-2.60175	-2.29844	-2.32215	-2.09913	-3.23362
BnaC09g03660D	chrC09	Bn-scaff_19783_1-p379086	5.35735	Bn-scaff_19783_1-p379086	identical	789.516	dead-box atp-dependent rna helicase 3	*	***		***	*	***	*		**	-2.03063	-5.31281	-1.38818	-3.06587	-2.60175	-2.29844	-2.32215	-2.09913	-3.23362
BnaC09g03680D	chrC09	Bn-scaff_19783_1-p379086	5.35735	Bn-scaff_19783_1-p379086	identical	774.918	water dikinase	*	***		***	*	***	*		**	-2.03063	-5.31281	-1.38818	-3.06587	-2.60175	-2.29844	-2.32215	-2.09913	-3.23362
BnaC09g03800D	chrC09	Bn-scaff_19783_1-p379086	5.35735	Bn-scaff_19783_1-p379086	identical	760.708	plastocyanin-like domain-containing protein mavicyanin	*	***		***	*	***	*		**	-2.03063	-5.31281	-1.38818	-3.06587	-2.60175	-2.29844	-2.32215	-2.09913	-3.23362
BnaC09g03860D	chrC09	Bn-scaff_19783_1-p379086	5.35735	Bn-scaff_19783_1-p379086	identical	702.945	glutamate dehydrogenase 2	*	***		***	*	***	*		**	-2.03063	-5.31281	-1.38818	-3.06587	-2.60175	-2.29844	-2.32215	-2.09913	-3.23362
BnaC09g03870D	chrC09	Bn-scaff_19783_1-p379086	5.35735	Bn-scaff_19783_1-p379086	identical	684.637	ferrochelatase 1	*	***		***	*	***	*		**	-2.03063	-5.31281	-1.38818	-3.06587	-2.60175	-2.29844	-2.32215	-2.09913	-3.23362
BnaC09g03920D	chrC09	Bn-scaff_19783_1-p379086	5.35735	Bn-scaff_19783_1-p379086	identical	681.566	indole-3-acetic acid inducible 28	*	***		***	*	***	*		**	-2.03063	-5.31281	-1.38818	-3.06587	-2.60175	-2.29844	-2.32215	-2.09913	-3.23362
BnaC09g03930D	chrC09	Bn-scaff_19783_1-p379086	5.35735	Bn-scaff_19783_1-p379086	identical	642.372	exostosin family protein	*	***		***	*	***	*		**	-2.03063	-5.31281	-1.38818	-3.06587	-2.60175	-2.29844	-2.32215	-2.09913	-3.23362
BnaC09g04020D	chrC09	Bn-scaff_19783_1-p379086	5.35735	Bn-scaff_19783_1-p379086	identical	632.947	flavin-containing monooxygenase yucca6	*	***		***	*	***	*		**	-2.03063	-5.31281	-1.38818	-3.06587	-2.60175	-2.29844	-2.32215	-2.09913	-3.23362
BnaC09g04030D	chrC09	Bn-scaff_19783_1-p379086	5.35735	Bn-scaff_19783_1-p379086	identical	584.653	cyclin a2 1	*	***		***	*	***	*		**	-2.03063	-5.31281	-1.38818	-3.06587	-2.60175	-2.29844	-2.32215	-2.09913	-3.23362
BnaC09g04050D	chrC09	Bn-scaff_19783_1-p379086	5.35735	Bn-scaff_19783_1-p379086	identical	582.842	upf0481 protein at3g47200-like	*	***		***	*	***	*		**	-2.03063	-5.31281	-1.38818	-3.06587	-2.60175	-2.29844	-2.32215	-2.09913	-3.23362
BnaC09g04180D	chrC09	Bn-scaff_19783_1-p379086	5.35735	Bn-scaff_19783_1-p379086	identical	550.626	ein3-binding f-box protein 2	*	***		***	*	***	*		**	-2.03063	-5.31281	-1.38818	-3.06587	-2.60175	-2.29844	-2.32215	-2.09913	-3.23362
BnaC09g04240D	chrC09	Bn-scaff_19783_1-p379086	5.35735	Bn-scaff_19783_1-p379086	identical	474.824	rna recognition motif-containing family protein	*	***		***	*	***	*		**	-2.03063	-5.31281	-1.38818	-3.06587	-2.60175	-2.29844	-2.32215	-2.09913	-3.23362
BnaC09g04250D	chrC09	Bn-scaff_19783_1-p379086	5.35735	Bn-scaff_19783_1-p379086	identical	451.124	flowering-promoting factor 1-like	*	***		***	*	***	*		**	-2.03063	-5.31281	-1.38818	-3.06587	-2.60175	-2.29844	-2.32215	-2.09913	-3.23362
BnaC09g04270D	chrC09	Bn-scaff_19783_1-p379086	5.35735	Bn-scaff_19783_1-p379086	identical	437.701	cryptochrome chloroplastic mitochondrial-like	*	***		***	*	***	*		**	-2.03063	-5.31281	-1.38818	-3.06587	-2.60175	-2.29844	-2.32215	-2.09913	-3.23362
BnaC09g04290D	chrC09	Bn-scaff_19783_1-p379086	5.35735	Bn-scaff_19783_1-p379086	identical	425.961	calcium dependent protein kinase-like protein	*	***		***	*	***	*		**	-2.03063	-5.31281	-1.38818	-3.06587	-2.60175	-2.29844	-2.32215	-2.09913	-3.23362
BnaC09g04300D	chrC09	Bn-scaff_19783_1-p379086	5.35735	Bn-scaff_19783_1-p379086	identical	405.136	cryptochrome chloroplastic mitochondrial-like	*	***		***	*	***	*		**	-2.03063	-5.31281	-1.38818	-3.06587	-2.60175	-2.29844	-2.32215	-2.09913	-3.23362
BnaC09g04430D	chrC09	Bn-scaff_19783_1-p379086	5.35735	Bn-scaff_19783_1-p379086	identical	404.696	trna (guanine-n -)-methyltransferase	*	***		***	*	***	*		**	-2.03063	-5.31281	-1.38818	-3.06587	-2.60175	-2.29844	-2.32215	-2.09913	-3.23362
BnaC09g04440D	chrC09	Bn-scaff_19783_1-p379086	5.35735	Bn-scaff_19783_1-p379086	identical	316.639	cdpk-related kinase 4-like	*	***		***	*	***	*		**	-2.03063	-5.31281	-1.38818	-3.06587	-2.60175	-2.29844	-2.32215	-2.09913	-3.23362
BnaC09g04510D	chrC09	Bn-scaff_19783_1-p379086	5.35735	Bn-scaff_19783_1-p379086	identical	314.595	probable 6-phosphogluconolactonase chloroplastic-like	*	***		***	*	***	*		**	-2.03063	-5.31281	-1.38818	-3.06587	-2.60175	-2.29844	-2.32215	-2.09913	-3.23362
BnaC09g04540D	chrC09	Bn-scaff_19783_1-p379086	5.35735	Bn-scaff_19783_1-p379086	identical	262.651	lipase class 3-related protein	*	***		***	*	***	*		**	-2.03063	-5.31281	-1.38818	-3.06587	-2.60175	-2.29844	-2.32215	-2.09913	-3.23362
BnaC09g04550D	chrC09	Bn-scaff_19783_1-p379086	5.35735	Bn-scaff_19783_1-p379086	identical	244.141	squalene epoxidase homologue	*	***		***	*	***	*		**	-2.03063	-5.31281	-1.38818	-3.06587	-2.60175	-2.29844	-2.32215	-2.09913	-3.23362
BnaC09g04600D	chrC09	Bn-scaff_19783_1-p379086	5.35735	Bn-scaff_19783_1-p379086	identical	236.727	rna polymerase sigma factor chloroplastic mitochondrial-like	*	***		***	*	***	*		**	-2.03063	-5.31281	-1.38818	-3.06587	-2.60175	-2.29844	-2.32215	-2.09913	-3.23362
BnaC09g04620D	chrC09	Bn-scaff_19783_1-p379086	5.35735	Bn-scaff_19783_1-p379086	identical	210.412	acidic endochitinase	*	***		***	*	***	*		**	-2.03063	-5.31281	-1.38818	-3.06587	-2.60175	-2.29844	-2.32215	-2.09913	-3.23362
BnaC09g04730D	chrC09	Bn-scaff_19783_1-p379086	5.35735	Bn-scaff_19783_1-p379086	identical	176.72	s-type anion channel slah3-like	*	***		***	*	***	*		**	-2.03063	-5.31281	-1.38818	-3.06587	-2.60175	-2.29844	-2.32215	-2.09913	-3.23362
BnaC09g04770D	chrC09	Bn-scaff_19783_1-p379086	5.35735	Bn-scaff_19783_1-p379086	identical	122.378	40s ribosomal protein s11	*	***		***	*	***	*		**	-2.03063	-5.31281	-1.38818	-3.06587	-2.60175	-2.29844	-2.32215	-2.09913	-3.23362
BnaC09g04780D	chrC09	Bn-scaff_19783_1-p379086	5.35735	Bn-scaff_19783_1-p379086	identical	77.422	cation-transporting atpase	*	***		***	*	***	*		**	-2.03063	-5.31281	-1.38818	-3.06587	-2.60175	-2.29844	-2.32215	-2.09913	-3.23362
BnaC09g04810D	chrC09	Bn-scaff_19783_1-p379086	5.35735	Bn-scaff_19783_1-p379086	identical	73.331	cation-transporting atpase	*	***		***	*	***	*		**	-2.03063	-5.31281	-1.38818	-3.06587	-2.60175	-2.29844	-2.32215	-2.09913	-3.23362
BnaC09g04820D	chrC09	Bn-scaff_19783_1-p379086	5.35735	Bn-scaff_19783_1-p379086	identical	59.54	got1 sft2-like vescicle transport protein	*	***		***	*	***	*		**	-2.03063	-5.31281	-1.38818	-3.06587	-2.60175	-2.29844	-2.32215	-2.09913	-3.23362
BnaC09g04860D	chrC09	Bn-scaff_19783_1-p379086	5.35735	Bn-scaff_19783_1-p379086	identical	57.481	26s non-atpase regulatory subunit	*	***		***	*	***	*		**	-2.03063	-5.31281	-1.38818	-3.06587	-2.60175	-2.29844	-2.32215	-2.09913	-3.23362
BnaC09g04920D	chrC09	Bn-scaff_19783_1-p379086	5.35735	Bn-scaff_19783_1-p379086	identical	39.372	katanin p80 wd40 repeat-containing subunit b1-1	*	***		***	*	***	*		**	-2.03063	-5.31281	-1.38818	-3.06587	-2.60175	-2.29844	-2.32215	-2.09913	-3.23362
BnaC09g04950D	chrC09	Bn-scaff_19783_1-p379086	5.35735	Bn-scaff_19783_1-p379086	identical	0.551	dihydroorotate dehydrogenase	*	***		***	*	***	*		**	-2.03063	-5.31281	-1.38818	-3.06587	-2.60175	-2.29844	-2.32215	-2.09913	-3.23362
BnaC09g04960D	chrC09	Bn-scaff_19783_1-p379086	5.35735	Bn-scaff_19783_1-p379086	identical	9.996	mads-box dna-binding domain transcription factor	*	***		***	*	***	*		**	-2.03063	-5.31281	-1.38818	-3.06587	-2.60175	-2.29844	-2.32215	-2.09913	-3.23362
BnaC09g04970D	chrC09	Bn-scaff_19783_1-p379086	5.35735	Bn-scaff_19783_1-p379086	identical	21.796	photosystem ii stability assembly factor hcf136	*	***		***	*	***	*		**	-2.03063	-5.31281	-1.38818	-3.06587	-2.60175	-2.29844	-2.32215	-2.09913	-3.23362
BnaC09g04980D	chrC09	Bn-scaff_19783_1-p379086	5.35735	Bn-scaff_19783_1-p379086	identical	28.649	photosystem ii stability assembly factor hcf136	*	***		***	*	***	*		**	-2.03063	-5.31281	-1.38818	-3.06587	-2.60175	-2.29844	-2.32215	-2.09913	-3.23362
BnaC09g05010D	chrC09	Bn-scaff_19783_1-p379086	5.35735	Bn-scaff_19783_1-p379086	identical	31.319	asparagine synthetase	*	***		***	*	***	*		**	-2.03063	-5.31281	-1.38818	-3.06587	-2.60175	-2.29844	-2.32215	-2.09913	-3.23362
BnaC09g05020D	chrC09	Bn-scaff_19783_1-p379086	5.35735	Bn-scaff_19783_1-p379086	identical	40.492	tata-box binding protein-interacting protein tough	*	***		***	*	***	*		**	-2.03063	-5.31281	-1.38818	-3.06587	-2.60175	-2.29844	-2.32215	-2.09913	-3.23362
BnaC09g05060D	chrC09	Bn-scaff_19783_1-p379086	5.35735	Bn-scaff_19783_1-p379086	identical	46.044	thymidine kinase-like	*	***		***	*	***	*		**	-2.03063	-5.31281	-1.38818	-3.06587	-2.60175	-2.29844	-2.32215	-2.09913	-3.23362
BnaC09g05080D	chrC09	Bn-scaff_19783_1-p379086	5.35735	Bn-scaff_19783_1-p379086	identical	76.931	myb34 protein	*	***		***	*	***	*		**	-2.03063	-5.31281	-1.38818	-3.06587	-2.60175	-2.29844	-2.32215	-2.09913	-3.23362
BnaC09g05090D	chrC09	Bn-scaff_19783_1-p379086	5.35735	Bn-scaff_19783_1-p379086	identical	148.924	protein cobra-like	*	***		***	*	***	*		**	-2.03063	-5.31281	-1.38818	-3.06587	-2.60175	-2.29844	-2.32215	-2.09913	-3.23362
BnaC09g05120D	chrC09	Bn-scaff_19783_1-p379086	5.35735	Bn-scaff_19783_1-p379086	identical	156.022	protein cobra-like	*	***		***	*	***	*		**	-2.03063	-5.31281	-1.38818	-3.06587	-2.60175	-2.29844	-2.32215	-2.09913	-3.23362
BnaC09g05160D	chrC09	Bn-scaff_19783_1-p379086	5.35735	Bn-scaff_19783_1-p379086	identical	167.298	glycine-rich rna-binding protein 3	*	***		***	*	***	*		**	-2.03063	-5.31281	-1.38818	-3.06587	-2.60175	-2.29844	-2.32215	-2.09913	-3.23362
BnaC09g05200D	chrC09	Bn-scaff_19783_1-p379086	5.35735	Bn-scaff_19783_1-p379086	identical	185.3	glucan endo- -beta-glucosidase-like protein 3	*	***		***	*	***	*		**	-2.03063	-5.31281	-1.38818	-3.06587	-2.60175	-2.29844	-2.32215	-2.09913	-3.23362
BnaC09g05290D	chrC09	Bn-scaff_19783_1-p379086	5.35735	Bn-scaff_19783_1-p379086	identical	209.282	ankyrin repeat family protein	*	***		***	*	***	*		**	-2.03063	-5.31281	-1.38818	-3.06587	-2.60175	-2.29844	-2.32215	-2.09913	-3.23362
BnaC09g05300D	chrC09	Bn-scaff_19783_1-p379086	5.35735	Bn-scaff_19783_1-p379086	identical	249.263	transcription factor myb28	*	***		***	*	***	*		**	-2.03063	-5.31281	-1.38818	-3.06587	-2.60175	-2.29844	-2.32215	-2.09913	-3.23362
BnaC09g05380D	chrC09	Bn-scaff_19783_1-p379086	5.35735	Bn-scaff_19783_1-p379086	identical	249.936	r2r3 dna binding transcription factor myb28-2	*	***		***	*	***	*		**	-2.03063	-5.31281	-1.38818	-3.06587	-2.60175	-2.29844	-2.32215	-2.09913	-3.23362
BnaC09g05390D	chrC09	Bn-scaff_19783_1-p379086	5.35735	Bn-scaff_19783_1-p379086	identical	317.025	at5g61670 k11j9 190	*	***		***	*	***	*		**	-2.03063	-5.31281	-1.38818	-3.06587	-2.60175	-2.29844	-2.32215	-2.09913	-3.23362
BnaC09g05410D	chrC09	Bn-scaff_19783_1-p379086	5.35735	Bn-scaff_19783_1-p379086	identical	319.989	inositol polyphosphate multikinase alpha	*	***		***	*	***	*		**	-2.03063	-5.31281	-1.38818	-3.06587	-2.60175	-2.29844	-2.32215	-2.09913	-3.23362
BnaC09g05450D	chrC09	Bn-scaff_19783_1-p379086	5.35735	Bn-scaff_19783_1-p379086	identical	323.839	calnexin homolog	*	***		***	*	***	*		**	-2.03063	-5.31281	-1.38818	-3.06587	-2.60175	-2.29844	-2.32215	-2.09913	-3.23362
BnaC09g05460D	chrC09	Bn-scaff_19783_1-p379086	5.35735	Bn-scaff_19783_1-p379086	identical	349.81	auxin response factor 2	*	***		***	*	***	*		**	-2.03063	-5.31281	-1.38818	-3.06587	-2.60175	-2.29844	-2.32215	-2.09913	-3.23362
BnaC09g05530D	chrC09	Bn-scaff_19783_1-p379086	5.35735	Bn-scaff_19783_1-p379086	identical	364.111	peptidoglycan-binding domain-containing protein	*	***		***	*	***	*		**	-2.03063	-5.31281	-1.38818	-3.06587	-2.60175	-2.29844	-2.32215	-2.09913	-3.23362
BnaC09g05570D	chrC09	Bn-scaff_19783_1-p379086	5.35735	Bn-scaff_19783_1-p379086	identical	400.243	embryo-specific protein	*	***		***	*	***	*		**	-2.03063	-5.31281	-1.38818	-3.06587	-2.60175	-2.29844	-2.32215	-2.09913	-3.23362
BnaC09g05620D	chrC09	Bn-scaff_19783_1-p379086	5.35735	Bn-scaff_19783_1-p379086	identical	419.515	peroxisome biogenesis protein 12	*	***		***	*	***	*		**	-2.03063	-5.31281	-1.38818	-3.06587	-2.60175	-2.29844	-2.32215	-2.09913	-3.23362
BnaC09g05720D	chrC09	Bn-scaff_19783_1-p379086	5.35735	Bn-scaff_19783_1-p379086	identical	444.986	3-isopropylmalate dehydratase	*	***		***	*	***	*		**	-2.03063	-5.31281	-1.38818	-3.06587	-2.60175	-2.29844	-2.32215	-2.09913	-3.23362
BnaC09g05890D	chrC09	Bn-scaff_19783_1-p379086	5.35735	Bn-scaff_19783_1-p379086	identical	542.838	holocarboxylase synthase 1	*	***		***	*	***	*		**	-2.03063	-5.31281	-1.38818	-3.06587	-2.60175	-2.29844	-2.32215	-2.09913	-3.23362
BnaC09g05900D	chrC09	Bn-scaff_19783_1-p379086	5.35735	Bn-scaff_19783_1-p379086	identical	739.759	protein root primordium defective 1	*	***		***	*	***	*		**	-2.03063	-5.31281	-1.38818	-3.06587	-2.60175	-2.29844	-2.32215	-2.09913	-3.23362
BnaC09g05910D	chrC09	Bn-scaff_19783_1-p379086	5.35735	Bn-scaff_19783_1-p379086	identical	741.495	glutaredoxin-like protein	*	***		***	*	***	*		**	-2.03063	-5.31281	-1.38818	-3.06587	-2.60175	-2.29844	-2.32215	-2.09913	-3.23362
BnaC09g05930D	chrC09	Bn-scaff_19783_1-p379086	5.35735	Bn-scaff_19783_1-p379086	identical	743.138	glutaredoxin-like protein	*	***		***	*	***	*		**	-2.03063	-5.31281	-1.38818	-3.06587	-2.60175	-2.29844	-2.32215	-2.09913	-3.23362
BnaC09g05970D	chrC09	Bn-scaff_19783_1-p379086	5.35735	Bn-scaff_19783_1-p379086	identical	748.336	protein embryo defective 2759	*	***		***	*	***	*		**	-2.03063	-5.31281	-1.38818	-3.06587	-2.60175	-2.29844	-2.32215	-2.09913	-3.23362
BnaC09g05980D	chrC09	Bn-scaff_19783_1-p379086	5.35735	Bn-scaff_19783_1-p379086	identical	790.439	glutamate-1-semialdehyde- -aminomutase	*	***		***	*	***	*		**	-2.03063	-5.31281	-1.38818	-3.06587	-2.60175	-2.29844	-2.32215	-2.09913	-3.23362
BnaC09g05990D	chrC09	Bn-scaff_19783_1-p379086	5.35735	Bn-scaff_19783_1-p379086	identical	793.305	flavone synthase	*	***		***	*	***	*		**	-2.03063	-5.31281	-1.38818	-3.06587	-2.60175	-2.29844	-2.32215	-2.09913	-3.23362
BnaC09g06050D	chrC09	Bn-scaff_19783_1-p379086	5.35735	Bn-scaff_19783_1-p379086	identical	803.008	flavone synthase	*	***		***	*	***	*		**	-2.03063	-5.31281	-1.38818	-3.06587	-2.60175	-2.29844	-2.32215	-2.09913	-3.23362
BnaC09g06060D	chrC09	Bn-scaff_19783_1-p379086	5.35735	Bn-scaff_19783_1-p379086	identical	830.527	pyruvate kinase	*	***		***	*	***	*		**	-2.03063	-5.31281	-1.38818	-3.06587	-2.60175	-2.29844	-2.32215	-2.09913	-3.23362
BnaC09g06070D	chrC09	Bn-scaff_19783_1-p379086	5.35735	Bn-scaff_19783_1-p379086	identical	831.924	pyruvate kinase	*	***		***	*	***	*		**	-2.03063	-5.31281	-1.38818	-3.06587	-2.60175	-2.29844	-2.32215	-2.09913	-3.23362
BnaC09g06090D	chrC09	Bn-scaff_19783_1-p379086	5.35735	Bn-scaff_19783_1-p379086	identical	832.982	zinc ion binding dna binding protein	*	***		***	*	***	*		**	-2.03063	-5.31281	-1.38818	-3.06587	-2.60175	-2.29844	-2.32215	-2.09913	-3.23362
BnaC09g06100D	chrC09	Bn-scaff_19783_1-p379086	5.35735	Bn-scaff_19783_1-p379086	identical	845.952	ring fyve phd zinc finger superfamily protein	*	***		***	*	***	*		**	-2.03063	-5.31281	-1.38818	-3.06587	-2.60175	-2.29844	-2.32215	-2.09913	-3.23362
BnaC09g06110D	chrC09	Bn-scaff_19783_1-p379086	5.35735	Bn-scaff_19783_1-p379086	identical	848.146	neutral alpha-glucosidase ab-like	*	***		***	*	***	*		**	-2.03063	-5.31281	-1.38818	-3.06587	-2.60175	-2.29844	-2.32215	-2.09913	-3.23362
BnaC09g06120D	chrC09	Bn-scaff_19783_1-p379086	5.35735	Bn-scaff_19783_1-p379086	identical	848.953	neutral alpha-glucosidase ab-like	*	***		***	*	***	*		**	-2.03063	-5.31281	-1.38818	-3.06587	-2.60175	-2.29844	-2.32215	-2.09913	-3.23362
BnaC09g06150D	chrC09	Bn-scaff_19783_1-p379086	5.35735	Bn-scaff_19783_1-p379086	identical	851.61	probable e3 ubiquitin-protein ligase herc1-like	*	***		***	*	***	*		**	-2.03063	-5.31281	-1.38818	-3.06587	-2.60175	-2.29844	-2.32215	-2.09913	-3.23362
BnaC09g06170D	chrC09	Bn-scaff_19783_1-p379086	5.35735	Bn-scaff_19783_1-p379086	identical	862.251	histidinol dehydrogenase	*	***		***	*	***	*		**	-2.03063	-5.31281	-1.38818	-3.06587	-2.60175	-2.29844	-2.32215	-2.09913	-3.23362
BnaC09g06200D	chrC09	Bn-scaff_19783_1-p379086	5.35735	Bn-scaff_19783_1-p379086	identical	872.645	hypothetical protein ARALYDRAFT 919691	*	***		***	*	***	*		**	-2.03063	-5.31281	-1.38818	-3.06587	-2.60175	-2.29844	-2.32215	-2.09913	-3.23362
BnaC09g06210D	chrC09	Bn-scaff_19783_1-p379086	5.35735	Bn-scaff_19783_1-p379086	identical	897.803	sal1 phosphatase-like	*	***		***	*	***	*		**	-2.03063	-5.31281	-1.38818	-3.06587	-2.60175	-2.29844	-2.32215	-2.09913	-3.23362
BnaC09g06310D	chrC09	Bn-scaff_19783_1-p379086	5.35735	Bn-scaff_19783_1-p379086	identical	899.864	photosystem i reaction center subunit n	*	***		***	*	***	*		**	-2.03063	-5.31281	-1.38818	-3.06587	-2.60175	-2.29844	-2.32215	-2.09913	-3.23362
BnaC09g06320D	chrC09	Bn-scaff_19783_1-p379086	5.35735	Bn-scaff_19783_1-p379086	identical	931.259	riboflavin biosynthesis protein chloroplastic-like	*	***		***	*	***	*		**	-2.03063	-5.31281	-1.38818	-3.06587	-2.60175	-2.29844	-2.32215	-2.09913	-3.23362
BnaC09g06330D	chrC09	Bn-scaff_19783_1-p379086	5.35735	Bn-scaff_19783_1-p379086	identical	941.911	root phototropism protein 3-like	*	***		***	*	***	*		**	-2.03063	-5.31281	-1.38818	-3.06587	-2.60175	-2.29844	-2.32215	-2.09913	-3.23362
BnaC09g06340D	chrC09	Bn-scaff_19783_1-p379086	5.35735	Bn-scaff_19783_1-p379086	identical	946.153	peptidyl-prolyl cis-trans isomerase fkbp12-like	*	***		***	*	***	*		**	-2.03063	-5.31281	-1.38818	-3.06587	-2.60175	-2.29844	-2.32215	-2.09913	-3.23362
BnaC09g06350D	chrC09	Bn-scaff_19783_1-p379086	5.35735	Bn-scaff_19783_1-p379086	identical	947.993	beta-ureidopropionase	*	***		***	*	***	*		**	-2.03063	-5.31281	-1.38818	-3.06587	-2.60175	-2.29844	-2.32215	-2.09913	-3.23362
BnaC09g06400D	chrC09	Bn-scaff_19783_1-p379086	5.35735	Bn-scaff_19783_1-p379086	identical	950.621	cox19-like chch family protein	*	***		***	*	***	*		**	-2.03063	-5.31281	-1.38818	-3.06587	-2.60175	-2.29844	-2.32215	-2.09913	-3.23362
BnaC09g06440D	chrC09	Bn-scaff_19783_1-p379086	5.35735	Bn-scaff_19783_1-p379086	identical	1003.1	beta-xylosidase alpha-l-arabinofuranosidase 2-like	*	***		***	*	***	*		**	-2.03063	-5.31281	-1.38818	-3.06587	-2.60175	-2.29844	-2.32215	-2.09913	-3.23362
BnaC09g06460D	chrC09	Bn-scaff_19783_1-p379086	5.35735	Bn-scaff_19783_1-p379086	identical	1032.83	e3 ubiquitin-protein ligase upl4-like	*	***		***	*	***	*		**	-2.03063	-5.31281	-1.38818	-3.06587	-2.60175	-2.29844	-2.32215	-2.09913	-3.23362
BnaC09g06510D	chrC09	Bn-scaff_19783_1-p379086	5.35735	Bn-scaff_19783_1-p379086	identical	1054.64	ribosomal protein l17 family protein	*	***		***	*	***	*		**	-2.03063	-5.31281	-1.38818	-3.06587	-2.60175	-2.29844	-2.32215	-2.09913	-3.23362
BnaC09g06600D	chrC09	Bn-scaff_19783_1-p379086	5.35735	Bn-scaff_19783_1-p379086	identical	1081.77	50s ribosomal protein l15-like	*	***		***	*	***	*		**	-2.03063	-5.31281	-1.38818	-3.06587	-2.60175	-2.29844	-2.32215	-2.09913	-3.23362
BnaC09g36570D	chrC09	Bn-scaff_19783_1-p379086	5.35735	Bn-scaff_19783_1-p379086	identical	1160.7	cellulose synthase catalytic subunit	*	***		***	*	***	*		**	-2.03063	-5.31281	-1.38818	-3.06587	-2.60175	-2.29844	-2.32215	-2.09913	-3.23362
BnaC09g36580D	chrC09	Bn-scaff_26139_1-p106387	3.95112	Bn-scaff_26139_1-p106387	identical	174.822	ubiquitin carboxyl-terminal hydrolase 8-like	**					*			**	2.6042	2.31162	1.32164	1.27833	1.65657	1.65624	1.89014	1.83691	3.48215
BnaC09g36590D	chrC09	Bn-scaff_26139_1-p106387	3.95112	Bn-scaff_26139_1-p106387	identical	172.208	strictosidine synthase family protein	**					*			**	2.6042	2.31162	1.32164	1.27833	1.65657	1.65624	1.89014	1.83691	3.48215
BnaC09g36680D	chrC09	Bn-scaff_26139_1-p106387	3.95112	Bn-scaff_26139_1-p106387	identical	169.165	e3 ubiquitin-protein ligase rhf2a	**					*			**	2.6042	2.31162	1.32164	1.27833	1.65657	1.65624	1.89014	1.83691	3.48215
BnaC09g36710D	chrC09	Bn-scaff_26139_1-p106387	3.95112	Bn-scaff_26139_1-p106387	identical	74.621	p-type atpase	**					*			**	2.6042	2.31162	1.32164	1.27833	1.65657	1.65624	1.89014	1.83691	3.48215
BnaC09g36790D	chrC09	Bn-scaff_26139_1-p106387	3.95112	Bn-scaff_26139_1-p106387	identical	47.659	cytokinin dehydrogenase 7-like	**					*			**	2.6042	2.31162	1.32164	1.27833	1.65657	1.65624	1.89014	1.83691	3.48215
BnaC09g36800D	chrC09	Bn-scaff_26139_1-p106387	3.95112	Bn-scaff_26139_1-p106387	identical	91.384	l-ascorbate oxidase	**					*			**	2.6042	2.31162	1.32164	1.27833	1.65657	1.65624	1.89014	1.83691	3.48215
BnaC09g36820D	chrC09	Bn-scaff_26139_1-p106387	3.95112	Bn-scaff_26139_1-p106387	identical	97.327	leucine-rich repeat-containing protein	**					*			**	2.6042	2.31162	1.32164	1.27833	1.65657	1.65624	1.89014	1.83691	3.48215
BnaC09g36890D	chrC09	Bn-scaff_26139_1-p106387	3.95112	Bn-scaff_26139_1-p106387	identical	105.232	glyceraldehyde-3-phosphate dehydrogenase-like protein	**					*			**	2.6042	2.31162	1.32164	1.27833	1.65657	1.65624	1.89014	1.83691	3.48215

## Sheet: COMP
Candidate gene	Chromosome	Highest associating marker among region	-log10(p) of highest associating marker	Closest associated marker to candidate gene	r2 closest to highest	distance [kbp]	Gene description	BOF									HEI									YIE									Effect of highest marker BOF [DAS]									Effect of highest marker HEI [cm]
								GG2010	RH2010	GI2011	GG2011	RH2011	GI2012	GG12012	GG22012	RH2012	GG2010	RH2010	GI2011	GG2011	RH2011	GI2012	GG12012	GG22012	RH2012	GG2010	RH2010	GI2011	GG2011	RH2011	GI2012	GG12012	GG22012	RH2012	GG2010	RH2010	GI2011	GG2011	RH2011	GI2012	GG12012	GG22012	RH2012	GG2010	RH2010	GI2011	GG2011	RH2011	GI2012
BnaA01g05810D	chrA01	Bn-A01-p3005310	4.53551	Bn-A01-p3005310	identical	6.576	protein			***										*			*												0.372358	-0.290782	-1.52737	-0.296871	-0.0328587	0.256321	0.550735	0.462944	0.325923	2.36487	1.32795	-1.5164	-6.43755	0.268867	-2.13749
BnaA01g05830D	chrA01	Bn-A01-p3005310	4.53551	Bn-A01-p3005310	identical	1.813	at4g31410_f8f16_230			***										*			*												0.372358	-0.290782	-1.52737	-0.296871	-0.0328587	0.256321	0.550735	0.462944	0.325923	2.36487	1.32795	-1.5164	-6.43755	0.268867	-2.13749
BnaA01g05840D	chrA01	Bn-A01-p3005310	4.53551	Bn-A01-p3005310	identical	1.24	uncharacterized_aarf_domain-containing_protein_kinase_chloroplastic-like			***										*			*												0.372358	-0.290782	-1.52737	-0.296871	-0.0328587	0.256321	0.550735	0.462944	0.325923	2.36487	1.32795	-1.5164	-6.43755	0.268867	-2.13749
BnaA01g05860D	chrA01	Bn-A01-p3005310	4.53551	Bn-A01-p3005793	1	8.217	flowering-promoting_factor_1-like			***										*			*												0.372358	-0.290782	-1.52737	-0.296871	-0.0328587	0.256321	0.550735	0.462944	0.325923	2.36487	1.32795	-1.5164	-6.43755	0.268867	-2.13749
BnaA01g05880D	chrA01	Bn-A01-p3005310	4.53551	Bn-A01-p3005793	1	17.061	u1_small_nuclear_ribonucleoprotein_70_kda			***										*			*												0.372358	-0.290782	-1.52737	-0.296871	-0.0328587	0.256321	0.550735	0.462944	0.325923	2.36487	1.32795	-1.5164	-6.43755	0.268867	-2.13749
BnaA01g05920D	chrA01	Bn-A01-p3005310	4.53551	Bn-A01-p3005793	1	25.89	myosin_heavy_chain-related_protein			***										*			*												0.372358	-0.290782	-1.52737	-0.296871	-0.0328587	0.256321	0.550735	0.462944	0.325923	2.36487	1.32795	-1.5164	-6.43755	0.268867	-2.13749
BnaA01g27450D	chrA01	Bn-A01-p23020726	3.708	Bn-A01-p23330944	0.867598	4.215	nucleic_acid-binding_protein			*		*				**					*														0.0875257	-0.335862	-0.717895	0.265351	-0.4847	0.0407396	0.136849	0.0856019	0.927216	0.625753	1.7298	-0.833067	-1.42489	4.05571	-2.08968
BnaA01g27470D	chrA01	Bn-A01-p23020726	3.708	Bn-A01-p23330944	0.867598	0.204	ubiquitin-conjugating_enzyme_e2_32-like			*		*				**					*														0.0875257	-0.335862	-0.717895	0.265351	-0.4847	0.0407396	0.136849	0.0856019	0.927216	0.625753	1.7298	-0.833067	-1.42489	4.05571	-2.08968
BnaA01g27720D	chrA01	Bn-A01-p23020726	3.708	Bn-A01-p23472646	0.316515	1.891	kinesin_13a			*		*				**					*														0.0875257	-0.335862	-0.717895	0.265351	-0.4847	0.0407396	0.136849	0.0856019	0.927216	0.625753	1.7298	-0.833067	-1.42489	4.05571	-2.08968
BnaA01g27730D	chrA01	Bn-A01-p23020726	3.708	Bn-A01-p23493920	0.147065	9.8	kinesin_13a			*		*				**					*														0.0875257	-0.335862	-0.717895	0.265351	-0.4847	0.0407396	0.136849	0.0856019	0.927216	0.625753	1.7298	-0.833067	-1.42489	4.05571	-2.08968
BnaA01g27740D	chrA01	Bn-A01-p23020726	3.708	Bn-A01-p23493920	0.147065	7.33	pentatricopeptide_repeat-containing_protein			*		*				**					*														0.0875257	-0.335862	-0.717895	0.265351	-0.4847	0.0407396	0.136849	0.0856019	0.927216	0.625753	1.7298	-0.833067	-1.42489	4.05571	-2.08968
BnaA01g27760D	chrA01	Bn-A01-p23020726	3.708	Bn-A01-p23493920	0.147065	2.12	probable_protein_phosphatase_2c_40-like			*		*				**					*														0.0875257	-0.335862	-0.717895	0.265351	-0.4847	0.0407396	0.136849	0.0856019	0.927216	0.625753	1.7298	-0.833067	-1.42489	4.05571	-2.08968
BnaA01g27770D	chrA01	Bn-A01-p23020726	3.708	Bn-A01-p22949106	0.46799	61.033	indole-3-acetic_acid_inducible_26			*		*				**					*														0.0875257	-0.335862	-0.717895	0.265351	-0.4847	0.0407396	0.136849	0.0856019	0.927216	0.625753	1.7298	-0.833067	-1.42489	4.05571	-2.08968
BnaA01g27800D	chrA01	Bn-A01-p23020726	3.708	Bn-A01-p22949106	0.46799	41.419	dihydropyrimidine_dehydrogenase			*		*				**					*														0.0875257	-0.335862	-0.717895	0.265351	-0.4847	0.0407396	0.136849	0.0856019	0.927216	0.625753	1.7298	-0.833067	-1.42489	4.05571	-2.08968
BnaA01g27810D	chrA01	Bn-A01-p23020726	3.708	Bn-A01-p22949106	0.46799	37.748	purple_acid_phosphatase_17			*		*				**					*														0.0875257	-0.335862	-0.717895	0.265351	-0.4847	0.0407396	0.136849	0.0856019	0.927216	0.625753	1.7298	-0.833067	-1.42489	4.05571	-2.08968
BnaA01g27830D	chrA01	Bn-A01-p23020726	3.708	Bn-A01-p22949106	0.46799	31.439	glutamate_decarboxylase-like			*		*				**					*														0.0875257	-0.335862	-0.717895	0.265351	-0.4847	0.0407396	0.136849	0.0856019	0.927216	0.625753	1.7298	-0.833067	-1.42489	4.05571	-2.08968
BnaA01g27850D	chrA01	Bn-A01-p23020726	3.708	Bn-A01-p22949106	0.46799	10.56	cyclic_nucleotide-binding_transporter_1			*		*				**					*														0.0875257	-0.335862	-0.717895	0.265351	-0.4847	0.0407396	0.136849	0.0856019	0.927216	0.625753	1.7298	-0.833067	-1.42489	4.05571	-2.08968
BnaA01g27860D	chrA01	Bn-A01-p23020726	3.708	Bn-A01-p22949106	0.46799	5.332	cyclic_nucleotide-binding_transporter_1			*		*				**					*														0.0875257	-0.335862	-0.717895	0.265351	-0.4847	0.0407396	0.136849	0.0856019	0.927216	0.625753	1.7298	-0.833067	-1.42489	4.05571	-2.08968
BnaA01g27950D	chrA01	Bn-A01-p23020726	3.708	Bn-A01-p22999151	0.672683	5.188	indole-3-acetic_acid_inducible_31			*		*				**					*														0.0875257	-0.335862	-0.717895	0.265351	-0.4847	0.0407396	0.136849	0.0856019	0.927216	0.625753	1.7298	-0.833067	-1.42489	4.05571	-2.08968
BnaA01g28000D	chrA01	Bn-A01-p23020726	3.708	Bn-A01-p23020726	identical	14.359	kinase_family_protein			*		*				**					*														0.0875257	-0.335862	-0.717895	0.265351	-0.4847	0.0407396	0.136849	0.0856019	0.927216	0.625753	1.7298	-0.833067	-1.42489	4.05571	-2.08968
BnaA01g28050D	chrA01	Bn-A01-p23020726	3.708	Bn-A01-p23020726	identical	65.933	jacalin_lectin_family_protein			*		*				**					*														0.0875257	-0.335862	-0.717895	0.265351	-0.4847	0.0407396	0.136849	0.0856019	0.927216	0.625753	1.7298	-0.833067	-1.42489	4.05571	-2.08968
BnaA01g28070D	chrA01	Bn-A01-p23020726	3.708	Bn-A01-p23020726	identical	83.053	myrosinase-binding_protein_2			*		*				**					*														0.0875257	-0.335862	-0.717895	0.265351	-0.4847	0.0407396	0.136849	0.0856019	0.927216	0.625753	1.7298	-0.833067	-1.42489	4.05571	-2.08968
BnaA01g28080D	chrA01	Bn-A01-p23020726	3.708	Bn-A01-p23020726	identical	87.842	jacalin_lectin_family_protein			*		*				**					*														0.0875257	-0.335862	-0.717895	0.265351	-0.4847	0.0407396	0.136849	0.0856019	0.927216	0.625753	1.7298	-0.833067	-1.42489	4.05571	-2.08968
BnaA01g29400D	chrA01	Bn-A01-p24565084	4.12869	Bn-A01-p24565084	identical	19.501	grip_and_coiled-coil_domain-containing_protein_1			***					**				*																0.0682295	-0.350501	-1.39492	-0.0630571	-0.0588511	-0.228298	0.157667	1.12285	0.435683	0.516076	2.17894	-4.44497	-2.09596	3.19353	0.183632
BnaA01g29470D	chrA01	Bn-A01-p24565084	4.12869	Bn-A01-p24575679	1	19.088	pectin_methylesterase			***					**				*																0.0682295	-0.350501	-1.39492	-0.0630571	-0.0588511	-0.228298	0.157667	1.12285	0.435683	0.516076	2.17894	-4.44497	-2.09596	3.19353	0.183632
BnaA01g29500D	chrA01	Bn-A01-p24565084	4.12869	Bn-A01-p24575679	1	58.098	gdsl_esterase_lipase			***					**				*																0.0682295	-0.350501	-1.39492	-0.0630571	-0.0588511	-0.228298	0.157667	1.12285	0.435683	0.516076	2.17894	-4.44497	-2.09596	3.19353	0.183632
BnaA01g29510D	chrA01	Bn-A01-p24565084	4.12869	Bn-A01-p24575679	1	68.213	phosphoinositide_phosphatase_family_protein			***					**				*																0.0682295	-0.350501	-1.39492	-0.0630571	-0.0588511	-0.228298	0.157667	1.12285	0.435683	0.516076	2.17894	-4.44497	-2.09596	3.19353	0.183632
BnaA01g29530D	chrA01	Bn-A01-p24565084	4.12869	Bn-A01-p24575679	1	76.485	At3g14190			***					**				*																0.0682295	-0.350501	-1.39492	-0.0630571	-0.0588511	-0.228298	0.157667	1.12285	0.435683	0.516076	2.17894	-4.44497	-2.09596	3.19353	0.183632
BnaA03g12430D	chrA03	Bn-A03-p6388604	3.46793	Bn-A03-p6319963	0.51748	1.019	atp-dependent_zinc_metalloprotease_ftsh_chloroplastic_mitochondrial-like					*													**	*									0.250408	-0.294693	-0.850958	0.72974	-0.649522	-0.239182	0.398252	0.0311288	0.599751	-0.995568	0.595513	0.80538	3.34399	1.15718	-2.67925
BnaA03g12440D	chrA03	Bn-A03-p6388604	3.46793	Bn-A03-p6319963	0.51748	0.229	atp-dependent_zinc_metalloprotease_ftsh_chloroplastic_mitochondrial-like					*													**	*									0.250408	-0.294693	-0.850958	0.72974	-0.649522	-0.239182	0.398252	0.0311288	0.599751	-0.995568	0.595513	0.80538	3.34399	1.15718	-2.67925
BnaA03g12480D	chrA03	Bn-A03-p6388604	3.46793	Bn-A03-p6388604	identical	27.088	rossmann-fold_nad_-binding_domain-containing_protein					*													**	*									0.250408	-0.294693	-0.850958	0.72974	-0.649522	-0.239182	0.398252	0.0311288	0.599751	-0.995568	0.595513	0.80538	3.34399	1.15718	-2.67925
BnaA03g12510D	chrA03	Bn-A03-p6388604	3.46793	Bn-A03-p6388604	identical	4.615	probable_nadh_dehydrogenase					*													**	*									0.250408	-0.294693	-0.850958	0.72974	-0.649522	-0.239182	0.398252	0.0311288	0.599751	-0.995568	0.595513	0.80538	3.34399	1.15718	-2.67925
BnaA03g12520D	chrA03	Bn-A03-p6388604	3.46793	Bn-A03-p6388604	identical	9.412	heavy_metal_transport_detoxification_domain-containing_protein					*													**	*									0.250408	-0.294693	-0.850958	0.72974	-0.649522	-0.239182	0.398252	0.0311288	0.599751	-0.995568	0.595513	0.80538	3.34399	1.15718	-2.67925
BnaA03g12530D	chrA03	Bn-A03-p6388604	3.46793	Bn-A03-p6388604	identical	12.514	tryptophanyl-trna_synthetase					*													**	*									0.250408	-0.294693	-0.850958	0.72974	-0.649522	-0.239182	0.398252	0.0311288	0.599751	-0.995568	0.595513	0.80538	3.34399	1.15718	-2.67925
BnaA03g21160D	chrA03	Bn-A03-p10797405	3.08589	Bn-A03-p10830360	0.927214	66.142	phosphomannomutase																**					*							0.150992	0.0386574	0.0919669	-0.107028	0.00290396	0.183693	-0.0294233	-0.0279176	0.00505473	-1.54821	-0.530419	-1.04315	-1.26191	-0.504545	-0.217976
BnaA03g31190D	chrA03	Bn-A03-p15983019	4.79122	Bn-A03-p15983019	identical	18.12	hypothetical_protein_ARALYDRAFT_478371			***									**				***												0.304718	-0.736404	-2.54869	-0.618076	-0.107915	0.516042	1.04644	0.617239	1.22303	-0.166171	2.2316	-10.0792	-4.49598	4.11538	-2.04252
BnaA03g31250D	chrA03	Bn-A03-p15983019	4.79122	Bn-A03-p15983019	identical	32.375	f-box_protein			***									**				***												0.304718	-0.736404	-2.54869	-0.618076	-0.107915	0.516042	1.04644	0.617239	1.22303	-0.166171	2.2316	-10.0792	-4.49598	4.11538	-2.04252
BnaA03g31260D	chrA03	Bn-A03-p15983019	4.79122	Bn-A03-p15983019	identical	34.244	nac_domain_containing_protein_50			***									**				***												0.304718	-0.736404	-2.54869	-0.618076	-0.107915	0.516042	1.04644	0.617239	1.22303	-0.166171	2.2316	-10.0792	-4.49598	4.11538	-2.04252
BnaA03g38620D	chrA03	Bn-A03-p20413103	4.43252	Bn-A03-p20350690	0.656863	24.307	pathogenesis-related_protein_1														*				*		***								-0.582709	-0.251535	-0.949834	-0.247189	-0.572168	0.321035	0.705435	0.597426	0.815611	-1.11602	-0.44668	-3.25726	2.76985	4.91697	-1.1989
BnaA03g38630D	chrA03	Bn-A03-p20413103	4.43252	Bn-A03-p20350690	0.656863	13.798	pathogenesis-related_protein_1														*				*		***								-0.582709	-0.251535	-0.949834	-0.247189	-0.572168	0.321035	0.705435	0.597426	0.815611	-1.11602	-0.44668	-3.25726	2.76985	4.91697	-1.1989
BnaA03g38640D	chrA03	Bn-A03-p20413103	4.43252	Bn-A03-p20350690	0.656863	4.935	inositol-tetrakisphosphate_1-kinase_3														*				*		***								-0.582709	-0.251535	-0.949834	-0.247189	-0.572168	0.321035	0.705435	0.597426	0.815611	-1.11602	-0.44668	-3.25726	2.76985	4.91697	-1.1989
BnaA03g38650D	chrA03	Bn-A03-p20413103	4.43252	Bn-A03-p20350690	0.656863	3.844	kelch_motif-containing_protein														*				*		***								-0.582709	-0.251535	-0.949834	-0.247189	-0.572168	0.321035	0.705435	0.597426	0.815611	-1.11602	-0.44668	-3.25726	2.76985	4.91697	-1.1989
BnaA03g38670D	chrA03	Bn-A03-p20413103	4.43252	Bn-A03-p20350690	0.656863	1.544	adenylyl-sulfate_kinase_chloroplastic-like														*				*		***								-0.582709	-0.251535	-0.949834	-0.247189	-0.572168	0.321035	0.705435	0.597426	0.815611	-1.11602	-0.44668	-3.25726	2.76985	4.91697	-1.1989
[truncated: 696 more rows]
[truncated: 12 more columns]
