# Supplementary material for: Diverse regulatory factors associate with flowering time and yield responses in winter-type Brassica napus
Source: BMC Genomics. 2015 Sep 29;16:737. doi: 10.1186/s12864-015-1950-1 (PMC4589123; doi:10.1186/s12864-015-1950-1)
Supplement: Additional file 4: Figure S2. — Boxplots showing (A) flowering time values and (B) plant height for genotypes carrying the specified number of positive and negative alleles for Gross-Gerau in 2010. (ZIP 213 kb) [file 12864_2015_1950_MOESM4_ESM.zip]

Archive with 2 entries (2 files):
- figure_s2A-B_revision/figure_s2A_revision.png
- figure_s2A-B_revision/figure_s2B_revision.png
