# Supplementary material for: Diverse regulatory factors associate with flowering time and yield responses in winter-type Brassica napus
Source: BMC Genomics. 2015 Sep 29;16:737. doi: 10.1186/s12864-015-1950-1 (PMC4589123; doi:10.1186/s12864-015-1950-1)
Supplement: Additional file 6: Table S3. — SNP positions and allelic states for all 21,623 SNPs used to calculate associations. The positions refer to the reference sequence, version v4.1, published by [20], which can be found on http://www.genoscope.cns.fr/brassicanapus/data/. (XLSX 851 kb) [file 12864_2015_1950_MOESM6_ESM.xlsx]

## Sheet: Tabelle1
reference genome: http://www.genoscope.cns.fr/brassicanapus/data/ - version v4.1
CHROM	POS	ID	REF	ALT
chrA01	36516	Bn-A01-p442492	G	A
chrA01	50056	Bn-A01-p460072	A	G
chrA01	57759	Bn-A01-p467816	C	A
chrA01	98316	Bn-A01-p515600	A	C
chrA01	180114	Bn-A01-p597363	C	T
chrA01	180992	Bn-A01-p598242	C	G
chrA01	182679	Bn-A01-p599910	G	T
chrA01	198823	Bn-A01-p609857	C	A
chrA01	212754	Bn-A01-p622550	G	A
chrA01	228344	Bn-A01-p637586	G	A
chrA01	238963	Bn-A01-p648196	T	G
chrA01	282228	Bn-A01-p688355	T	C
chrA01	358468	Bn-A01-p737560	G	T
chrA01	360009	Bn-A01-p739098	C	T
chrA01	397553	Bn-A01-p777123	T	G
chrA01	398469	Bn-A01-p778048	T	C
chrA01	429414	Bn-scaff_20461_1-p169329	A	G
chrA01	449129	Bn-A01-p820317	G	A
chrA01	450140	Bn-A01-p821328	A	G
chrA01	497515	Bn-A01-p866260	C	T
chrA01	500221	Bn-scaff_15838_1-p517875	C	T
chrA01	504546	Bn-A01-p877322	C	A
chrA01	530592	Bn-A01-p912298	C	T
chrA01	534177	Bn-A01-p916852	C	T
chrA01	540994	Bn-A01-p923356	C	T
chrA01	554994	Bn-A01-p939202	A	G
chrA01	557581	Bn-A01-p941792	C	G
chrA01	567036	Bn-A01-p951341	A	C
chrA01	586161	Bn-A01-p968465	T	C
chrA01	588064	Bn-A01-p970103	T	C
chrA01	611457	Bn-A01-p994722	A	G
chrA01	617757	Bn-A01-p1000115	A	T
chrA01	647648	Bn-A01-p1062520	G	T
chrA01	652869	Bn-A01-p1067371	G	T
chrA01	693171	Bn-scaff_15838_1-p767750	T	C
chrA01	695488	Bn-A01-p1095733	A	G
chrA01	700541	Bn-A01-p1104187	T	C
chrA01	723009	Bn-A01-p1125565	G	T
chrA01	724070	Bn-A01-p1126874	T	C
chrA01	730062	Bn-A01-p1132885	A	C
chrA01	730624	Bn-A01-p1133447	A	G
chrA01	749100	Bn-A01-p1145674	C	T
chrA01	753032	Bn-A01-p1149351	G	A
chrA01	753379	Bn-A01-p1149698	T	C
chrA01	755807	Bn-A01-p1152123	G	A
chrA01	756045	Bn-A01-p1152359	T	C
chrA01	756055	Bn-A01-p1152369	C	T
chrA01	786675	Bn-A01-p1187868	A	G
chrA01	786811	Bn-A01-p1188004	A	G
chrA01	787455	Bn-A01-p1188928	C	T
chrA01	824765	Bn-A01-p1227000	T	G
chrA01	824790	Bn-A01-p1227023	C	A
chrA01	833504	Bn-A01-p1235334	T	G
chrA01	848430	Bn-A01-p1247899	A	G
chrA01	850387	Bn-A01-p1249847	G	A
chrA01	861463	Bn-A01-p1261017	A	G
chrA01	873225	Bn-A01-p1275284	C	A
chrA01	874438	Bn-A01-p1276486	G	T
chrA01	915697	Bn-A01-p1314440	G	A
chrA01	973535	Bn-A01-p1372430	G	A
chrA01	974209	Bn-A01-p1373104	T	G
chrA01	974344	Bn-A01-p1373239	C	T
chrA01	974935	Bn-A01-p1373827	G	T
chrA01	975077	Bn-A01-p1373965	A	G
chrA01	977752	Bn-A01-p1376589	T	C
chrA01	985267	Bn-A01-p1384609	T	G
chrA01	986712	Bn-A01-p1385993	T	C
chrA01	988482	Bn-A01-p1387769	G	T
chrA01	1006969	Bn-A01-p1409723	A	G
chrA01	1035645	Bn-A01-p1439621	T	C
chrA01	1036032	Bn-A01-p1440009	T	G
chrA01	1045916	Bn-A01-p1449865	A	G
chrA01	1048424	Bn-A01-p1453156	C	T
chrA01	1051673	Bn-A01-p1456256	A	G
chrA01	1067702	Bn-A01-p1473188	C	T
chrA01	1208671	Bn-A01-p1661180	T	C
chrA01	1214276	Bn-A01-p1666732	T	C
chrA01	1261804	Bn-A01-p1719658	A	G
chrA01	1289063	Bn-A01-p1742846	A	G
chrA01	1290704	Bn-A01-p1745099	G	A
chrA01	1308411	Bn-A01-p1768443	A	G
chrA01	1310265	Bn-A01-p1770291	T	C
chrA01	1310457	Bn-A01-p1770482	C	A
chrA01	1311010	Bn-A01-p1772621	A	G
chrA01	1358952	Bn-A01-p1823705	T	C
chrA01	1375790	Bn-A01-p1842079	T	G
chrA01	1376367	Bn-A01-p1842658	T	C
chrA01	1413459	Bn-A01-p1879401	G	A
chrA01	1414503	Bn-A01-p1880406	C	T
chrA01	1450528	Bn-A01-p1929982	A	G
chrA01	1450657	Bn-A01-p1930111	G	A
chrA01	1482310	Bn-A01-p1977270	T	C
chrA01	1525039	Bn-A01-p2025400	T	C
chrA01	1539200	Bn-A01-p2042209	G	A
chrA01	1550903	Bn-A01-p2053320	G	A
chrA01	1559279	Bn-A01-p2067006	T	G
chrA01	1561518	Bn-A01-p2069218	C	T
chrA01	1561788	Bn-A01-p2069488	C	T
chrA01	1582609	Bn-A01-p2091322	T	G
chrA01	1586633	Bn-A01-p2094793	G	A
chrA01	1599912	Bn-A01-p2111978	T	C
chrA01	1602491	Bn-A01-p2114552	C	T
chrA01	1656717	Bn-A01-p2171217	G	A
chrA01	1680728	Bn-A01-p2197976	T	C
chrA01	1690384	Bn-A01-p2207452	G	A
chrA01	1727139	Bn-A01-p2242890	G	A
chrA01	1728533	Bn-A01-p2244327	G	A
chrA01	1729966	Bn-A01-p2245780	C	A
chrA01	1730502	Bn-A01-p2246317	A	C
chrA01	1730558	Bn-A01-p2246373	C	T
chrA01	1735248	Bn-A01-p2251106	A	G
chrA01	1737928	Bn-A01-p2254072	T	G
chrA01	1738091	Bn-A01-p2254235	G	A
chrA01	1744726	Bn-A01-p2260859	C	T
chrA01	1745775	Bn-A01-p2261903	G	A
chrA01	1768759	Bn-A01-p2291940	T	C
chrA01	1775948	Bn-A01-p2303308	G	A
chrA01	1779641	Bn-A01-p2306938	G	A
chrA01	1783685	Bn-A01-p2311015	G	A
chrA01	1793043	Bn-A01-p2318972	C	T
chrA01	1804477	Bn-A01-p2329932	T	C
chrA01	1819172	Bn-A01-p2340048	G	A
chrA01	1827218	Bn-A01-p2340359	G	A
chrA01	1827987	Bn-A01-p2341408	T	C
chrA01	1858493	Bn-A01-p2365493	C	T
chrA01	1858666	Bn-A01-p2365667	C	T
chrA01	1894127	Bn-A01-p2403471	A	G
chrA01	1912045	Bn-A01-p2421445	G	A
chrA01	1921209	Bn-A01-p2431503	C	G
chrA01	1939611	Bn-A01-p2453758	A	G
chrA01	1943675	Bn-A01-p2457750	T	C
chrA01	1989624	Bn-A01-p2501423	G	A
chrA01	2035080	Bn-A01-p2538180	G	A
chrA01	2070693	Bn-A01-p2569303	C	T
chrA01	2094564	Bn-A01-p2587709	A	G
chrA01	2115096	Bn-A01-p2608660	A	C
chrA01	2132864	Bn-A01-p2626270	T	G
chrA01	2200245	Bn-A01-p2694323	G	A
chrA01	2220656	Bn-A01-p2713528	G	T
chrA01	2220711	Bn-A01-p2713583	T	G
chrA01	2225805	Bn-A01-p2718126	G	A
chrA01	2327568	Bn-A01-p2825565	A	G
chrA01	2350166	Bn-A01-p2841043	T	G
chrA01	2370007	Bn-A01-p2867284	G	T
chrA01	2386261	Bn-A01-p2882270	A	C
chrA01	2388920	Bn-A01-p2884934	G	A
chrA01	2439241	Bn-A01-p71129	T	G
chrA01	2449284	Bn-A01-p80385	A	C
chrA01	2468965	Bn-A01-p100441	T	C
chrA01	2469216	Bn-A01-p100693	T	C
chrA01	2469620	Bn-A01-p101094	C	A
chrA01	2469977	Bn-A01-p101451	G	A
chrA01	2470471	Bn-A01-p101943	G	A
chrA01	2489643	Bn-A01-p108225	A	G
chrA01	2518687	Bn-A01-p137814	G	A
chrA01	2518742	Bn-A01-p137869	A	G
chrA01	2519586	Bn-A01-p138731	T	G
chrA01	2527606	Bn-A01-p145676	C	T
chrA01	2529282	Bn-A01-p147360	G	A
chrA01	2529914	Bn-A01-p147990	C	A
chrA01	2535566	Bn-A01-p150028	A	C
chrA01	2544476	Bn-A01-p161237	G	T
chrA01	2560144	Bn-A01-p176052	T	G
chrA01	2562774	Bn-A01-p178709	A	G
chrA01	2579347	Bn-A01-p195253	A	C
chrA01	2590705	Bn-A01-p206610	G	T
chrA01	2591193	Bn-A01-p207098	G	A
chrA01	2591458	Bn-A01-p207363	C	T
chrA01	2604767	Bn-A01-p220693	G	A
chrA01	2687800	Bn-A01-p314983	C	T
chrA01	2702388	Bn-A01-p2990104	A	G
chrA01	2716627	Bn-A01-p3005310	A	G
chrA01	2717110	Bn-A01-p3005793	T	C
chrA01	2756809	Bn-A01-p3050613	T	G
chrA01	2766424	Bn-A01-p3061223	T	G
chrA01	2783526	Bn-A01-p3078457	T	C
chrA01	2804505	Bn-A01-p3100346	T	G
chrA01	2814404	Bn-A01-p3111607	T	G
chrA01	2837204	Bn-A01-p3134159	C	T
chrA01	2839481	Bn-A01-p3136468	A	G
chrA01	2847759	Bn-scaff_15838_5-p1043118	T	C
chrA01	2920700	Bn-A01-p3226309	T	G
chrA01	2920899	Bn-A01-p3232184	A	G
chrA01	2921960	Bn-A01-p3233247	A	G
chrA01	2922012	Bn-A01-p3233299	G	A
chrA01	2992971	Bn-A01-p3306526	G	A
chrA01	2993618	Bn-A01-p3307173	T	C
chrA01	3000070	Bn-A01-p3323476	G	T
chrA01	3044599	Bn-A01-p3378332	A	G
chrA01	3153918	Bn-A01-p3487320	C	A
chrA01	3239160	Bn-A01-p3567127	T	C
chrA01	3253994	Bn-A01-p3586744	C	T
chrA01	3265150	Bn-A01-p3597929	G	A
chrA01	3265318	Bn-A01-p3598097	T	C
chrA01	3265735	Bn-A01-p3598515	A	G
chrA01	3265753	Bn-A01-p3598533	C	T
chrA01	3282715	Bn-A01-p3619975	T	C
chrA01	3289581	Bn-A01-p3626821	G	A
chrA01	3312635	Bn-A01-p3644770	A	G
chrA01	3391005	Bn-A01-p3737522	G	A
chrA01	3412484	Bn-A01-p3758784	T	C
chrA01	3436321	Bn-A01-p3789302	C	A
chrA01	3438048	Bn-A01-p3791028	G	A
chrA01	3481957	Bn-A01-p3859106	G	T
chrA01	3482461	Bn-A01-p3859610	A	G
chrA01	3509966	Bn-A01-p3889035	G	T
chrA01	3530446	Bn-A01-p3904495	G	T
chrA01	3533140	Bn-A01-p3906965	C	T
chrA01	3567176	Bn-A01-p3948389	T	C
chrA01	3734014	Bn-A01-p4070059	T	C
chrA01	3747996	Bn-A01-p4084366	T	C
chrA01	3751404	Bn-A01-p4087533	T	C
chrA01	3794217	Bn-A01-p4116110	A	G
chrA01	3844731	Bn-A01-p4164843	A	G
chrA01	3853180	Bn-A01-p4173668	A	G
chrA01	3857501	Bn-A01-p4177941	C	T
chrA01	3863493	Bn-scaff_19193_1-p618891	T	C
chrA01	3870162	Bn-A01-p4188629	C	T
chrA01	3904559	Bn-A01-p4227703	G	A
chrA01	3907683	Bn-A01-p4230829	G	A
chrA01	3911409	Bn-A01-p4233306	T	C
chrA01	3914964	Bn-A01-p4235273	G	A
chrA01	3921895	Bn-A01-p4242269	C	A
chrA01	3927770	Bn-A01-p4246586	C	T
chrA01	3956260	Bn-A01-p4284958	A	C
chrA01	3966929	Bn-A01-p4293878	A	G
chrA01	3997738	Bn-A01-p4311134	T	C
chrA01	4027203	Bn-A01-p4341541	G	A
chrA01	4039381	Bn-A01-p4353657	T	C
chrA01	4040460	Bn-A01-p4354753	G	A
chrA01	4075176	Bn-A01-p26064479	A	G
chrA01	4076835	Bn-A01-p4452779	C	T
chrA01	4235714	Bn-A01-p4612881	G	A
chrA01	4261277	Bn-A01-p4641747	C	A
chrA01	4261332	Bn-A01-p4641802	G	A
chrA01	4273529	Bn-A01-p4651746	A	G
chrA01	4340342	Bn-A01-p4736924	C	T
chrA01	4344312	Bn-scaff_17731_1-p159970	G	T
chrA01	4350529	Bn-A01-p4747874	T	C
chrA01	4353390	Bn-A01-p4750734	C	T
chrA01	4379934	Bn-A01-p4773772	G	T
chrA01	4397190	Bn-A01-p4785261	T	G
chrA01	4398725	Bn-A01-p4786787	T	G
chrA01	4399498	Bn-A01-p4787515	G	A
chrA01	4410586	Bn-A01-p4799050	C	T
chrA01	4413051	Bn-A01-p4803773	T	G
chrA01	4421491	Bn-A01-p4812269	G	A
chrA01	4435429	Bn-A01-p4833020	T	C
chrA01	4482273	Bn-A01-p4883188	C	A
chrA01	4512396	Bn-A01-p4908924	C	A
chrA01	4512538	Bn-A01-p4909065	T	C
chrA01	4655885	Bn-A01-p5070565	T	C
chrA01	4656155	Bn-A01-p5070836	C	T
chrA01	4656669	Bn-A01-p5071350	A	C
chrA01	4678834	Bn-A01-p5101078	C	T
chrA01	4683804	Bn-A01-p5106042	A	G
chrA01	4781765	Bn-A01-p5193639	G	T
chrA01	4826211	Bn-A01-p5242967	C	T
chrA01	4826273	Bn-A01-p5243029	G	A
chrA01	4826280	Bn-A01-p5243036	A	G
chrA01	4826425	Bn-A01-p5243181	A	G
chrA01	4856648	Bn-A01-p5265598	C	T
chrA01	4890976	Bn-A01-p5296564	G	A
chrA01	4912681	Bn-A01-p5323726	C	T
chrA01	4913354	Bn-A01-p5324399	C	T
chrA01	4913427	Bn-A01-p5324472	A	G
chrA01	4963244	Bn-A01-p5391551	A	G
chrA01	4990465	Bn-A01-p5418396	C	T
chrA01	5034468	Bn-A01-p5469727	T	C
chrA01	5042606	Bn-A01-p5480514	A	G
chrA01	5042609	Bn-A01-p5480517	T	C
chrA01	5043095	Bn-A01-p5481004	C	A
chrA01	5047391	Bn-A01-p5485980	C	T
chrA01	5047515	Bn-A01-p5486104	T	C
chrA01	5082549	Bn-A01-p5522870	G	A
chrA01	5121858	Bn-A01-p5601232	A	C
chrA01	5140924	Bn-A01-p5621392	C	T
chrA01	5154600	Bn-A01-p5647795	C	T
chrA01	5166963	Bn-A01-p5659083	G	A
chrA01	5169173	Bn-A01-p5661294	G	T
chrA01	5171198	Bn-A01-p5663319	G	A
chrA01	5173650	Bn-A01-p5665774	T	C
chrA01	5185883	Bn-A01-p5678678	A	C
chrA01	5186594	Bn-A01-p5679389	C	T
chrA01	5187694	Bn-A01-p5680581	T	C
chrA01	5187843	Bn-A01-p5680730	T	G
chrA01	5203112	Bn-A01-p5699110	G	A
chrA01	5214185	Bn-A01-p5711920	A	G
chrA01	5217408	Bn-A01-p5715141	G	A
chrA01	5236859	Bn-A01-p5762190	G	T
chrA01	5244017	Bn-A01-p5775331	A	G
chrA01	5245850	Bn-A01-p5777117	G	A
chrA01	5274467	Bn-A01-p5795016	C	A
chrA01	5275780	Bn-A01-p5796425	G	A
chrA01	5284429	Bn-A01-p5805154	A	G
chrA01	5285941	Bn-A01-p5806635	T	C
chrA01	5287347	Bn-A01-p5808036	C	T
chrA01	5301143	Bn-A01-p5821651	C	A
chrA01	5321516	Bn-A01-p5835558	A	G
chrA01	5351811	Bn-A01-p5868598	G	T
chrA01	5356717	Bn-A01-p5873504	A	C
chrA01	5361374	Bn-A01-p5878485	G	T
chrA01	5394095	Bn-A01-p5899092	C	T
chrA01	5405648	Bn-A01-p5917688	C	T
chrA01	5409483	Bn-A01-p5921497	T	C
chrA01	5433317	Bn-A01-p5943392	G	A
chrA01	5434377	Bn-A01-p5944398	T	C
chrA01	5463912	Bn-A01-p5977820	G	A
chrA01	5477860	Bn-A01-p5994840	G	A
chrA01	5478000	Bn-A01-p5994980	T	C
chrA01	5519429	Bn-A01-p6035491	C	A
chrA01	5522200	Bn-A01-p6038249	T	G
chrA01	5524564	Bn-A01-p6040667	G	A
chrA01	5528375	Bn-A01-p6044475	A	G
chrA01	5560856	Bn-A01-p6081978	G	A
chrA01	5574157	Bn-A01-p6093123	T	G
chrA01	5594599	Bn-A01-p6111016	A	G
chrA01	5644856	Bn-A01-p6158889	T	C
chrA01	5651413	Bn-A01-p6168163	T	C
chrA01	5671593	Bn-A01-p6188347	C	T
chrA01	5739826	Bn-A01-p6271245	C	T
chrA01	5741224	Bn-A01-p6272642	T	C
chrA01	5742717	Bn-A01-p6274135	A	G
chrA01	5849311	Bn-A01-p6388431	C	T
chrA01	5851109	Bn-A01-p6390236	C	T
chrA01	5927786	Bn-A01-p6439605	C	A
chrA01	5957083	Bn-A01-p6479735	T	G
chrA01	5959061	Bn-A01-p6482543	A	C
chrA01	5995366	Bn-A01-p6530903	G	A
chrA01	6010206	Bn-A01-p6546245	A	G
chrA01	6011013	Bn-A01-p6547052	A	C
chrA01	6024571	Bn-A01-p6560270	T	C
chrA01	6073160	Bn-A01-p6625349	T	C
chrA01	6080336	Bn-A01-p6628035	C	T
chrA01	6096242	Bn-A01-p6643749	C	A
chrA01	6129231	Bn-A01-p6687707	C	T
chrA01	6129363	Bn-A01-p6687839	A	C
chrA01	6149644	Bn-A01-p6708539	G	A
chrA01	6154320	Bn-A01-p6713213	G	A
chrA01	6193165	Bn-A01-p6773750	G	A
chrA01	6193364	Bn-A01-p6773949	A	G
chrA01	6193512	Bn-A01-p6774097	G	A
chrA01	6194250	Bn-A01-p6774837	G	A
chrA01	6196049	Bn-A01-p6776634	A	G
chrA01	6237991	Bn-A01-p6825673	A	G
chrA01	6251013	Bn-A01-p6838738	A	C
chrA01	6267309	Bn-A01-p6854917	A	C
chrA01	6294551	Bn-scaff_20675_1-p159903	T	A
chrA01	6314129	Bn-A01-p6898291	A	G
chrA01	6317757	Bn-A01-p6900616	G	T
chrA01	6341212	Bn-A01-p6925167	T	A
chrA01	6363827	Bn-A01-p6950868	C	T
chrA01	6371822	Bn-A01-p6958863	A	C
chrA01	6372207	Bn-A01-p6959248	A	G
chrA01	6378181	Bn-A01-p6965221	T	C
chrA01	6381711	Bn-A01-p6968751	T	C
chrA01	6382157	Bn-A01-p6969197	A	C
chrA01	6382244	Bn-A01-p6969284	T	C
chrA01	6382318	Bn-A01-p6969358	C	T
chrA01	6393067	Bn-A01-p6972779	T	C
chrA01	6472970	Bn-A01-p7069263	C	A
chrA01	6487162	Bn-A01-p7086543	C	A
chrA01	6487619	Bn-A01-p7087000	T	C
chrA01	6517958	Bn-A01-p7137897	A	G
chrA01	6535701	Bn-A01-p7160702	T	C
chrA01	6574483	Bn-A01-p7205595	G	T
chrA01	6730564	Bn-A01-p7363480	T	C
chrA01	6740602	Bn-A01-p7373427	G	T
chrA01	6741747	Bn-A01-p7374589	T	C
chrA01	6794634	Bn-A01-p7430242	A	G
chrA01	6794703	Bn-A01-p7430311	G	A
chrA01	6812918	Bn-A01-p7455852	T	G
chrA01	6837560	Bn-A01-p7479483	C	A
chrA01	6884170	Bn-A01-p7533971	G	A
chrA01	6891789	Bn-A01-p7551163	G	A
chrA01	6898964	Bn-A01-p7558345	C	T
chrA01	6900567	Bn-A01-p7559946	C	T
chrA01	6901133	Bn-A01-p7560785	A	G
chrA01	6916160	Bn-A01-p7573871	T	C
chrA01	6916644	Bn-A01-p7574355	T	C
chrA01	6923086	Bn-A01-p7667896	T	C
chrA01	6951719	Bn-A01-p7702471	C	T
chrA01	6966540	Bn-A01-p7714470	T	C
chrA01	6975242	Bn-scaff_17592_1-p727914	C	G
chrA01	6978807	Bn-A01-p7724859	G	T
chrA01	7014266	Bn-A01-p7745080	T	C
chrA01	7036995	Bn-A01-p7768351	G	A
chrA01	7044017	Bn-A01-p7771617	C	T
chrA01	7054916	Bn-A01-p7861283	C	A
chrA01	7102643	Bn-A01-p7926287	C	T
chrA01	7128068	Bn-A01-p7953001	C	T
chrA01	7155781	Bn-A01-p7973418	A	C
chrA01	7156915	Bn-A01-p7974551	C	T
chrA01	7165840	Bn-A01-p7982220	G	A
chrA01	7221648	Bn-A01-p8045760	T	G
chrA01	7222030	Bn-A01-p8046142	T	C
chrA01	7238499	Bn-A01-p8058255	T	C
chrA01	7238718	Bn-A01-p8058475	T	C
chrA01	7242838	Bn-A01-p8063652	C	T
chrA01	7288362	Bn-A01-p8115849	G	T
chrA01	7303410	Bn-A01-p8129876	C	T
chrA01	7338018	Bn-A01-p8154524	G	A
chrA01	7397322	Bn-A01-p8240363	A	G
chrA01	7420319	Bn-A01-p8246641	A	G
chrA01	7450568	Bn-A01-p8335308	A	C
chrA01	7470783	Bn-A01-p8353426	A	G
chrA01	7530768	Bn-A01-p8418102	A	G
chrA01	7708346	Bn-A01-p8543512	G	A
chrA01	7727524	Bn-A01-p8564149	G	A
chrA01	7838230	Bn-A01-p8681757	T	G
chrA01	7839954	Bn-A01-p8683487	T	C
chrA01	7873510	Bn-A01-p9203096	C	T
chrA01	7888809	Bn-A01-p9220977	C	T
chrA01	7912026	Bn-A01-p9254925	G	T
chrA01	7923304	Bn-A01-p9259611	A	G
chrA01	7923766	Bn-A01-p9260073	A	G
chrA01	7944235	Bn-A01-p9269627	C	A
chrA01	7983984	Bn-A01-p9326695	C	T
chrA01	8053704	Bn-A01-p9408018	T	C
chrA01	8092397	Bn-A01-p9442471	G	A
chrA01	8094528	Bn-A01-p9445754	G	A
chrA01	8132236	Bn-A01-p9499100	A	G
chrA01	8155867	Bn-A01-p9519478	C	A
chrA01	8156987	Bn-A01-p9520409	C	A
chrA01	8186347	Bn-A01-p9551341	C	T
chrA01	8189148	Bn-A01-p9565360	C	T
chrA01	8189592	Bn-A01-p9565804	A	C
chrA01	8192676	Bn-A01-p9568888	A	C
chrA01	8227276	Bn-A01-p9614730	A	G
chrA01	8234343	Bn-A01-p9621623	A	C
chrA01	8316136	Bn-A01-p9699152	C	T
chrA01	8334397	Bn-A01-p9711809	A	G
chrA01	8480162	Bn-A01-p9853365	C	A
chrA01	8491979	Bn-A01-p9866468	G	A
chrA01	8511262	Bn-A01-p9884449	A	G
chrA01	8782944	Bn-A01-p10181972	C	A
chrA01	8828045	Bn-A01-p10231780	C	T
chrA01	8852208	Bn-A01-p10249225	T	G
chrA01	8853237	Bn-A01-p10250255	T	C
chrA01	8854034	Bn-A01-p10251052	C	T
chrA01	8904034	Bn-A01-p10278752	C	T
chrA01	8910719	Bn-A01-p10285074	C	T
chrA01	8930734	Bn-A01-p10299187	A	G
chrA01	8978767	Bn-A01-p10889788	G	A
chrA01	9032376	Bn-A01-p10926129	G	A
chrA01	9038471	Bn-A01-p10933947	C	T
chrA01	9038901	Bn-A01-p10934377	G	T
chrA01	9043664	Bn-A01-p10939144	G	A
chrA01	9073519	Bn-A01-p10963536	G	A
chrA01	9094081	Bn-A01-p10991782	G	T
chrA01	9167261	Bn-A01-p11052248	C	A
chrA01	9180495	Bn-A01-p11077627	T	C
chrA01	9216766	Bn-A01-p11137395	T	G
chrA01	9274307	Bn-A01-p11206467	G	A
chrA01	9297710	Bn-A01-p11233207	C	A
chrA01	9362728	Bn-A01-p11284636	T	C
chrA01	9413349	Bn-scaff_16217_1-p143344	T	C
chrA01	9471409	Bn-scaff_15803_1-p811739	A	G
chrA01	9609394	Bn-A01-p10693623	G	A
chrA01	9751502	Bn-A01-p11407167	T	C
chrA01	9817818	Bn-A01-p11469992	C	T
chrA01	9831935	Bn-A01-p11480814	A	G
chrA01	9851927	Bn-A01-p11492050	A	G
chrA01	9984798	Bn-A01-p11702957	T	G
chrA01	10121073	Bn-A01-p11807124	T	G
chrA01	10122176	Bn-A01-p11808121	T	G
chrA01	10131743	Bn-A01-p11817698	A	G
chrA01	10132945	Bn-A01-p11818901	T	G
chrA01	10142601	Bn-A01-p11830957	G	A
chrA01	10249535	Bn-Scaffold000444-p344	C	A
chrA01	10254967	Bn-Scaffold000444-p5763	A	G
chrA01	10271080	Bn-A01-p11938379	T	C
chrA01	10281087	Bn-A01-p11947255	G	A
chrA01	10290337	Bn-A01-p11951605	G	T
chrA01	10335500	Bn-A01-p12138089	C	T
chrA01	10388628	Bn-A01-p12178646	A	G
chrA01	10389764	Bn-A01-p12179784	A	G
chrA01	10399308	Bn-A01-p12192020	A	G
chrA01	10404352	Bn-A01-p12206449	G	A
chrA01	10406845	Bn-A01-p12221698	T	C
chrA01	10407989	Bn-A01-p12222806	G	A
chrA01	10410001	Bn-A01-p12224872	T	G
chrA01	10446561	Bn-A01-p12257699	A	C
chrA01	10487998	Bn-A01-p12302708	T	C
chrA01	10489606	Bn-A01-p12305025	A	G
chrA01	10492492	Bn-A01-p12308897	G	A
chrA01	10493351	Bn-A01-p12309767	G	A
chrA01	10499025	Bn-A01-p12314813	G	A
chrA01	10569854	Bn-A01-p12380936	T	C
chrA01	10587334	Bn-A01-p12391243	C	T
chrA01	10605609	Bn-A01-p12399796	T	C
chrA01	10606289	Bn-A01-p12400477	T	C
chrA01	10662642	Bn-A01-p12454306	A	G
chrA01	10666542	Bn-A01-p12456089	G	A
chrA01	10691053	Bn-A01-p12516944	A	G
chrA01	10692073	Bn-A01-p12484368	G	A
chrA01	10725263	Bn-A01-p12510328	C	T
chrA01	10741070	Bn-A01-p12522369	A	C
chrA01	10745972	Bn-A01-p12535269	A	G
chrA01	10746319	Bn-A01-p12535612	A	C
chrA01	10751083	Bn-A01-p12539479	T	C
chrA01	10751262	Bn-A01-p12539655	T	C
chrA01	10751560	Bn-A01-p12539953	T	C
chrA01	10755625	Bn-A01-p12543678	T	C
chrA01	10756014	Bn-A01-p12544054	T	C
chrA01	10813660	Bn-A01-p12591168	A	G
chrA01	10815644	Bn-A01-p12593173	C	A
chrA01	10830942	Bn-Scaffold000300-p15526	G	A
chrA01	10832440	Bn-Scaffold000300-p17011	G	A
chrA01	10835653	Bn-Scaffold000300-p20118	T	C
chrA01	10848185	Bn-Scaffold000300-p29536	G	A
chrA01	10868515	Bn-A01-p12618357	G	A
chrA01	10872512	Bn-A01-p12622123	T	C
chrA01	10876397	Bn-A01-p12625892	T	G
chrA01	10918499	Bn-A01-p12665045	T	C
chrA01	10918704	Bn-A01-p12665250	C	T
chrA01	10929347	Bn-A01-p12672899	A	C
chrA01	10993535	Bn-A01-p12734805	A	G
chrA01	11192051	Bn-A01-p12926196	C	T
chrA01	11278841	Bn-A01-p13709801	T	G
chrA01	11334902	Bn-A01-p13775817	C	A
chrA01	11432787	Bn-A01-p13893020	T	C
chrA01	11644479	Bn-A01-p14046733	G	T
chrA01	11667406	Bn-A01-p14071179	C	T
chrA01	11667464	Bn-A01-p14071237	T	C
chrA01	11670319	Bn-A01-p14074100	G	A
chrA01	11670612	Bn-A01-p14074391	C	A
chrA01	11672864	Bn-A01-p14076641	T	G
chrA01	11675274	Bn-A01-p14079006	T	C
chrA01	11742567	Bn-A01-p14167866	A	C
chrA01	11745409	Bn-A01-p14168802	T	C
chrA01	11746017	Bn-A01-p14169412	A	G
chrA01	11786918	Bn-A01-p14200714	C	A
chrA01	11787785	Bn-A01-p14201581	T	C
chrA01	11808100	Bn-A01-p14223709	G	A
chrA01	11812928	Bn-A01-p14232473	C	T
chrA01	11856037	Bn-A01-p14238948	T	C
chrA01	11863020	Bn-A01-p14241215	G	A
chrA01	11868535	Bn-A01-p14247718	C	T
chrA01	12210254	Bn-A01-p14704844	C	A
chrA01	12235606	Bn-A01-p14723306	G	T
chrA01	12239999	Bn-A01-p14727717	T	C
chrA01	12315278	Bn-A01-p14802709	T	C
chrA01	12342920	Bn-A01-p14859839	A	G
chrA01	12386121	Bn-A01-p14901403	A	G
chrA01	12447746	Bn-A01-p14942681	A	G
chrA01	12448568	Bn-A01-p14943499	C	T
chrA01	12453444	Bn-A01-p14948379	T	C
chrA01	12453679	Bn-A01-p14948614	G	T
chrA01	12453813	Bn-A01-p14948748	T	C
chrA01	12454095	Bn-A01-p14949030	A	G
chrA01	12454186	Bn-A01-p14949121	T	C
chrA01	12454321	Bn-A01-p14949256	A	G
chrA01	12462566	Bn-A01-p14959478	C	A
chrA01	12597407	Bn-A01-p15086787	C	T
chrA01	12597791	Bn-A01-p15087171	C	T
chrA01	12603395	Bn-A01-p15092778	G	T
chrA01	12605833	Bn-A01-p15095213	T	C
chrA01	12605934	Bn-A01-p15095314	C	T
chrA01	12606110	Bn-A01-p15095524	C	A
chrA01	12625253	Bn-A01-p15114417	G	A
chrA01	12691742	Bn-A01-p15179106	A	G
chrA01	12694938	Bn-A01-p15182302	T	C
chrA01	12837841	Bn-A01-p15401259	C	A
chrA01	12845372	Bn-A01-p15408721	A	G
chrA01	12850280	Bn-A01-p15413589	A	G
chrA01	12887486	Bn-A01-p15441407	A	G
chrA01	12938831	Bn-A01-p15494260	G	A
chrA01	12939040	Bn-A01-p15494469	A	G
chrA01	12941528	Bn-A01-p15496772	G	A
chrA01	12941945	Bn-A01-p15497190	T	G
chrA01	12943376	Bn-A01-p15502589	T	G
chrA01	12957915	Bn-A01-p15517260	G	T
chrA01	12993848	Bn-A01-p15568028	C	A
chrA01	13092046	Bn-A04-p2906681	C	T
chrA01	13102994	Bn-A01-p15695152	G	T
chrA01	13863734	Bn-A01-p15957543	G	A
chrA01	14053830	Bn-A01-p16111263	C	A
chrA01	14059621	Bn-A01-p16121664	C	T
chrA01	14060881	Bn-A01-p16122923	A	G
chrA01	14061607	Bn-A01-p16123649	C	T
chrA01	14074814	Bn-A01-p16173770	A	G
chrA01	14075086	Bn-A01-p16174042	A	G
chrA01	14114223	Bn-A01-p16200217	T	C
chrA01	14240261	Bn-A01-p16331424	T	C
chrA01	14250417	Bn-A01-p16343556	T	C
chrA01	14264234	Bn-A01-p16358989	T	C
chrA01	14293677	Bn-A01-p16374068	T	C
chrA01	14358520	Bn-A01-p16454615	C	T
chrA01	14359315	Bn-A01-p16455409	G	A
chrA01	14365463	Bn-A01-p16461540	G	A
chrA01	14365562	Bn-A01-p16461639	A	G
chrA01	14420066	Bn-A01-p16537792	A	G
chrA01	14420140	Bn-A01-p16537866	A	G
chrA01	14420597	Bn-A01-p16538323	G	A
chrA01	14420861	Bn-A01-p16538587	T	C
chrA01	14421524	Bn-A01-p16539250	C	T
chrA01	14436519	Bn-A01-p16557636	T	G
chrA01	14476069	Bn-A01-p16597123	G	A
chrA01	14492109	Bn-A01-p16646241	T	C
chrA01	14508831	Bn-A01-p16662544	G	T
chrA01	14510754	Bn-A01-p16665014	T	C
chrA01	14510776	Bn-A01-p16665036	C	T
chrA01	14533701	Bn-Scaffold000582-p3247	A	G
chrA01	14542903	Bn-A01-p16692819	G	A
chrA01	14543043	Bn-A01-p16692959	C	T
chrA01	14544510	Bn-A01-p16694394	T	G
chrA01	14563922	Bn-A01-p16711121	T	C
chrA01	14568433	Bn-A01-p16715637	A	G
chrA01	14587549	Bn-A01-p16730334	T	C
chrA01	14602807	Bn-A01-p16749951	T	C
chrA01	14653681	Bn-A01-p16829363	T	G
chrA01	14765500	Bn-Scaffold000508-p6116	A	G
chrA01	14776966	Bn-A01-p16926592	A	G
chrA01	14794535	Bn-A01-p16943370	T	C
chrA01	14802949	Bn-A01-p16951655	T	C
chrA01	14844467	Bn-A01-p16994459	A	G
chrA01	14879747	Bn-A01-p17015383	G	A
chrA01	14922772	Bn-A01-p17476240	G	A
chrA01	14927917	Bn-A01-p17480096	C	T
chrA01	14930068	Bn-A01-p17481703	A	C
chrA01	14930169	Bn-A01-p17481804	C	A
chrA01	14930402	Bn-A01-p17482037	A	G
chrA01	14931350	Bn-A01-p17483006	A	C
chrA01	14943779	Bn-A01-p17494364	C	T
chrA01	14947415	Bn-A01-p17498057	C	T
chrA01	14951790	Bn-A01-p17506817	A	C
chrA01	14955341	Bn-A01-p17518104	C	T
chrA01	14955550	Bn-A01-p17518305	C	T
chrA01	14955713	Bn-A01-p17518468	G	T
chrA01	14963752	Bn-A01-p17536754	T	C
chrA01	14968114	Bn-A01-p17548227	C	A
chrA01	14970299	Bn-A01-p17550588	G	T
chrA01	14972098	Bn-A01-p17552389	A	G
chrA01	14973171	Bn-A01-p17553462	T	C
chrA01	14975603	Bn-A01-p17555906	T	C
chrA01	15009588	Bn-A01-p17565834	C	T
chrA01	15011514	Bn-A01-p17574483	A	C
chrA01	15014597	Bn-A01-p17577903	C	T
chrA01	15122568	Bn-A01-p17625721	T	G
chrA01	15126473	Bn-A01-p17629628	C	A
chrA01	15142705	Bn-A01-p17649002	G	T
chrA01	15172597	Bn-A01-p17677926	C	T
chrA01	15188778	Bn-A01-p17691799	C	A
chrA01	15190419	Bn-A01-p17693439	T	G
chrA01	15191830	Bn-A01-p17696358	C	G
chrA01	15206005	Bn-A01-p17905950	T	G
chrA01	15206635	Bn-A01-p17906322	T	C
chrA01	15206712	Bn-A01-p17906399	A	G
chrA01	15207080	Bn-A01-p17906765	A	G
chrA01	15207374	Bn-A01-p17907059	A	G
chrA01	15207878	Bn-A01-p17907563	A	G
chrA01	15220514	Bn-A01-p17910798	T	C
chrA01	15220912	Bn-A01-p17911199	T	C
chrA01	15232902	Bn-A01-p17916004	C	A
chrA01	15236220	Bn-A01-p17930058	C	T
chrA01	15249586	Bn-A01-p17941441	A	G
chrA01	15326784	Bn-A01-p17997441	C	T
chrA01	15327908	Bn-A01-p17998573	G	A
chrA01	15330214	Bn-A01-p18006188	T	G
chrA01	15335748	Bn-A01-p18014946	A	G
chrA01	15335808	Bn-A01-p18015006	A	C
chrA01	15335961	Bn-A01-p18015162	T	C
chrA01	15340082	Bn-A01-p18019641	T	G
chrA01	15340700	Bn-A01-p18020258	G	T
chrA01	15340756	Bn-A01-p18020314	G	A
chrA01	15340939	Bn-A01-p18020503	T	C
chrA01	15343709	Bn-A01-p18023959	C	T
chrA01	15345441	Bn-A01-p18025988	A	G
chrA01	15346627	Bn-A01-p18027200	G	A
chrA01	15346736	Bn-A01-p18027307	A	G
chrA01	15346827	Bn-A01-p18027398	G	T
chrA01	15347828	Bn-A01-p18028380	G	A
chrA01	15347931	Bn-A01-p18028483	T	C
chrA01	15349092	Bn-A01-p18030126	T	G
chrA01	15351972	Bn-A01-p18032386	T	C
chrA01	15361513	Bn-A01-p18053077	C	T
chrA01	15371856	Bn-A01-p18063416	T	C
chrA01	15382241	Bn-A01-p18078718	A	G
chrA01	15453898	Bn-A01-p17081120	G	A
chrA01	15485831	Bn-A01-p17104282	G	T
chrA01	15487141	Bn-A01-p17105672	G	A
chrA01	15495106	Bn-A01-p17106985	A	G
chrA01	15506771	Bn-A01-p17118647	G	A
chrA01	15506963	Bn-A01-p17118839	C	A
chrA01	15507148	Bn-A01-p17119024	A	C
chrA01	15509434	Bn-A01-p17121291	G	A
chrA01	15509918	Bn-A01-p17121775	C	A
chrA01	15510037	Bn-A01-p17121894	C	T
chrA01	15512701	Bn-A01-p17124558	T	C
chrA01	15512974	Bn-A01-p17124831	G	T
chrA01	15518053	Bn-A01-p17129906	C	A
chrA01	15526208	Bn-A01-p17136539	G	A
chrA01	15527532	Bn-A01-p17137863	G	A
chrA01	15538587	Bn-A01-p17150604	C	T
chrA01	15544408	Bn-A01-p17156534	A	C
chrA01	15545628	Bn-A01-p17157752	C	T
chrA01	15547003	Bn-A01-p17159109	T	C
chrA01	15551512	Bn-A01-p17160355	A	G
chrA01	15556122	Bn-A01-p17165052	C	T
chrA01	15556380	Bn-A01-p17165303	G	A
chrA01	15577786	Bn-A01-p17187327	T	C
chrA01	15584082	Bn-A01-p18091997	C	T
chrA01	15587712	Bn-A01-p18096974	C	A
chrA01	15596549	Bn-A01-p18100900	A	C
chrA01	15605728	Bn-A01-p18119989	T	G
chrA01	15607592	Bn-A01-p18121827	C	T
chrA01	15631200	Bn-A01-p18160311	A	C
chrA01	15665184	Bn-A01-p18178802	C	A
chrA01	15691812	Bn-A01-p18205455	A	G
chrA01	15763518	Bn-A01-p18260283	A	G
chrA01	15769768	Bn-A01-p18266537	A	G
chrA01	15793013	Bn-A01-p18285077	C	A
chrA01	15815977	Bn-A01-p18306617	A	G
chrA01	15846466	Bn-A01-p18329609	C	T
chrA01	15846546	Bn-A01-p18329689	T	C
chrA01	15846653	Bn-A01-p18329796	G	A
chrA01	15847455	Bn-A01-p18330598	G	A
chrA01	15876634	Bn-A01-p18367467	G	T
chrA01	15903771	Bn-A01-p18391341	T	C
chrA01	16300597	Bn-A01-p19446599	C	T
chrA01	16375685	Bn-A01-p19512499	G	A
chrA01	16410725	Bn-A01-p19562202	C	T
chrA01	16421837	Bn-A01-p19579243	A	G
chrA01	16422006	Bn-A01-p19579412	C	A
chrA01	16422616	Bn-A01-p19581862	C	T
chrA01	16424038	Bn-A01-p19583367	C	A
chrA01	16429901	Bn-A01-p19589837	G	A
chrA01	16429985	Bn-A01-p19589921	G	A
chrA01	16434646	Bn-A01-p19594423	A	G
chrA01	16438428	Bn-A01-p19598162	G	A
chrA01	16439537	Bn-A01-p19599270	T	G
chrA01	16440512	Bn-A01-p19600244	G	A
chrA01	16441102	Bn-A01-p19601137	T	C
chrA01	16441510	Bn-A01-p19601542	T	G
chrA01	16442072	Bn-A01-p19602112	T	C
chrA01	16447786	Bn-A01-p19607256	A	C
chrA01	16454913	Bn-A01-p19617963	T	C
chrA01	16459849	Bn-A01-p19623880	T	C
chrA01	16459954	Bn-A01-p19623985	C	T
chrA01	16460092	Bn-A01-p19624123	T	G
chrA01	16460185	Bn-A01-p19624216	T	G
chrA01	16462971	Bn-A01-p19633815	A	G
chrA01	16469624	Bn-A01-p19650666	T	G
chrA01	16508776	Bn-A01-p19700004	G	A
chrA01	16522087	Bn-A01-p19722138	A	C
chrA01	16530724	Bn-A01-p19731678	G	A
chrA01	16559791	Bn-A01-p19762477	G	T
chrA01	16591763	Bn-A01-p19803988	G	A
chrA01	16647337	Bn-A01-p19840597	G	T
chrA01	16671599	Bn-A01-p19879925	T	G
chrA01	16720891	Bn-A01-p19931030	C	T
chrA01	16721456	Bn-A01-p19931596	C	T
chrA01	16738165	Bn-A01-p19946190	A	G
chrA01	16752251	Bn-A01-p19955264	A	G
chrA01	16794272	Bn-A01-p19993388	A	T
chrA01	16914104	Bn-scaff_17517_1-p11108	C	G
chrA01	16946565	Bn-A01-p20166016	G	A
chrA01	16947782	Bn-A01-p20167230	A	G
chrA01	17000139	Bn-A01-p20207440	C	T
chrA01	17004019	Bn-A01-p20211329	C	T
chrA01	17004077	Bn-A01-p20211387	A	G
chrA01	17126381	Bn-A01-p20323059	C	T
chrA01	17192852	Bn-A01-p20393111	G	A
chrA01	17194080	Bn-A01-p20397807	C	T
chrA01	17200613	Bn-scaff_17517_1-p419997	A	T
chrA01	17232920	Bn-A01-p20430407	G	A
chrA01	17235224	Bn-Scaffold001599-p514	C	T
chrA01	17238370	Bn-A01-p20431228	G	A
chrA01	17246203	Bn-A04-p2881354	C	T
chrA01	17258936	Bn-A01-p20471502	T	C
chrA01	17369813	Bn-A01-p20564016	A	G
chrA01	17482587	Bn-A01-p20679722	C	A
chrA01	17545013	Bn-A01-p20745330	G	A
chrA01	17554037	Bn-A01-p20753932	A	C
chrA01	17560255	Bn-A01-p20761933	T	G
chrA01	17597616	Bn-A01-p20805506	G	T
chrA01	17597723	Bn-A01-p20805613	G	A
chrA01	17621547	Bn-A01-p20814699	G	T
chrA01	17641031	Bn-A01-p20836664	C	A
chrA01	17647106	Bn-A01-p20839901	A	G
chrA01	17675721	Bn-A01-p20866022	G	A
chrA01	17676218	Bn-A01-p20866518	G	A
chrA01	17680291	Bn-scaff_16534_2-p304849	A	C
chrA01	17693741	Bn-A01-p20890858	G	T
chrA01	17694970	Bn-A01-p20892080	T	G
chrA01	17695035	Bn-A01-p20892145	A	G
chrA01	17701537	Bn-A01-p20899472	T	G
chrA01	17717150	Bn-A01-p20909649	G	C
chrA01	17717315	Bn-A01-p20909816	A	G
chrA01	17737678	Bn-A01-p20933189	C	T
chrA01	17792510	Bn-A01-p20987149	C	T
chrA01	17794338	Bn-A01-p20988977	G	A
chrA01	17795583	Bn-A01-p20990218	C	T
chrA01	17823872	Bn-A01-p21145008	G	A
chrA01	17922735	Bn-A01-p21309566	T	C
chrA01	18016584	Bn-A01-p21393260	A	G
chrA01	18057587	Bn-A01-p21430708	A	G
chrA01	18058342	Bn-scaff_17036_1-p94786	C	T
chrA01	18070953	Bn-A01-p21444041	T	C
chrA01	18103656	Bn-A01-p21473161	A	C
chrA01	18110870	Bn-A01-p21479969	G	A
chrA01	18114985	Bn-A01-p21484088	A	G
chrA01	18116980	Bn-A01-p21484875	A	G
chrA01	18124658	Bn-A01-p21499792	A	G
chrA01	18125374	Bn-A01-p21500509	G	A
chrA01	18129923	Bn-A01-p21512266	T	C
chrA01	18130172	Bn-A01-p21512514	G	T
chrA01	18130323	Bn-A01-p21512663	G	A
chrA01	18130755	Bn-A01-p21513096	A	G
chrA01	18131006	Bn-A01-p21517353	A	G
chrA01	18133212	Bn-A01-p21519780	C	T
chrA01	18141319	Bn-A01-p21527187	T	C
chrA01	18144224	Bn-A01-p21532512	C	A
chrA01	18199826	Bn-A01-p21605865	C	T
chrA01	18221986	Bn-A01-p21634646	G	A
chrA01	18230557	Bn-A01-p21643354	A	G
chrA01	18231943	Bn-A01-p21644756	A	G
chrA01	18303706	Bn-A01-p21715162	C	T
chrA01	18351464	Bn-A01-p21758046	T	C
chrA01	18386235	Bn-A01-p21776155	T	G
chrA01	18399558	Bn-A01-p21791128	C	A
chrA01	18441171	Bn-A01-p21855770	C	T
chrA01	18442344	Bn-A01-p21856899	T	C
chrA01	18450411	Bn-A01-p21860162	C	A
chrA01	18535156	Bn-A01-p21926431	G	A
chrA01	18537253	Bn-A01-p21928531	A	G
chrA01	18537649	Bn-A01-p21928927	C	A
chrA01	18539333	Bn-A01-p21930611	T	C
chrA01	18539460	Bn-A01-p21930738	T	C
chrA01	18539653	Bn-A01-p21930931	C	T
chrA01	18539951	Bn-A01-p21931228	T	A
chrA01	18540220	Bn-A01-p21931498	A	C
chrA01	18540344	Bn-A01-p21931622	C	T
chrA01	18540575	Bn-A01-p21931853	A	G
chrA01	18546682	Bn-A01-p21937985	A	G
chrA01	18572100	Bn-A01-p21960901	G	T
chrA01	18579415	Bn-A01-p21969405	A	G
chrA01	18643379	Bn-A01-p22014179	G	A
chrA01	18645552	Bn-A01-p22016353	G	A
chrA01	18652851	Bn-A01-p22022023	A	G
chrA01	18656154	Bn-A01-p22038749	G	T
chrA01	18656181	Bn-A01-p22038776	T	C
chrA01	18668822	Bn-A01-p22051510	A	G
chrA01	18713686	Bn-A01-p22087629	T	C
chrA01	18833829	Bn-A01-p22684301	C	A
chrA01	18835321	Bn-A01-p22685756	T	C
chrA01	18901219	Bn-A01-p22741943	T	C
chrA01	19022504	Bn-A01-p23175111	G	A
chrA01	19064492	Bn-A01-p23196022	A	G
chrA01	19116586	Bn-A01-p23259034	T	G
chrA01	19147424	Bn-A01-p23281878	T	C
chrA01	19147547	Bn-A01-p23282001	A	C
chrA01	19192730	Bn-A01-p23321771	A	G
chrA01	19193318	Bn-A01-p23322377	A	C
chrA01	19193379	Bn-A01-p23322438	G	A
chrA01	19203801	Bn-A01-p23330944	C	T
chrA01	19204076	Bn-scaff_17515_1-p583013	C	G
chrA01	19346196	Bn-A01-p23472380	A	G
chrA01	19346461	Bn-A01-p23472646	C	T
chrA01	19350103	Bn-A01-p23477194	C	T
chrA01	19366797	Bn-A01-p23493920	C	T
chrA01	19439099	Bn-A01-p22949106	C	T
chrA01	19474151	Bn-A01-p22983721	C	A
chrA01	19494342	Bn-A01-p22999151	T	C
chrA01	19513183	Bn-A01-p23020726	G	A
chrA01	19610932	Bn-A06-p9371495	A	G
chrA01	19618347	Bn-A01-p23586266	A	G
chrA01	19663330	Bn-A01-p23614494	T	C
chrA01	19687984	Bn-A01-p23638107	C	T
chrA01	19704657	Bn-A01-p23658023	T	C
chrA01	19738170	Bn-A01-p23685466	A	C
chrA01	19747486	Bn-A01-p23694782	G	A
chrA01	19770968	Bn-A01-p23719321	T	C
chrA01	19825340	Bn-A01-p23763782	T	C
chrA01	19908525	Bn-A01-p23842865	T	A
chrA01	20029828	Bn-A01-p23950559	C	A
chrA01	20068468	Bn-A01-p23905191	A	G
chrA01	20087336	Bn-A01-p24020373	C	T
chrA01	20105734	Bn-A01-p24310993	A	G
chrA01	20114893	Bn-A01-p24319792	G	T
chrA01	20115086	Bn-A01-p24320794	A	C
chrA01	20142663	Bn-A01-p24360206	G	A
chrA01	20160302	Bn-A01-p24372608	A	C
chrA01	20206623	Bn-A01-p24408637	T	C
chrA01	20223240	Bn-A01-p24425211	C	G
chrA01	20229833	Bn-A01-p24431478	C	T
chrA01	20308731	Bn-A01-p24504495	C	T
chrA01	20308811	Bn-A01-p24504575	G	A
chrA01	20330357	Bn-A01-p24525303	A	G
chrA01	20332036	Bn-A01-p24526982	G	T
chrA01	20363718	Bn-A01-p24565084	A	G
chrA01	20363945	Bn-A01-p24565311	C	T
chrA01	20378210	Bn-A01-p24575679	A	G
chrA01	20462697	Bn-scaff_16534_1-p2419545	C	T
chrA01	20465173	Bn-A01-p24697185	G	T
chrA01	20470021	Bn-A01-p24701885	G	T
chrA01	20471289	Bn-A01-p24703150	C	T
chrA01	20474549	Bn-A01-p24706378	G	A
chrA01	20475601	Bn-A01-p24707425	C	T
chrA01	20475903	Bn-A01-p24707727	T	C
chrA01	20559818	Bn-A01-p24828081	T	G
chrA01	20581194	Bn-A01-p24848629	C	A
chrA01	20662053	Bn-Scaffold000164-p192732	A	G
chrA01	20722328	Bn-Scaffold000164-p120459	T	G
chrA01	20793155	Bn-Scaffold000164-p55747	C	T
chrA01	20804164	Bn-Scaffold000164-p46170	G	A
chrA01	20928913	Bn-A01-p26400154	G	A
chrA01	20944605	Bn-A01-p26426004	C	T
chrA01	20969346	Bn-A01-p26447438	T	G
chrA01	21043425	Bn-A01-p26519047	G	A
chrA01	21180925	Bn-A01-p27107081	C	A
chrA01	21367478	Bn-A01-p27225628	C	T
chrA01	21423280	Bn-A01-p27272066	T	C
chrA01	21468568	Bn-A01-p27348128	A	G
chrA01	21484318	Bn-A01-p27360503	A	G
chrA01	21485655	Bn-A01-p27361855	G	T
chrA01	21817097	Bn-scaff_22321_1-p247241	A	G
chrA01	21842249	Bn-A01-p27988223	A	G
chrA01	22162781	Bn-A01-p28161207	T	C
chrA01	22169874	Bn-scaff_17972_1-p113066	T	C
chrA01	22206203	Bn-A01-p25235998	T	C
chrA02	14456	Bn-A02-p1370581	A	T
chrA02	48621	Bn-A02-p1335862	T	G
chrA02	62987	Bn-A02-p1321904	C	A
chrA02	159507	Bn-A02-p1220275	T	C
chrA02	216127	Bn-A02-p1157373	C	T
chrA02	258885	Bn-A02-p1096082	C	T
chrA02	262823	Bn-A02-p1092146	T	C
chrA02	292698	Bn-A02-p1068542	C	T
chrA02	327821	Bn-A02-p2776634	C	T
chrA02	350292	Bn-A02-p2800227	A	C
chrA02	485659	Bn-A02-p3011103	T	G
chrA02	605672	Bn-scaff_15714_1-p1934829	G	A
chrA02	629856	Bn-A02-p3145923	C	A
chrA02	651222	Bn-A02-p3167622	C	T
chrA02	658779	Bn-A02-p3175610	C	A
chrA02	660538	Bn-A02-p3180162	A	G
chrA02	667828	Bn-A02-p3181443	A	G
chrA02	676932	Bn-A02-p3190650	G	A
chrA02	695308	Bn-A02-p3207085	C	T
chrA02	700390	Bn-A02-p3208275	G	A
chrA02	729679	Bn-A02-p3233816	C	T
chrA02	764105	Bn-A02-p3281338	T	G
chrA02	786193	Bn-A02-p3295898	G	T
chrA02	787627	Bn-A02-p3297592	T	C
chrA02	789246	Bn-A02-p3299206	G	A
chrA02	790766	Bn-A02-p3300731	G	T
chrA02	792753	Bn-A02-p3302725	T	G
chrA02	796078	Bn-A02-p3306076	G	C
chrA02	834150	Bn-A02-p3344176	A	G
chrA02	843197	Bn-A02-p3352863	C	A
chrA02	849106	Bn-A02-p3361391	T	C
chrA02	863953	Bn-A02-p3374678	T	C
chrA02	891094	Bn-A02-p3398506	C	T
chrA02	891298	Bn-A02-p3398710	T	C
chrA02	917066	Bn-A02-p3427640	C	T
chrA02	919496	Bn-A02-p3430069	A	C
chrA02	931441	Bn-A02-p3446017	G	A
chrA02	974316	Bn-A02-p3539297	A	G
chrA02	974396	Bn-A02-p3539377	C	T
chrA02	977032	Bn-A02-p3542024	C	T
chrA02	978818	Bn-A02-p3543810	C	T
chrA02	1007316	Bn-A02-p3571230	A	G
chrA02	1042619	Bn-A02-p3607564	A	G
chrA02	1048358	Bn-A02-p3614673	T	C
chrA02	1134676	Bn-A02-p3708263	T	G
chrA02	1136747	Bn-A02-p3711684	T	C
chrA02	1141998	Bn-A02-p3716898	A	G
chrA02	1142526	Bn-A02-p3717426	T	C
chrA02	1182064	Bn-A02-p3759462	G	A
chrA02	1182799	Bn-A02-p3760177	G	A
chrA02	1223870	Bn-A02-p3803477	A	G
chrA02	1243417	Bn-A02-p3822985	T	C
chrA02	1280025	Bn-A02-p3860483	G	T
chrA02	1313856	Bn-A02-p3897213	T	C
chrA02	1328093	Bn-scaff_16130_1-p2259290	T	G
chrA02	1340392	Bn-A02-p3934729	C	T
chrA02	1427784	Bn-A02-p4035808	A	G
chrA02	1429004	Bn-A02-p4037028	G	T
chrA02	1430200	Bn-A02-p4038224	T	C
chrA02	1481263	Bn-A02-p4104054	T	C
chrA02	1502558	Bn-scaff_15714_1-p592895	T	A
chrA02	1559029	Bn-A02-p4183553	T	G
chrA02	1576900	Bn-A02-p4201122	C	T
chrA02	1597354	Bn-A02-p4220181	T	G
chrA02	1607529	Bn-A02-p4237047	C	T
chrA02	1729368	Bn-A02-p4352396	A	C
chrA02	1887996	Bn-A02-p4761483	G	A
chrA02	1977941	Bn-A04-p2847914	T	C
chrA02	2197968	Bn-scaff_23176_1-p79652	A	C
chrA02	2334018	Bn-A02-p5242706	T	C
chrA02	2446625	Bn-A02-p5326222	C	T
chrA02	2505474	Bn-A02-p5394958	T	C
chrA02	2541616	Bn-A02-p5429003	T	G
chrA02	2627083	Bn-A02-p5507193	T	C
chrA02	2627420	Bn-A02-p5507530	A	G
chrA02	2642352	Bn-A02-p5516551	C	T
chrA02	2645216	Bn-A02-p5519417	T	C
chrA02	2662343	Bn-A02-p5541204	T	C
chrA02	2670493	Bn-A02-p5551332	C	T
chrA02	2672239	Bn-A02-p5553077	T	G
chrA02	2688485	Bn-A02-p5570144	A	G
chrA02	2690319	Bn-A02-p5571981	C	T
chrA02	2693065	Bn-A02-p5574727	G	T
chrA02	2712565	Bn-A02-p5582861	A	C
chrA02	2728256	Bn-A02-p5601991	C	T
chrA02	2728536	Bn-A02-p5602271	A	C
chrA02	2767864	Bn-A02-p5628094	T	C
chrA02	2768243	Bn-A02-p5628473	A	G
chrA02	2878346	Bn-A02-p5731499	G	A
chrA02	2974269	Bn-A02-p5802612	T	C
chrA02	2974429	Bn-A02-p5802772	G	A
chrA02	2974821	Bn-A02-p5803164	G	A
chrA02	2983005	Bn-A02-p5812506	C	A
chrA02	3030378	Bn-A02-p5859447	A	G
chrA02	3104382	Bn-A02-p5917045	G	A
chrA02	3111543	Bn-A02-p5923878	C	T
chrA02	3113426	Bn-A02-p5925766	A	C
chrA02	3131495	Bn-scaff_17522_1-p371170	T	C
chrA02	3207170	Bn-A02-p5991465	T	C
chrA02	3274541	Bn-A02-p6084757	A	G
chrA02	3290349	Bn-A02-p6097441	A	G
chrA02	3316152	Bn-A02-p6147730	T	G
chrA02	3316245	Bn-A02-p6147823	G	A
chrA02	3319913	Bn-A02-p6156818	C	T
chrA02	3322588	Bn-A02-p6164030	A	G
chrA02	3330201	Bn-A02-p6166043	T	G
chrA02	3331734	Bn-A02-p6167491	T	G
chrA02	3335711	Bn-A02-p6171263	T	C
chrA02	3349272	Bn-A02-p6182038	A	C
chrA02	3373200	Bn-A02-p6202881	A	C
chrA02	3373378	Bn-A02-p6203059	G	A
chrA02	3407873	Bn-A02-p6237474	C	A
chrA02	3431650	Bn-A02-p6256499	C	T
chrA02	3438540	Bn-A02-p6265274	T	C
chrA02	3440483	Bn-A02-p6267188	C	T
chrA02	3440595	Bn-A02-p6267300	C	T
chrA02	3451111	Bn-A02-p6277812	A	G
chrA02	3453816	Bn-A02-p6280517	G	A
chrA02	3484553	Bn-A02-p6315978	T	C
chrA02	3534368	Bn-A02-p6360867	A	C
chrA02	3572646	Bn-A02-p6384663	G	T
chrA02	3579819	Bn-A02-p6391751	G	T
chrA02	3580506	Bn-A02-p6392450	C	T
chrA02	3586534	Bn-A02-p24700670	T	C
chrA02	3687860	Bn-A02-p6473898	T	G
chrA02	3688064	Bn-A02-p6474102	A	G
chrA02	3692134	Bn-A02-p6478309	C	T
chrA02	3784976	Bn-A02-p6564856	T	C
chrA02	3784981	Bn-A02-p6564861	T	C
chrA02	3792402	Bn-A02-p6570881	G	A
chrA02	3798545	Bn-A02-p6577065	C	T
chrA02	3800357	Bn-A02-p6578877	A	C
chrA02	3805972	Bn-A02-p6584506	C	A
chrA02	3853724	Bn-scaff_16804_1-p64080	C	G
chrA02	3862906	Bn-Scaffold009013-p209	C	T
chrA02	3881379	Bn-A02-p6839427	A	G
chrA02	3885362	Bn-A02-p6843407	C	T
chrA02	3886828	Bn-A02-p6844873	A	G
chrA02	3886858	Bn-A02-p6844903	G	A
chrA02	3887004	Bn-A02-p6845049	A	G
chrA02	3887077	Bn-A02-p6845122	C	A
chrA02	3887908	Bn-A02-p6845953	G	A
chrA02	3887913	Bn-A02-p6845958	G	A
chrA02	3901227	Bn-A02-p6859259	A	G
chrA02	3967273	Bn-A02-p6917044	A	G
chrA02	4047981	Bn-A02-p7012860	G	A
chrA02	4077631	Bn-A02-p7041297	G	A
chrA02	4079677	Bn-A02-p7043311	C	A
chrA02	4094997	Bn-A02-p7056194	T	C
chrA02	4131944	Bn-scaff_16804_1-p653237	C	T
chrA02	4184887	Bn-A02-p7139447	A	G
chrA02	4292850	Bn-A02-p7243236	T	C
chrA02	4297505	Bn-A02-p7245763	A	C
chrA02	4316388	Bn-A02-p7260577	G	A
chrA02	4316762	Bn-A02-p7260946	T	C
chrA02	4331320	Bn-A02-p7282115	G	T
chrA02	4351067	Bn-A02-p7297184	A	G
chrA02	4460530	Bn-A02-p7439205	G	A
chrA02	4511884	Bn-A02-p7483107	C	T
chrA02	4531434	Bn-A02-p7510882	T	C
chrA02	4597430	Bn-A02-p7575736	C	A
chrA02	4616972	Bn-A02-p7595911	A	C
chrA02	4618427	Bn-A02-p7597314	A	G
chrA02	4692035	Bn-A02-p7675384	G	A
chrA02	4692156	Bn-A02-p7675505	G	A
chrA02	4734140	Bn-A02-p7712926	G	A
chrA02	4806925	Bn-A02-p7784914	C	A
chrA02	4808193	Bn-A02-p7786183	T	C
chrA02	4810852	Bn-A02-p7788840	C	T
chrA02	4871535	Bn-A02-p7885731	G	T
chrA02	4878508	Bn-A02-p7892272	A	G
chrA02	4882955	Bn-A02-p7896923	A	G
chrA02	4907941	Bn-A02-p7926823	G	A
chrA02	4933540	Bn-A02-p7952281	G	A
chrA02	4940609	Bn-A02-p7958421	C	A
chrA02	4957081	Bn-A02-p7975165	T	G
chrA02	4958194	Bn-A02-p7976278	T	C
chrA02	4960146	Bn-A02-p7978230	G	A
chrA02	5008644	Bn-A02-p8024157	G	A
chrA02	5131911	Bn-A02-p8140997	G	A
chrA02	5132823	Bn-A02-p8141909	C	T
chrA02	5136802	Bn-A02-p8145676	C	T
chrA02	5151274	Bn-A02-p8160522	A	G
chrA02	5160109	Bn-A02-p8169424	G	A
chrA02	5167983	Bn-A02-p8176181	A	G
chrA02	5179795	Bn-A02-p8190375	G	A
chrA02	5180519	Bn-A02-p8191099	C	A
chrA02	5191339	Bn-A02-p8199891	T	C
chrA02	5191829	Bn-A02-p8200381	G	T
chrA02	5214369	Bn-A02-p8234333	T	G
chrA02	5214521	Bn-A02-p8234485	A	G
chrA02	5215016	Bn-A02-p8234978	G	A
chrA02	5232732	Bn-A02-p8250856	C	A
chrA02	5233135	Bn-A02-p8251258	T	G
chrA02	5257855	Bn-A02-p8285151	C	T
chrA02	5263594	Bn-A02-p8294934	C	T
chrA02	5267724	Bn-A02-p8297807	T	C
chrA02	5280749	Bn-A02-p8313782	A	G
chrA02	5287814	Bn-A02-p8323616	C	A
chrA02	5288530	Bn-A02-p8324359	G	A
chrA02	5300202	Bn-A02-p8335312	A	C
chrA02	5301184	Bn-A02-p8336294	C	T
chrA02	5309350	Bn-A02-p8344540	G	A
chrA02	5341710	Bn-A02-p8391383	T	G
chrA02	5341901	Bn-A02-p8391574	G	A
chrA02	5381248	Bn-A02-p8440451	G	A
chrA02	5387685	Bn-scaff_17725_1-p514557	T	A
chrA02	5387851	Bn-scaff_17725_1-p514758	C	T
chrA02	5393916	Bn-A02-p8453414	T	C
chrA02	5394197	Bn-A02-p8453695	G	T
chrA02	5401230	Bn-A02-p8466214	A	G
chrA02	5407656	Bn-A02-p8472166	A	G
chrA02	5408612	Bn-A02-p8473119	T	C
chrA02	5418060	Bn-A02-p8481759	G	A
chrA02	5501092	Bn-A02-p8532901	C	A
chrA02	5506755	Bn-A02-p8538437	G	T
chrA02	5510161	Bn-A02-p8541841	T	C
chrA02	5517109	Bn-A02-p8549867	C	A
chrA02	5523058	Bn-A02-p8554870	T	C
chrA02	5532080	Bn-A02-p8561027	A	G
chrA02	5532985	Bn-A02-p8560119	A	G
chrA02	5533667	Bn-A02-p8559435	G	A
chrA02	5541098	Bn-A02-p8575325	C	A
chrA02	5575897	Bn-A02-p8625851	C	T
chrA02	5587554	Bn-A02-p8637915	C	A
chrA02	5622288	Bn-A02-p8660632	G	A
chrA02	5644316	Bn-A02-p8678600	G	A
chrA02	5648007	Bn-A02-p8682290	T	C
chrA02	5669525	Bn-A02-p8702373	G	A
chrA02	5672321	Bn-A02-p8703446	A	G
chrA02	5680468	Bn-A02-p8711609	T	C
chrA02	5690306	Bn-A02-p8724443	C	A
chrA02	5694684	Bn-A02-p8726802	G	T
chrA02	5702791	Bn-A02-p8735305	A	C
chrA02	5739739	Bn-A02-p8767145	A	G
chrA02	5746571	Bn-A02-p8777846	T	G
chrA02	5773559	Bn-A02-p8802671	C	T
chrA02	5776089	Bn-A02-p8804225	A	C
chrA02	5787580	Bn-A02-p8833760	A	G
chrA02	5788735	Bn-A02-p8834915	A	G
chrA02	5789918	Bn-A02-p8836098	C	T
chrA02	5830093	Bn-A02-p8865764	T	C
chrA02	5831899	Bn-A02-p8867507	G	A
chrA02	5832054	Bn-A02-p8867662	A	G
chrA02	5836308	Bn-A02-p8873864	C	T
chrA02	5836438	Bn-A02-p8873993	A	G
chrA02	5836756	Bn-A02-p8874299	T	G
chrA02	5836843	Bn-A02-p8874380	C	T
chrA02	5839795	Bn-A02-p8877587	T	C
chrA02	5839998	Bn-A02-p8877788	T	C
chrA02	5842446	Bn-A02-p8880230	A	G
chrA02	5842680	Bn-A02-p8880464	A	G
chrA02	5843295	Bn-A02-p8881070	C	T
chrA02	5843473	Bn-A02-p8881251	G	A
chrA02	5844467	Bn-A02-p8883792	C	T
chrA02	5844925	Bn-A02-p8884242	A	C
chrA02	5845397	Bn-A02-p8884712	C	T
chrA02	5845689	Bn-A02-p8885004	T	C
chrA02	5845893	Bn-A02-p8885209	T	C
chrA02	5846590	Bn-A02-p8885908	G	T
chrA02	5846921	Bn-A02-p8886238	G	A
chrA02	5848214	Bn-A02-p8891703	G	A
chrA02	5850987	Bn-A02-p8895388	G	A
chrA02	5869206	Bn-A02-p8912747	A	G
chrA02	5871468	Bn-A02-p8915005	T	C
chrA02	5933199	Bn-A02-p9135710	G	A
chrA02	5946110	Bn-A02-p9148801	C	T
chrA02	5993442	Bn-A02-p9187768	C	T
chrA02	6002764	Bn-A02-p9195997	A	G
chrA02	6027264	Bn-A02-p9223722	G	A
chrA02	6027558	Bn-A02-p9224016	G	T
chrA02	6034649	Bn-A02-p9231115	A	G
chrA02	6043246	Bn-A02-p9239879	T	C
chrA02	6043549	Bn-A02-p9240182	T	G
chrA02	6045674	Bn-A02-p9242308	T	C
chrA02	6049923	Bn-A02-p9246552	G	A
chrA02	6055602	Bn-A02-p9255686	C	T
chrA02	6059249	Bn-A02-p9259325	A	C
chrA02	6067953	Bn-A02-p9265512	G	T
chrA02	6079618	Bn-A02-p9274719	C	T
chrA02	6089039	Bn-A02-p9281731	A	G
chrA02	6144740	Bn-A02-p9339288	T	G
chrA02	6144966	Bn-A02-p9339514	G	A
chrA02	6157567	Bn-A02-p9346140	G	A
chrA02	6192452	Bn-A02-p9371363	G	A
chrA02	6192723	Bn-A02-p9371633	C	T
chrA02	6192931	Bn-A02-p9371841	A	G
chrA02	6227093	Bn-A02-p9408651	T	G
chrA02	6228243	Bn-A02-p9409799	T	G
chrA02	6232936	Bn-A02-p9415636	G	A
chrA02	6233395	Bn-A02-p9416095	G	A
chrA02	6249307	Bn-A02-p9425125	C	T
chrA02	6272847	Bn-A02-p9465668	C	T
chrA02	6319940	Bn-A02-p9505646	C	T
chrA02	6320397	Bn-A02-p9506103	C	T
chrA02	6327657	Bn-A02-p9513250	G	T
chrA02	6363667	Bn-A02-p9558338	T	C
chrA02	6364642	Bn-A02-p9559304	C	T
chrA02	6411341	Bn-A02-p9607756	G	A
chrA02	6411902	Bn-A02-p9608319	T	C
chrA02	6412312	Bn-A02-p9608730	C	T
chrA02	6418418	Bn-A02-p9610453	A	C
chrA02	6432120	Bn-A02-p9622161	A	C
chrA02	6435462	Bn-A02-p9625502	G	T
chrA02	6452921	Bn-A02-p9643734	C	T
chrA02	6483734	Bn-scaff_15794_3-p62430	T	G
chrA02	6506865	Bn-A02-p9703128	A	G
chrA02	6512111	Bn-A02-p9707309	C	T
chrA02	6627160	Bn-A02-p9778318	A	C
chrA02	6702012	Bn-A02-p9829719	T	G
chrA02	6712921	Bn-A06-p4844167	G	A
chrA02	6730348	Bn-A02-p9885351	T	C
chrA02	6733198	Bn-A02-p9888208	C	T
chrA02	6808609	Bn-A02-p9959992	T	G
chrA02	6810318	Bn-A02-p9961743	T	C
chrA02	6842529	Bn-A02-p9996703	T	G
chrA02	6843063	Bn-A02-p9997237	A	C
chrA02	6858172	Bn-A02-p10019636	C	T
chrA02	6858767	Bn-A02-p10020231	T	C
chrA02	6895777	Bn-A02-p10067386	T	C
chrA02	6922499	Bn-A02-p10096185	C	A
chrA02	6931496	Bn-A02-p10105701	A	C
chrA02	6933305	Bn-A02-p10107504	T	C
chrA02	6937452	Bn-A02-p10111305	C	T
chrA02	6976202	Bn-A02-p10129605	G	A
chrA02	7019373	Bn-A02-p10176749	G	A
chrA02	7030644	Bn-A02-p10184110	T	C
chrA02	7033164	Bn-A02-p10186594	A	C
chrA02	7067099	Bn-A02-p10218812	C	A
chrA02	7109995	Bn-A02-p10255955	T	C
chrA02	7113798	Bn-A02-p10259746	C	T
chrA02	7134213	Bn-A02-p10289331	A	G
chrA02	7170926	Bn-A02-p10323998	G	A
chrA02	7267790	Bn-A02-p10396907	C	T
chrA02	7273535	Bn-A02-p10404084	A	G
chrA02	7311665	Bn-Scaffold000172-p221008	C	T
chrA02	7337508	Bn-A02-p10477549	A	G
chrA02	7344495	Bn-scaff_16565_1-p221080	G	A
chrA02	7344509	Bn-A02-p10485644	G	T
chrA02	7351405	Bn-A02-p10493685	A	C
chrA02	7365234	Bn-A02-p10507801	T	C
chrA02	7365297	Bn-A02-p10507864	C	T
chrA02	7365508	Bn-A02-p10508075	G	A
chrA02	7371529	Bn-A02-p10510996	T	G
chrA02	7376035	Bn-A02-p10515029	C	T
chrA02	7382074	Bn-A02-p10524842	T	G
chrA02	7384306	Bn-A02-p10527075	T	C
chrA02	7391368	Bn-A02-p10533300	C	T
chrA02	7396494	Bn-A02-p10540052	A	G
chrA02	7396590	Bn-A02-p10540148	A	G
chrA02	7437134	Bn-A02-p10568947	C	A
chrA02	7453082	Bn-A02-p10587170	C	A
chrA02	7453144	Bn-A02-p10587232	G	A
chrA02	7481917	Bn-A02-p10616871	T	G
chrA02	7488726	Bn-A02-p10623838	A	G
chrA02	7489261	Bn-A02-p10624373	G	A
chrA02	7490608	Bn-A02-p10625720	T	C
chrA02	7491670	Bn-A02-p10626782	C	T
chrA02	7494729	Bn-A02-p10629886	T	C
chrA02	7505910	Bn-A02-p10637202	A	G
chrA02	7507698	Bn-A02-p10638989	G	A
chrA02	7539305	Bn-A02-p10668400	G	T
chrA02	7547375	Bn-A02-p10681015	G	T
chrA02	7557464	Bn-A02-p10690394	T	C
chrA02	7568908	Bn-A02-p10700544	T	C
chrA02	7608916	Bn-A02-p10781906	T	C
chrA02	7613241	Bn-A02-p10786230	T	G
chrA02	7614115	Bn-A02-p10787104	G	A
chrA02	7614391	Bn-A02-p10787380	G	A
chrA02	7615157	Bn-A02-p10788285	A	C
chrA02	7616861	Bn-A02-p10790263	A	C
chrA02	7618996	Bn-A02-p10793326	A	C
chrA02	7624164	Bn-A02-p10796317	G	A
chrA02	7624309	Bn-A02-p10796462	T	C
chrA02	7631301	Bn-A02-p10806477	T	C
chrA02	7638574	Bn-A02-p10811918	G	T
chrA02	7641799	Bn-A02-p10815211	T	C
chrA02	7642557	Bn-A02-p10815969	T	G
chrA02	7660240	Bn-A02-p10839131	G	A
chrA02	7665678	Bn-A02-p10850012	C	A
chrA02	7674566	Bn-A02-p10857857	C	T
chrA02	7678208	Bn-A02-p10861090	T	G
chrA02	7696842	Bn-A02-p10866642	C	A
chrA02	7701827	Bn-A02-p10879119	C	T
chrA02	7741148	Bn-A02-p10895698	A	C
chrA02	7745791	Bn-A02-p10906851	G	A
chrA02	7788321	Bn-A01-p16630613	A	G
chrA02	7801099	Bn-A02-p11038401	C	A
chrA02	7821734	Bn-A02-p11060975	T	C
chrA02	7823235	Bn-A02-p11062457	G	A
chrA02	7829943	Bn-A02-p11068431	T	C
chrA02	7833234	Bn-A02-p11070906	T	C
chrA02	7835707	Bn-A02-p11073162	T	C
chrA02	7835870	Bn-A02-p11073326	C	A
chrA02	7842510	Bn-A02-p11080706	G	A
chrA02	7845660	Bn-A02-p11086855	C	T
chrA02	7846203	Bn-A02-p11087388	A	G
chrA02	7861565	Bn-A02-p11096221	A	G
chrA02	7926659	Bn-A02-p11153317	C	A
chrA02	7929034	Bn-A02-p11155686	A	G
chrA02	7929822	Bn-A02-p11156474	T	C
chrA02	7932769	Bn-A02-p11159353	C	T
chrA02	7934142	Bn-A02-p11160726	A	G
chrA02	7935132	Bn-A02-p11161716	T	C
chrA02	7959705	Bn-A02-p11170230	A	C
chrA02	7978221	Bn-A02-p11187572	A	G
chrA02	7989942	Bn-A02-p11200305	A	G
chrA02	7998403	Bn-A02-p11209194	G	A
chrA02	8004860	Bn-A02-p11345557	T	C
chrA02	8024981	Bn-A02-p11365167	C	A
chrA02	8151677	Bn-A02-p11440895	C	A
chrA02	8152495	Bn-A02-p11441711	G	T
chrA02	8161183	Bn-A02-p11449348	G	A
chrA02	8161323	Bn-A02-p11449488	C	T
chrA02	8161867	Bn-A02-p11450032	C	T
chrA02	8162870	Bn-A02-p11451035	T	C
chrA02	8163096	Bn-A02-p11451261	T	C
chrA02	8166003	Bn-A02-p11454010	G	T
chrA02	8166651	Bn-A02-p11454658	G	A
chrA02	8166739	Bn-A02-p11454746	C	A
chrA02	8167061	Bn-A02-p11455068	T	G
chrA02	8167303	Bn-A02-p11455310	G	T
chrA02	8167362	Bn-A02-p11455369	G	T
chrA02	8167652	Bn-A02-p11455659	T	G
chrA02	8169719	Bn-A02-p11457727	A	G
chrA02	8209172	Bn-A02-p11492320	C	T
chrA02	8230630	Bn-A02-p11513420	T	C
chrA02	8236244	Bn-A02-p11521800	G	T
chrA02	8255337	Bn-A02-p11248280	G	A
chrA02	8255699	Bn-A02-p11248642	T	C
chrA02	8255799	Bn-A02-p11248742	G	A
chrA02	8255885	Bn-A02-p11248828	G	A
chrA02	8266354	Bn-A02-p11259297	G	A
chrA02	8269389	Bn-A02-p11262178	A	G
chrA02	8292887	Bn-A02-p11284285	T	C
chrA02	8293104	Bn-A02-p11284503	G	A
chrA02	8302443	Bn-A02-p11291606	C	T
chrA02	8327502	Bn-A02-p11320789	G	T
chrA02	8335186	Bn-A02-p11328718	G	A
chrA02	8372363	Bn-A02-p11648522	C	A
chrA02	8378628	Bn-A02-p11660867	C	A
chrA02	8394196	Bn-A02-p11673455	T	C
chrA02	8405496	Bn-A02-p11682974	T	C
chrA02	8405546	Bn-A02-p11683024	C	A
chrA02	8406003	Bn-A02-p11683481	T	C
chrA02	8418373	Bn-A02-p11703005	C	T
chrA02	8450512	Bn-A02-p11737945	T	C
chrA02	8457619	Bn-A02-p11746891	T	C
chrA02	8459328	Bn-A02-p11748602	A	G
chrA02	8472496	Bn-A02-p11765114	C	T
chrA02	8492823	Bn-A02-p11789023	C	T
chrA02	8497276	Bn-A02-p11793499	C	T
chrA02	8522674	Bn-A02-p11816790	T	C
chrA02	8558537	Bn-A02-p11847986	G	A
chrA02	8560451	Bn-A02-p11849409	C	T
chrA02	8560613	Bn-A02-p11849571	A	G
chrA02	8574522	Bn-A02-p11863349	T	C
chrA02	8574855	Bn-A02-p11863681	T	C
chrA02	8599202	Bn-A02-p11896294	G	T
chrA02	8616153	Bn-A02-p11906704	A	G
chrA02	8650073	Bn-A02-p11937221	G	A
chrA02	8652573	Bn-A02-p11939715	C	A
chrA02	8652840	Bn-A02-p11939983	A	G
chrA02	8674144	Bn-A02-p11960741	C	T
chrA02	8704975	Bn-A02-p11998345	T	C
chrA02	8705170	Bn-A02-p11998540	T	C
chrA02	8705552	Bn-A02-p11998921	T	C
chrA02	8709826	Bn-A02-p12003125	G	A
chrA02	8717402	Bn-scaff_17566_1-p13661	C	T
chrA02	8771983	Bn-A02-p12044265	C	T
chrA02	8800956	Bn-A02-p12081581	A	G
chrA02	8823146	Bn-A02-p12105374	G	T
chrA02	8824404	Bn-A02-p12106636	T	C
chrA02	8825512	Bn-A02-p12107746	T	C
chrA02	8825634	Bn-A02-p12107868	T	C
chrA02	8878210	Bn-A02-p12169696	G	T
chrA02	8887638	Bn-A02-p12179107	C	T
chrA02	8888429	Bn-A02-p12179579	A	G
chrA02	8929349	Bn-A02-p12219666	G	A
chrA02	8930119	Bn-A02-p12220436	A	G
chrA02	8983911	Bn-A02-p12269431	C	T
chrA02	9000296	Bn-A02-p12284078	T	G
chrA02	9001100	Bn-A02-p12284882	A	C
chrA02	9011503	Bn-A02-p12295281	C	A
chrA02	9011903	Bn-A02-p12295682	A	G
chrA02	9013718	Bn-A02-p12297473	G	A
chrA02	9024745	Bn-A02-p12314542	C	T
chrA02	9050049	Bn-A02-p12336037	T	C
chrA02	9056392	Bn-A02-p12342256	A	G
chrA02	9075881	Bn-A02-p12363140	T	C
chrA02	9107414	Bn-A02-p12393535	C	A
chrA02	9107500	Bn-A02-p12393617	C	T
chrA02	9111439	Bn-A02-p12397585	A	G
chrA02	9130270	Bn-A02-p12415095	T	C
chrA02	9158471	Bn-A02-p12449263	G	A
chrA02	9161987	Bn-A02-p12452799	C	A
chrA02	9174379	Bn-A02-p12460628	G	A
chrA02	9230359	Bn-A02-p12512160	C	T
chrA02	9230527	Bn-A02-p12512328	A	G
chrA02	9230732	Bn-A02-p12512533	A	G
chrA02	9232377	Bn-A02-p12514179	G	T
chrA02	9237603	Bn-A02-p12516859	G	A
chrA02	9277456	Bn-A02-p12550795	G	A
chrA02	9278984	Bn-A02-p12552323	C	A
chrA02	9281526	Bn-A02-p12554865	T	C
chrA02	9345489	Bn-A02-p12608089	C	T
chrA02	9396388	Bn-A02-p12627047	G	A
chrA02	9397369	Bn-A02-p12628141	G	A
chrA02	9405645	Bn-A02-p12637974	A	G
chrA02	9406511	Bn-A02-p12642708	G	T
chrA02	9429966	Bn-A02-p12666196	T	C
chrA02	9445873	Bn-A02-p12680940	A	C
chrA02	9451322	Bn-A02-p12686417	A	G
chrA02	9453402	Bn-A02-p12688495	T	C
chrA02	9565916	Bn-scaff_20735_1-p4627	T	A
chrA02	9566657	Bn-A02-p12815817	C	T
chrA02	9570321	Bn-A02-p12819772	C	T
chrA02	9607188	Bn-A02-p12851818	A	G
chrA02	9630993	Bn-A03-p31160337	T	C
chrA02	9656731	Bn-A02-p12945561	C	T
chrA02	9694333	Bn-A02-p12986045	A	G
chrA02	9705856	Bn-A02-p12996998	C	T
chrA02	9707889	Bn-A02-p12997693	C	T
chrA02	9710637	Bn-A02-p12999856	C	T
chrA02	9711308	Bn-A02-p13000494	T	G
chrA02	9728637	Bn-A02-p13019236	G	T
chrA02	9784471	Bn-A02-p13121161	G	T
chrA02	9785309	Bn-A02-p13123802	A	C
chrA02	10064603	Bn-A02-p13411303	T	C
chrA02	10245371	Bn-A02-p13570742	A	G
chrA02	10271051	Bn-A02-p13593944	T	C
chrA02	10275452	Bn-A02-p13598238	T	C
chrA02	10402649	Bn-A02-p13782884	A	G
chrA02	10424362	Bn-A02-p13794668	G	A
chrA02	10659885	Bn-A02-p14287347	C	T
chrA02	10663869	Bn-A02-p14293315	C	T
chrA02	10803052	Bn-Scaffold000262-p28070	A	G
chrA02	10817962	Bn-Scaffold000262-p33927	A	G
chrA02	10824618	Bn-A02-p14040220	T	C
chrA02	10916064	Bn-A02-p14127042	T	C
chrA02	10933577	Bn-A02-p14145586	A	G
chrA02	10951392	Bn-A02-p14167623	T	C
chrA02	10992036	Bn-A02-p14208801	A	G
chrA02	10998968	Bn-A02-p14215327	T	G
chrA02	11013261	Bn-A02-p14227678	A	G
chrA02	11056747	Bn-A02-p14695760	C	T
chrA02	11171746	Bn-A02-p14605944	C	T
chrA02	11191966	Bn-A02-p14579685	T	G
chrA02	11195764	Bn-A02-p14576479	G	A
chrA02	11235555	Bn-A02-p14527781	G	A
chrA02	11236345	Bn-A02-p14526990	T	C
chrA02	11236459	Bn-A02-p14526876	C	T
chrA02	11371513	Bn-A02-p14781371	A	C
chrA02	11995191	Bn-A02-p15569271	A	G
chrA02	12089164	Bn-A02-p15693192	T	C
chrA02	12120802	Bn-A02-p15717143	A	G
chrA02	12168179	Bn-A02-p15750257	A	C
chrA02	12249503	Bn-A02-p15870327	T	C
chrA02	12449659	Bn-scaff_22451_1-p193809	A	C
chrA02	12455552	Bn-scaff_22451_1-p200233	A	G
chrA02	12542915	Bn-A02-p16311535	A	G
chrA02	12741048	Bn-A02-p16520874	A	G
chrA02	12742045	Bn-A02-p16521871	T	C
chrA02	12747102	Bn-A02-p16526928	G	A
chrA02	12748662	Bn-A02-p16528486	A	C
chrA02	12788306	Bn-A02-p16571709	C	A
chrA02	12789323	Bn-A02-p16572757	C	T
chrA02	12869710	Bn-A05-p9250358	G	T
chrA02	12872269	Bn-A05-p9247748	C	T
chrA02	12981776	Bn-A05-p9118240	A	G
chrA02	13012836	Bn-A05-p9080340	T	C
chrA02	13013414	Bn-A05-p9079762	T	C
chrA02	13014051	Bn-A05-p9079126	G	A
chrA02	13014864	Bn-A05-p9078313	A	C
chrA02	13014896	Bn-A05-p9078281	G	A
chrA02	13017024	Bn-A05-p9076153	G	A
chrA02	13166708	Bn-A05-p8943009	A	G
chrA02	13787193	Bn-scaff_18507_1-p1252081	C	T
chrA02	13790524	Bn-A05-p8376865	T	G
chrA02	13863707	Bn-A02-p16666866	T	C
chrA02	14550606	Bn-A02-p17381818	C	T
chrA02	15245380	Bn-Scaffold000167-p98940	A	G
chrA02	16197266	Bn-Scaffold000103-p494957	T	C
chrA02	16229043	Bn-Scaffold000103-p527452	T	C
chrA02	17160271	Bn-A02-p17910994	A	G
chrA02	17261239	Bn-A02-p18101171	T	C
chrA02	17971039	Bn-A02-p18966918	C	A
chrA02	17985162	Bn-A02-p18974322	T	C
chrA02	17990432	Bn-A02-p18985754	G	A
chrA02	17993287	Bn-A02-p18989840	G	T
chrA02	17997856	Bn-A02-p18994472	A	G
chrA02	18003185	Bn-A02-p19003944	G	A
chrA02	18088762	Bn-A02-p19049506	C	T
chrA02	18170018	Bn-A02-p19125023	T	C
chrA02	18208657	Bn-A02-p19170689	C	A
chrA02	18213378	Bn-A02-p19175402	T	C
chrA02	18243835	Bn-A02-p19201685	T	C
chrA02	18249529	Bn-A02-p19207431	G	T
chrA02	18260586	Bn-A02-p19218108	C	T
chrA02	18286434	Bn-A02-p19244695	G	T
chrA02	18304225	Bn-A02-p19260818	C	A
chrA02	18320838	Bn-A02-p19343485	C	T
chrA02	18325487	Bn-A02-p19348348	T	C
chrA02	18335522	Bn-A02-p19373757	G	A
chrA02	18335590	Bn-A02-p19373825	A	G
chrA02	18336548	Bn-A02-p19374782	A	G
chrA02	18337626	Bn-A02-p19375860	G	A
chrA02	18338756	Bn-A02-p19385896	G	A
chrA02	18338846	Bn-A02-p19385986	G	T
chrA02	18348727	Bn-A02-p19395795	T	G
chrA02	18354778	Bn-A02-p19401844	G	A
chrA02	18355023	Bn-A02-p19402089	C	T
chrA02	18365364	Bn-A02-p19410459	C	T
chrA02	18408223	Bn-A02-p19450017	T	C
chrA02	18408624	Bn-A02-p19450418	A	C
chrA02	18409586	Bn-A02-p19451380	T	C
chrA02	18660663	Bn-A02-p19549587	A	G
chrA02	18678436	Bn-A02-p19573867	A	G
chrA02	18698579	Bn-A02-p19587812	T	G
chrA02	18700486	Bn-A02-p19589605	C	T
chrA02	18714613	Bn-A02-p19602796	A	C
chrA02	18784335	Bn-A02-p19674831	T	C
chrA02	18791802	Bn-A02-p19682273	C	T
chrA02	18792514	Bn-A02-p19682984	T	C
chrA02	18792623	Bn-A02-p19683093	T	C
chrA02	18832645	Bn-A02-p19702955	A	G
chrA02	18834371	Bn-A02-p19704677	A	C
chrA02	18904482	Bn-A02-p21062857	A	G
chrA02	18936128	Bn-A02-p21032956	A	G
chrA02	18958957	Bn-A02-p21009288	A	G
chrA02	19037160	Bn-scaff_18360_1-p900143	G	T
chrA02	19044017	Bn-scaff_18360_1-p915562	G	T
chrA02	19044405	Bn-scaff_18360_1-p915949	G	A
chrA02	19116966	Bn-A02-p20882153	C	T
chrA02	19117118	Bn-A02-p20882001	C	T
chrA02	19157533	Bn-A02-p20845905	T	G
chrA02	19176472	Bn-A02-p20832528	C	A
chrA02	19272016	Bn-A02-p20718651	C	A
chrA02	19294030	Bn-A02-p20700463	C	T
chrA02	19312319	Bn-A02-p20678898	G	A
chrA02	19548528	Bn-A02-p20462487	G	T
chrA02	19549521	Bn-A02-p20461477	A	G
chrA02	19635199	Bn-A02-p20371774	T	C
chrA02	19738620	Bn-A02-p20242753	A	G
chrA02	19776681	Bn-A02-p20207870	C	T
chrA02	19823199	Bn-A02-p21207148	A	G
chrA02	19827227	Bn-A02-p21211198	T	C
chrA02	19856603	Bn-A02-p21256748	A	G
chrA02	19910790	Bn-A02-p21322148	T	C
chrA02	19917424	Bn-A02-p21324539	T	G
chrA02	19925407	Bn-A08-p1611335	A	C
chrA02	19947136	Bn-A08-p1584454	A	G
chrA02	19947136	Bn-A08-p1584455	A	G
chrA02	19949692	Bn-A08-p1581891	G	A
chrA02	19982614	Bn-A08-p1554055	A	G
chrA02	20023549	Bn-A08-p1514861	G	T
chrA02	20138370	Bn-A02-p20062461	C	T
chrA02	20258209	Bn-A02-p19892839	T	G
chrA02	20258416	Bn-A02-p19892632	G	A
chrA02	20258615	Bn-A02-p19892433	G	A
chrA02	20262202	Bn-A02-p19889192	C	T
chrA02	20277521	Bn-A02-p19874478	G	T
chrA02	20278674	Bn-A02-p19872956	C	T
chrA02	20427976	Bn-A02-p22906797	T	G
chrA02	20428321	Bn-A02-p22906452	G	A
chrA02	20434918	Bn-A02-p22899854	T	C
chrA02	20435480	Bn-A02-p22899292	A	C
chrA02	20457797	Bn-A02-p22875408	A	G
chrA02	20460583	Bn-A02-p22872607	A	C
chrA02	20485591	Bn-A02-p22847472	C	T
chrA02	20486025	Bn-A02-p22847040	G	T
chrA02	20489037	Bn-A02-p22843446	G	A
chrA02	20538434	Bn-A02-p22787085	T	G
chrA02	20575859	Bn-A02-p22741797	G	T
chrA02	20631290	Bn-Scaffold000270-p11524	A	G
chrA02	20655454	Bn-scaff_15712_5-p649917	C	T
chrA02	20736861	Bn-A02-p22433753	C	T
chrA02	20740796	Bn-A02-p22429871	T	C
chrA02	20741099	Bn-A02-p22429563	A	G
chrA02	20741354	Bn-A02-p22429308	T	C
chrA02	20756474	Bn-A02-p22409779	T	C
chrA02	20766439	Bn-A02-p22395060	G	A
chrA02	20766867	Bn-A02-p22394632	T	C
chrA02	20767215	Bn-A02-p22394284	T	C
chrA02	20778246	Bn-A02-p22383771	C	T
chrA02	20783879	Bn-A02-p22375887	T	C
chrA02	20787695	Bn-A02-p22371956	T	C
chrA02	20818388	Bn-A02-p22332961	C	A
chrA02	21226298	Bn-A02-p21930156	A	G
chrA02	21514694	Bn-A02-p21595382	T	C
chrA02	21520725	Bn-A03-p1070680	G	T
chrA02	21523354	Bn-A03-p1068165	A	G
chrA02	21524211	Bn-A03-p1067313	G	T
chrA02	21575013	Bn-scaff_26712_1-p22323	T	G
chrA02	21635127	Bn-A02-p21491139	A	C
chrA02	21635605	Bn-A02-p21490663	C	A
chrA02	21741967	Bn-A02-p21378450	A	G
chrA02	21869211	Bn-A02-p23668607	C	T
chrA02	21882531	Bn-A02-p23685036	T	G
chrA02	21892563	Bn-A02-p23700858	C	A
chrA02	21917440	Bn-A02-p23708117	A	G
chrA02	21917622	Bn-A02-p23708299	A	C
chrA02	21917839	Bn-A02-p23708516	A	G
chrA02	21918001	Bn-A02-p23708678	G	A
chrA02	21986982	Bn-A02-p23757876	G	A
chrA02	22019005	Bn-A02-p23792703	G	A
chrA02	22047890	Bn-A02-p23819797	C	T
chrA02	22051853	Bn-A02-p23824343	G	A
chrA02	22053834	Bn-A02-p23826324	A	C
chrA02	22058109	Bn-A02-p23831173	T	C
chrA02	22068083	Bn-A02-p23835683	C	A
chrA02	22068630	Bn-A02-p23836232	C	T
chrA02	22074451	Bn-A02-p23842103	A	G
chrA02	22090286	Bn-A02-p23856500	T	C
chrA02	22091170	Bn-A02-p23857384	A	C
chrA02	22129177	Bn-A02-p23897014	G	A
chrA02	22226481	Bn-A02-p24015556	G	A
chrA02	22406630	Bn-A02-p24178094	C	T
chrA02	22435606	Bn-A02-p24316498	G	A
chrA02	22436977	Bn-A02-p24317870	A	G
chrA02	22472338	Bn-A02-p24345838	G	T
chrA02	22474819	Bn-A02-p24351316	A	C
chrA02	22477573	Bn-A02-p24353955	G	A
chrA02	22478494	Bn-A02-p24354876	C	A
chrA02	22490280	Bn-A02-p24366221	G	A
chrA02	22525673	Bn-A02-p24399308	C	T
chrA02	22527532	Bn-A02-p24401267	C	T
chrA02	22528403	Bn-A02-p24402133	A	C
chrA02	22534260	Bn-A02-p24415454	T	G
chrA02	22569686	Bn-A02-p24449690	G	T
chrA02	22605515	Bn-scaff_17623_1-p648231	C	T
chrA02	22630376	Bn-A02-p24508488	A	C
chrA02	22663376	Bn-A02-p24532892	A	C
chrA02	22671040	Bn-A02-p24543172	C	T
chrA02	22692082	Bn-A02-p24552203	C	T
chrA02	22692355	Bn-A02-p24552476	G	T
chrA02	22692421	Bn-A02-p24552542	A	C
chrA02	22692518	Bn-A02-p24552639	C	A
chrA02	22692719	Bn-A02-p24552840	C	T
chrA02	22692722	Bn-A02-p24552843	T	C
chrA02	22711756	Bn-A02-p24575998	G	A
chrA02	22713691	Bn-A02-p24577932	G	A
chrA02	22716535	Bn-scaff_17623_1-p472440	A	G
chrA02	22797968	Bn-A02-p24706646	A	G
chrA02	22799519	Bn-A02-p24708197	A	G
chrA02	22809620	Bn-A02-p24718110	C	A
chrA02	22810424	Bn-A02-p24722684	T	C
chrA02	22898350	Bn-A02-p24809526	C	A
chrA02	22899433	Bn-A02-p24810609	C	T
chrA02	22934813	Bn-A02-p24844291	T	G
chrA02	22942172	Bn-A02-p24851624	G	A
chrA02	23001197	Bn-A02-p24909771	G	A
chrA02	23002931	Bn-A02-p24911505	C	T
chrA02	23004218	Bn-A02-p24912792	G	T
chrA02	23067298	Bn-A02-p24971607	T	C
chrA02	23175159	Bn-A02-p25100451	T	G
chrA02	23197224	Bn-A02-p25118816	A	G
chrA02	23261878	Bn-A02-p25181474	G	A
chrA02	23281113	Bn-A02-p25201372	G	A
chrA02	23285902	Bn-A02-p25205468	C	T
chrA02	23296086	Bn-A02-p25206605	C	T
chrA02	23337158	Bn-A02-p25260066	C	T
chrA02	23411965	Bn-A02-p25334266	T	C
chrA02	23411970	Bn-A02-p25334271	C	T
chrA02	23491943	Bn-A02-p25463582	C	T
chrA02	23493853	Bn-A02-p25465508	T	C
chrA02	23508290	Bn-A02-p25479893	C	T
chrA02	23576369	Bn-A02-p25554878	C	A
chrA02	23644817	Bn-A02-p25615285	T	C
chrA02	23778761	Bn-A02-p26154897	T	C
chrA02	24065091	Bn-A02-p26345558	A	G
chrA02	24112931	Bn-A02-p26398002	A	G
chrA02	24374599	Bn-A02-p27052742	G	T
chrA02	24432506	Bn-scaff_16139_1-p1074318	A	C
chrA02	24434138	Bn-A02-p27109424	A	C
chrA02	24434420	Bn-A02-p27109713	C	T
chrA02	24434565	Bn-A02-p27109858	G	T
chrA02	24434713	Bn-A02-p27110006	A	G
chrA02	24435193	Bn-A02-p27111886	G	A
chrA02	24435270	Bn-A02-p27111963	G	A
chrA02	24447383	Bn-A02-p27124090	C	T
chrA02	24448470	Bn-A02-p27125319	A	G
chrA02	24468464	Bn-A02-p27149778	T	C
chrA02	24469045	Bn-A02-p27149888	A	G
chrA02	24495095	Bn-A02-p27179350	G	T
chrA02	24495808	Bn-A02-p27180049	A	G
chrA02	24605510	Bn-A02-p27288121	A	G
chrA02	24611363	Bn-A02-p27304105	G	A
chrA02	24660225	Bn-A02-p27682762	A	C
chrA02	24744845	Bn-A02-p27786739	C	T
chrA02	24751608	Bn-A02-p27792444	T	C
chrA03	167709	Bn-A03-p162225	T	G
chrA03	321277	Bn-A03-p403559	C	T
chrA03	342825	Bn-A03-p373134	G	A
chrA03	351391	Bn-A03-p360880	T	G
chrA03	373818	Bn-A03-p471570	A	G
chrA03	383119	Bn-A03-p478702	T	G
chrA03	445706	Bn-A03-p560769	C	T
chrA03	445878	Bn-A03-p560941	A	G
chrA03	450094	Bn-A03-p565187	A	G
chrA03	573320	Bn-A03-p708787	T	C
chrA03	573538	Bn-A03-p709005	G	A
chrA03	633328	Bn-A03-p765077	A	G
chrA03	708000	Bn-A03-p830487	T	C
chrA03	708946	Bn-A03-p831433	T	G
chrA03	786682	Bn-A03-p952091	C	T
chrA03	789737	Bn-A03-p955176	T	G
chrA03	830738	Bn-A03-p991949	C	T
chrA03	845125	Bn-A03-p1008445	A	G
chrA03	879278	Bn-A03-p1046864	A	G
chrA03	882829	Bn-A03-p1050437	G	A
chrA03	883287	Bn-A03-p1050893	G	T
chrA03	945040	Bn-A03-p1308820	G	A
chrA03	986708	Bn-A03-p1352996	T	G
chrA03	987017	Bn-A03-p1353309	G	T
chrA03	988087	Bn-A03-p1354375	T	C
chrA03	1132330	Bn-A03-p1507769	G	A
chrA03	1181170	Bn-A03-p1559742	T	G
chrA03	1183518	Bn-A03-p1562119	T	C
chrA03	1185012	Bn-A03-p1563613	T	C
chrA03	1216023	Bn-A03-p1596091	G	A
chrA03	1353346	Bn-Scaffold000906-p1518	C	T
chrA03	1359390	Bn-A03-p1762980	G	A
chrA03	1417854	Bn-A03-p1817556	A	G
chrA03	1506532	Bn-A03-p1894119	C	T
chrA03	1541004	Bn-A03-p1923025	A	G
chrA03	1543644	Bn-A03-p1926809	C	A
chrA03	1585906	Bn-A03-p1959964	C	A
chrA03	1586257	Bn-A03-p1960313	G	T
chrA03	1586594	Bn-A03-p1960694	C	T
chrA03	1624410	Bn-A03-p2003715	C	T
chrA03	1649707	Bn-A03-p2030676	G	T
chrA03	1672759	Bn-A03-p2054412	C	T
chrA03	1731306	Bn-A03-p2130281	A	G
chrA03	1762765	Bn-A03-p2171944	A	G
chrA03	1777226	Bn-A03-p2190638	C	T
chrA03	1791352	Bn-A03-p2203942	T	G
chrA03	1879700	Bn-A03-p2311607	C	A
chrA03	1971697	Bn-A03-p2412263	A	G
chrA03	1998150	Bn-A03-p2460475	A	G
chrA03	2019584	Bn-A03-p2479213	C	T
chrA03	2074683	Bn-A03-p2521128	A	G
chrA03	2098331	Bn-A03-p2548187	T	G
chrA03	2118170	Bn-A03-p2579866	C	T
chrA03	2193069	Bn-A03-p2645391	C	T
chrA03	2220616	Bn-A03-p2668128	T	C
chrA03	2290032	Bn-A03-p2737338	G	A
chrA03	2419830	Bn-A03-p2843108	T	G
chrA03	2457741	Bn-A03-p2897610	T	C
chrA03	2458180	Bn-A03-p2898043	G	A
chrA03	2497447	Bn-scaff_18936_1-p751329	G	T
chrA03	2532550	Bn-A03-p2971192	T	C
chrA03	2559261	Bn-A03-p2997270	G	T
chrA03	2563456	Bn-A03-p3001467	A	G
chrA03	2595208	Bn-A03-p3036102	C	T
chrA03	2612655	Bn-A03-p3052882	T	C
chrA03	2638664	Bn-A03-p3073797	C	T
chrA03	2639799	Bn-A03-p3074927	A	G
chrA03	2640302	Bn-A03-p3075427	A	C
chrA03	2649285	Bn-A03-p3084593	A	C
chrA03	2649558	Bn-A03-p3084866	T	G
chrA03	2654507	Bn-A03-p3091011	A	G
chrA03	2662458	Bn-A03-p3097703	G	T
chrA03	2662905	Bn-A03-p3098147	C	A
chrA03	2663571	Bn-A03-p3098813	A	C
chrA03	2665942	Bn-A03-p3099901	A	G
chrA03	2687894	Bn-A03-p3116829	T	C
chrA03	2736702	Bn-A03-p3156872	A	C
chrA03	2764180	Bn-A03-p3189093	T	C
chrA03	2764420	Bn-A03-p3189333	A	C
chrA03	2830857	Bn-A03-p3272346	G	A
chrA03	2962394	Bn-A03-p3392103	T	C
chrA03	3364365	Bn-A03-p3808441	C	A
chrA03	3374434	Bn-A03-p3819549	G	A
chrA03	3414261	Bn-A03-p3857752	C	T
chrA03	3513409	Bn-A03-p3951816	A	C
chrA03	3529935	Bn-A03-p3969037	C	T
chrA03	3570498	Bn-A03-p4008078	T	C
chrA03	3645853	Bn-A03-p4116886	G	T
chrA03	3651522	Bn-A03-p4123209	C	T
chrA03	3663133	Bn-A03-p4138735	G	A
chrA03	3744069	Bn-A03-p4205159	C	A
chrA03	3755339	Bn-A03-p4216444	C	A
chrA03	3782213	Bn-A03-p4244641	C	T
chrA03	3838530	Bn-A03-p4309562	A	C
chrA03	3885180	Bn-A03-p4352837	G	A
chrA03	3919582	Bn-A03-p4387230	T	G
chrA03	3938027	Bn-A03-p4408006	C	A
chrA03	3938915	Bn-A03-p4408895	C	A
chrA03	3943674	Bn-A03-p4416817	G	T
chrA03	3955145	Bn-A03-p4423212	A	G
chrA03	3955534	Bn-A03-p4423604	T	C
chrA03	3957506	Bn-A03-p4425566	A	G
chrA03	3957759	Bn-A03-p4425819	G	A
chrA03	4030660	Bn-A03-p4507718	T	G
chrA03	4036726	Bn-A03-p4509102	C	T
chrA03	4092990	Bn-A03-p4572110	C	A
chrA03	4126291	Bn-A03-p4620459	A	C
chrA03	4171668	Bn-A03-p4673503	G	A
chrA03	4171673	Bn-A03-p4673508	T	C
chrA03	4284730	Bn-A03-p4799142	A	G
chrA03	4319172	Bn-scaff_22728_1-p743128	C	T
chrA03	4472290	Bn-A03-p5039235	C	A
chrA03	4506334	Bn-A03-p5072729	A	G
chrA03	4515915	Bn-A03-p5083198	C	T
chrA03	4516103	Bn-A03-p5083386	G	A
chrA03	4516147	Bn-A03-p5083430	G	A
chrA03	4554529	Bn-A03-p5131282	G	A
chrA03	4554618	Bn-A03-p5131371	G	A
chrA03	4563551	Bn-A03-p5135902	G	A
chrA03	4568578	Bn-A03-p5140947	C	T
chrA03	4573108	Bn-A03-p5144171	G	A
chrA03	4607335	Bn-A03-p5180655	T	G
chrA03	4660636	Bn-A03-p5230726	C	T
chrA03	4744444	Bn-scaff_18523_1-p438	G	T
chrA03	4791305	Bn-A03-p5374417	T	G
chrA03	4797861	Bn-A03-p5380857	C	A
chrA03	4853120	Bn-A03-p5434265	T	C
chrA03	4872880	Bn-A03-p5455069	T	C
chrA03	4877634	Bn-A03-p5462418	G	T
chrA03	4887277	Bn-A03-p5468447	C	T
chrA03	4931843	Bn-A03-p5502308	G	T
chrA03	4933392	Bn-A03-p5503857	T	G
chrA03	4954768	Bn-A03-p5523239	C	A
chrA03	4963639	Bn-A03-p5532043	C	A
chrA03	5012667	Bn-A03-p5578777	A	G
chrA03	5031002	Bn-A03-p5597551	A	C
chrA03	5043286	Bn-A03-p5608927	C	T
chrA03	5046885	Bn-A03-p5612769	T	C
chrA03	5047778	Bn-A03-p5613665	T	C
chrA03	5065142	Bn-A03-p5626575	T	G
chrA03	5065261	Bn-A03-p5626694	G	A
chrA03	5068643	Bn-A03-p5643775	A	C
chrA03	5097185	Bn-A03-p5669661	C	T
chrA03	5119830	Bn-A03-p5694401	T	C
chrA03	5139563	Bn-A03-p5711554	C	T
chrA03	5141366	Bn-A03-p5713023	G	T
chrA03	5149621	Bn-A03-p5721171	C	T
chrA03	5149681	Bn-A03-p5721231	G	A
chrA03	5149893	Bn-A03-p5721443	T	C
chrA03	5150067	Bn-A03-p5721617	T	G
chrA03	5150461	Bn-A03-p5722009	T	C
chrA03	5170474	Bn-A03-p5741340	C	T
chrA03	5171019	Bn-A03-p5741875	T	C
chrA03	5172025	Bn-A03-p5742880	A	G
chrA03	5172061	Bn-A03-p5742916	T	C
chrA03	5177705	Bn-A03-p5744242	A	C
chrA03	5178211	Bn-A03-p5744750	T	G
chrA03	5178846	Bn-A03-p5745392	G	A
chrA03	5178903	Bn-A03-p5745449	A	G
chrA03	5179568	Bn-A03-p5746114	T	C
chrA03	5181854	Bn-A03-p5748366	C	A
chrA03	5182263	Bn-A03-p5748775	C	T
chrA03	5182372	Bn-A03-p5748884	C	T
chrA03	5182609	Bn-A03-p5749121	A	G
chrA03	5182701	Bn-A03-p5749213	C	A
chrA03	5183151	Bn-A03-p5749663	C	A
chrA03	5183809	Bn-A03-p5750321	C	T
chrA03	5185003	Bn-A03-p5751160	G	A
chrA03	5185833	Bn-A03-p5751992	A	C
chrA03	5215835	Bn-A03-p5784532	C	T
chrA03	5231777	Bn-A03-p5800566	C	T
chrA03	5241627	Bn-A03-p5809860	A	C
chrA03	5245778	Bn-A03-p5814447	G	A
chrA03	5370322	Bn-A03-p5956851	G	A
chrA03	5370405	Bn-A03-p5956934	T	C
chrA03	5386822	Bn-A03-p16800145	A	G
chrA03	5448828	Bn-A03-p6036521	A	C
chrA03	5497351	Bn-A03-p6126012	T	C
chrA03	5507282	Bn-A03-p6136484	C	A
chrA03	5519296	Bn-A03-p6149485	A	G
chrA03	5594710	Bn-A03-p6228570	C	A
chrA03	5625604	Bn-A03-p6274828	C	T
chrA03	5636296	Bn-A03-p6286363	C	T
chrA03	5638107	Bn-A03-p6288173	C	T
chrA03	5664096	Bn-A03-p6317002	A	G
chrA03	5667033	Bn-A03-p6319963	G	A
chrA03	5681359	Bn-A03-p6332797	T	C
chrA03	5683896	Bn-A03-p6335597	G	A
chrA03	5712139	Bn-A03-p6388604	G	A
chrA03	5727023	Bn-A03-p6404903	C	A
chrA03	5740679	Bn-A03-p6420355	A	C
chrA03	5743626	Bn-A03-p6423049	C	T
chrA03	5743775	Bn-A03-p6423198	T	C
chrA03	5813279	Bn-A03-p6522454	A	G
chrA03	5874703	Bn-A03-p6576575	G	A
chrA03	5883732	Bn-A03-p6585645	A	G
chrA03	5884508	Bn-A03-p6586436	A	G
chrA03	5886732	Bn-A03-p6590051	G	A
chrA03	5928259	Bn-A03-p6636780	G	A
chrA03	5958708	Bn-A03-p6677819	C	T
chrA03	5962825	Bn-A03-p6681953	A	G
chrA03	5983602	Bn-A03-p6708217	C	T
chrA03	5985980	Bn-A03-p6710409	A	G
chrA03	5986222	Bn-A03-p6710651	C	T
chrA03	6017737	Bn-A03-p6744274	A	G
chrA03	6017807	Bn-A03-p6744344	T	C
chrA03	6045182	Bn-A03-p6765024	G	T
chrA03	6052034	Bn-A03-p6771876	G	A
chrA03	6052481	Bn-A03-p6772326	G	T
chrA03	6054337	Bn-A03-p6781156	T	C
chrA03	6064954	Bn-A03-p6791851	C	T
chrA03	6077480	Bn-A03-p6804536	C	T
chrA03	6080014	Bn-A03-p6807075	T	C
chrA03	6139159	Bn-A03-p6849607	T	C
chrA03	6196496	Bn-A03-p6909237	G	T
chrA03	6278471	Bn-A03-p6994294	A	G
chrA03	6291348	Bn-A03-p7007377	A	G
chrA03	6344405	Bn-A03-p7058001	C	T
chrA03	6368231	Bn-A03-p7085943	G	A
chrA03	6379577	Bn-A10-p1629545	A	G
chrA03	6380016	Bn-A03-p7094698	C	T
chrA03	6388229	Bn-A03-p7110332	T	C
chrA03	6433692	Bn-A03-p7157714	A	C
chrA03	6443993	Bn-A03-p7167442	T	C
chrA03	6451571	Bn-A03-p7178551	T	C
chrA03	6451937	Bn-A03-p7178917	C	T
chrA03	6453308	Bn-A03-p7180288	A	G
chrA03	6493980	Bn-A03-p7218582	T	C
chrA03	6500076	Bn-A03-p7224854	A	C
chrA03	6510685	Bn-A03-p7234862	G	A
chrA03	6511649	Bn-A03-p7235826	C	A
chrA03	6515029	Bn-A03-p7239205	C	T
chrA03	6515084	Bn-A03-p7239260	C	T
chrA03	6521634	Bn-A03-p7248970	A	C
chrA03	6598639	Bn-A03-p7319235	A	C
chrA03	6605442	Bn-A03-p7326202	A	G
chrA03	6610372	Bn-A03-p7331109	C	A
chrA03	6663673	Bn-A03-p7366783	C	T
chrA03	6674928	Bn-A03-p7378514	T	C
chrA03	6681140	Bn-A03-p7382887	A	C
chrA03	6727279	Bn-A03-p7434950	T	C
chrA03	6741092	Bn-A03-p7445206	T	C
chrA03	6789397	Bn-A03-p7491211	C	A
chrA03	6791842	Bn-A03-p7493664	A	G
chrA03	6805977	Bn-scaff_21312_1-p1341908	T	A
chrA03	6810871	Bn-A03-p7514678	T	C
chrA03	6814477	Bn-A03-p7521958	C	T
chrA03	6848465	Bn-A03-p7543362	A	G
chrA03	6861108	Bn-A03-p7555264	C	T
chrA03	6881610	Bn-A03-p7571364	A	G
chrA03	6882350	Bn-A03-p7572109	C	A
chrA03	6914964	Bn-A03-p7618555	C	T
chrA03	6930045	Bn-A03-p7628905	C	T
chrA03	6931515	Bn-A03-p7630376	G	A
chrA03	6931767	Bn-A03-p7630628	G	A
chrA03	6942893	Bn-A03-p7641673	G	A
chrA03	6943540	Bn-A03-p7642692	G	A
chrA03	6983861	Bn-A03-p7685279	G	A
chrA03	7053262	Bn-A03-p7766116	G	A
chrA03	7063566	Bn-A03-p7773812	T	G
chrA03	7081584	Bn-A03-p7788800	A	C
chrA03	7092274	Bn-A03-p7799483	G	T
chrA03	7098942	Bn-A03-p7806058	T	C
chrA03	7108589	Bn-A03-p7818081	T	C
chrA03	7109011	Bn-A03-p7818503	G	A
chrA03	7127902	Bn-A03-p7835836	T	C
chrA03	7132811	Bn-A03-p7840758	T	G
chrA03	7139858	Bn-A03-p7851577	C	T
chrA03	7158362	Bn-A03-p7870307	T	C
chrA03	7158596	Bn-A03-p7870541	C	T
chrA03	7161482	Bn-A03-p7873426	A	G
chrA03	7166944	Bn-A03-p7878888	G	T
chrA03	7200377	Bn-A03-p7919195	A	G
chrA03	7200504	Bn-A03-p7919322	C	A
chrA03	7219615	Bn-A03-p7939679	C	T
chrA03	7245884	Bn-A03-p7964361	C	A
chrA03	7246042	Bn-A03-p7964519	A	G
chrA03	7246311	Bn-A03-p7964789	T	C
chrA03	7249076	Bn-A03-p7966805	G	A
chrA03	7273500	Bn-A03-p7988522	C	A
chrA03	7273645	Bn-A03-p7988667	G	A
chrA03	7351030	Bn-A03-p8059035	C	A
chrA03	7408962	Bn-A03-p8122222	A	G
chrA03	7448608	Bn-A03-p8152842	G	A
chrA03	7455575	Bn-A03-p8158265	C	T
[truncated: 19,625 more rows]
